# Supplementary material for: Marginal structural models for repeated measures where intercept and slope are correlated: An application exploring the benefit of nutritional supplements on weight gain in HIV-infected children initiating antiretroviral therapy
Source: PLoS One. 2020 Jul 9;15(7):e0233877. doi: 10.1371/journal.pone.0233877 (PMC7347189; doi:10.1371/journal.pone.0233877)
Supplement: S3 Appendix — (XLSX) [file pone.0233877.s003.xlsx]

## Sheet: Tabls S9
	Unweighted models									Weighted models
	Adjusted for time			Adjusted for time and baseline weight			Adjusted for time, weight and interaction			Adjusted for time and baseline weight			Adjusted for time, weight and interaction
True plumpy'nut effect = 0	Estimate	Lower CI	Upper CI	Estimate	Lower CI	Upper CI	Estimate	Lower CI	Upper CI	Estimate	Lower CI	Upper CI	Estimate	Lower CI	Upper CI
Correlation = 0
Effect per months extra plumpy'nut	-0.3592	-0.36	-0.3584	-0.0616	-0.0621	-0.0611	-0.0692	-0.0697	-0.0687	0.0006	-0.0013	0.0026	0.0004	-0.0017	0.0025
Time since ART initiation (effect per month)	0.3041	0.3034	0.3048	0.1354	0.135	0.1358	0.1213	0.1207	0.1218	0.0998	0.0984	0.1012	0.0994	0.0979	0.1008
Baseline weight for age (per SD increase)				0.9503	0.9495	0.9511	1.0042	1.0027	1.0057	0.9981	0.9957	1.0005	0.9999	0.9983	1.0015
Baseline weight for age x time interaction term							-0.0092	-0.0094	-0.009				-0.0003	-0.0007	0.0002
Constant	-2.1165	-2.1204	-2.1125	-0.1189	-0.1216	-0.1161	-0.0132	-0.0169	-0.0096	-0.0026	-0.0084	0.0031	0.0008	-0.0038	0.0054
Correlation = 0.1
Effect per months extra plumpy'nut	-0.3509	-0.3517	-0.3501	-0.0588	-0.0593	-0.0583	-0.068	-0.0686	-0.0675	0.0026	0.0008	0.0045	0.0006	-0.0014	0.0026
Time since ART initiation (effect per month)	0.2988	0.2982	0.2995	0.1332	0.1328	0.1336	0.1156	0.1151	0.1162	0.0982	0.0969	0.0995	0.0942	0.0929	0.0956
Baseline weight for age (per SD increase)				0.9365	0.9357	0.9373	1.0034	1.002	1.0049	0.984	0.9816	0.9864	0.9992	0.9976	1.0007
Baseline weight for age x time interaction term							-0.0114	-0.0116	-0.0112				-0.0026	-0.003	-0.0021
Constant	-2.1145	-2.1185	-2.1106	-0.1456	-0.1483	-0.1428	-0.0144	-0.018	-0.0107	-0.03	-0.0357	-0.0244	-0.0003	-0.0046	0.0041
Correlation = 0.3
Effect per months extra plumpy'nut	-0.3368	-0.3376	-0.3361	-0.0545	-0.055	-0.054	-0.0678	-0.0683	-0.0672	0.0056	0.0038	0.0073	-0.0005	-0.0024	0.0015
Time since ART initiation (effect per month)	0.2912	0.2905	0.2919	0.1313	0.1308	0.1317	0.1057	0.1052	0.1062	0.0974	0.0962	0.0987	0.0854	0.0841	0.0867
Baseline weight for age (per SD increase)				0.9071	0.9064	0.9079	1.0042	1.0027	1.0056	0.9539	0.9515	0.9563	0.9996	0.998	1.0012
Baseline weight for age x time interaction term							-0.0165	-0.0167	-0.0163				-0.0077	-0.0082	-0.0073
Constant	-2.1098	-2.1137	-2.106	-0.2044	-0.2071	-0.2017	-0.014	-0.0177	-0.0104	-0.0927	-0.0982	-0.0871	-0.003	-0.0072	0.0013
Correlation = 0.5
Effect per months extra plumpy'nut	-0.3201	-0.3209	-0.3194	-0.0505	-0.051	-0.05	-0.0673	-0.0678	-0.0668	0.0096	0.0075	0.0117	-0.0003	-0.0026	0.0019
Time since ART initiation (effect per month)	0.2821	0.2814	0.2828	0.1287	0.1283	0.1291	0.0952	0.0947	0.0957	0.0946	0.0931	0.0962	0.0742	0.0725	0.0758
Baseline weight for age (per SD increase)				0.8749	0.8741	0.8757	1.0019	1.0005	1.0033	0.9205	0.9181	0.9229	0.9979	0.9962	0.9996
Baseline weight for age x time interaction term							-0.0215	-0.0217	-0.0213				-0.013	-0.0135	-0.0126
Constant	-2.1049	-2.1087	-2.1011	-0.2668	-0.2695	-0.2641	-0.0177	-0.0213	-0.0141	-0.1575	-0.1634	-0.1516	-0.0053	-0.0105	-0.0002
Correlation = 0.8
Effect per months extra plumpy'nut	-0.2956	-0.2963	-0.2949	-0.0412	-0.0417	-0.0407	-0.0635	-0.064	-0.063	0.015	0.0134	0.0167	-0.0008	-0.0026	0.001
Time since ART initiation (effect per month)	0.2683	0.2677	0.269	0.1234	0.123	0.1238	0.0778	0.0773	0.0783	0.0915	0.0903	0.0927	0.0574	0.0561	0.0586
Baseline weight for age (per SD increase)				0.8312	0.8304	0.832	1.0039	1.0025	1.0053	0.8724	0.8701	0.8747	1.001	0.9994	1.0025
Baseline weight for age x time interaction term							-0.0291	-0.0293	-0.0289				-0.0215	-0.0219	-0.0211
Constant	-2.0972	-2.1009	-2.0936	-0.3505	-0.3532	-0.3479	-0.0116	-0.0151	-0.0081	-0.2509	-0.2562	-0.2455	0.0017	-0.0023	0.0058
Correlation = 1
Effect per months extra plumpy'nut	-0.2781	-0.2788	-0.2774	-0.0343	-0.0348	-0.0339	-0.0593	-0.0598	-0.0588	0.0189	0.0174	0.0205	0.0002	-0.0015	0.0019
Time since ART initiation (effect per month)	0.2591	0.2585	0.2598	0.1199	0.1195	0.1203	0.0672	0.0667	0.0677	0.09	0.0889	0.091	0.0481	0.0469	0.0493
Baseline weight for age (per SD increase)				0.8024	0.8016	0.8031	1.0014	1	1.0028	0.8409	0.8386	0.8431	0.9985	0.9968	1.0002
Baseline weight for age x time interaction term							-0.0334	-0.0336	-0.0332				-0.0262	-0.0267	-0.0258
Constant	-2.0928	-2.0963	-2.0892	-0.4071	-0.4097	-0.4045	-0.0163	-0.0197	-0.0129	-0.3143	-0.3195	-0.3092	-0.0047	-0.0092	-0.0002
True plumpy'nut effect = 0.1	Estimate	Lower CI	Upper CI	Estimate	Lower CI	Upper CI	Estimate	Lower CI	Upper CI	Estimate	Lower CI	Upper CI	Estimate	Lower CI	Upper CI
Correlation = 0
Effect per months extra plumpy'nut	-0.2691	-0.2699	-0.2683	0.0349	0.0344	0.0354	0.0269	0.0264	0.0275	0.1007	0.0986	0.1027	0.1005	0.0983	0.1027
Time since ART initiation (effect per month)	0.2976	0.297	0.2983	0.1353	0.1349	0.1357	0.1205	0.12	0.1211	0.1001	0.0987	0.1014	0.0997	0.0983	0.1012
Baseline weight for age (per SD increase)				0.9482	0.9474	0.9489	1.0036	1.0021	1.005	0.9983	0.9958	1.0008	0.9996	0.9979	1.0012
Baseline weight for age x time interaction term							-0.0095	-0.0097	-0.0093				-0.0002	-0.0007	0.0003
Constant	-2.0821	-2.0861	-2.0781	-0.1176	-0.1204	-0.1149	-0.0083	-0.0119	-0.0046	-0.0031	-0.0088	0.0026	-0.0006	-0.0053	0.004
Correlation = 0.1
Effect per months extra plumpy'nut	-0.2603	-0.2611	-0.2595	0.038	0.0375	0.0385	0.0285	0.028	0.029	0.1027	0.1008	0.1046	0.1006	0.0985	0.1027
Time since ART initiation (effect per month)	0.2924	0.2917	0.2931	0.133	0.1326	0.1334	0.1149	0.1144	0.1154	0.0983	0.097	0.0996	0.0942	0.0928	0.0955
Baseline weight for age (per SD increase)				0.9346	0.9339	0.9354	1.0028	1.0013	1.0042	0.9839	0.9815	0.9864	0.9993	0.9977	1.0009
Baseline weight for age x time interaction term							-0.0116	-0.0118	-0.0114				-0.0026	-0.0031	-0.0022
Constant	-2.0811	-2.085	-2.0771	-0.144	-0.1467	-0.1413	-0.0096	-0.0132	-0.0059	-0.0305	-0.0361	-0.025	-0.0001	-0.0045	0.0042
Correlation = 0.3
Effect per months extra plumpy'nut	-0.2464	-0.2472	-0.2456	0.0418	0.0412	0.0423	0.0281	0.0276	0.0287	0.1054	0.1036	0.1072	0.0993	0.0973	0.1013
Time since ART initiation (effect per month)	0.2853	0.2846	0.2859	0.1315	0.1311	0.1319	0.1052	0.1047	0.1057	0.0977	0.0966	0.0989	0.0854	0.0841	0.0866
Baseline weight for age (per SD increase)				0.9049	0.9041	0.9057	1.0035	1.002	1.0049	0.9536	0.9512	0.9561	0.9998	0.9982	1.0014
Baseline weight for age x time interaction term							-0.0168	-0.017	-0.0165				-0.0078	-0.0083	-0.0073
Constant	-2.0775	-2.0813	-2.0736	-0.2041	-0.2069	-0.2014	-0.0094	-0.013	-0.0058	-0.0939	-0.0994	-0.0885	-0.0026	-0.0069	0.0017
Correlation = 0.5
Effect per months extra plumpy'nut	-0.2287	-0.2295	-0.2279	0.0467	0.0462	0.0472	0.0296	0.0291	0.0301	0.11	0.1079	0.1122	0.1001	0.0979	0.1024
Time since ART initiation (effect per month)	0.2761	0.2754	0.2768	0.1285	0.1281	0.1289	0.0943	0.0938	0.0949	0.0947	0.0932	0.0962	0.0741	0.0724	0.0757
Baseline weight for age (per SD increase)				0.8733	0.8726	0.8741	1.0012	0.9997	1.0026	0.9208	0.9183	0.9232	0.9978	0.9961	0.9995
Baseline weight for age x time interaction term							-0.0216	-0.0218	-0.0214				-0.013	-0.0134	-0.0125
Constant	-2.0737	-2.0775	-2.0699	-0.2654	-0.2681	-0.2627	-0.0128	-0.0164	-0.0092	-0.1578	-0.1636	-0.152	-0.0055	-0.0107	-0.0003
Correlation = 0.8
Effect per months extra plumpy'nut	-0.2036	-0.2043	-0.2028	0.0559	0.0554	0.0564	0.0334	0.0329	0.0339	0.1154	0.1137	0.1171	0.0995	0.0977	0.1014
Time since ART initiation (effect per month)	0.2627	0.2621	0.2634	0.1236	0.1232	0.124	0.0771	0.0766	0.0776	0.0919	0.0907	0.093	0.0572	0.056	0.0584
Baseline weight for age (per SD increase)				0.8296	0.8288	0.8304	1.0031	1.0017	1.0045	0.8724	0.8701	0.8747	1.0011	0.9995	1.0026
Baseline weight for age x time interaction term							-0.0292	-0.0294	-0.029				-0.0215	-0.0219	-0.0211
Constant	-2.0681	-2.0717	-2.0644	-0.35	-0.3527	-0.3474	-0.0071	-0.0106	-0.0036	-0.2529	-0.2581	-0.2476	0.0017	-0.0023	0.0058
Correlation = 1
Effect per months extra plumpy'nut	-0.1864	-0.1872	-0.1857	0.0625	0.062	0.063	0.0371	0.0366	0.0376	0.1189	0.1173	0.1205	0.1	0.0982	0.1018
Time since ART initiation (effect per month)	0.2544	0.2538	0.255	0.1205	0.1201	0.1208	0.0667	0.0663	0.0672	0.0906	0.0896	0.0916	0.0481	0.0469	0.0494
Baseline weight for age (per SD increase)				0.8004	0.7997	0.8012	1.0007	0.9994	1.0021	0.8406	0.8383	0.8429	0.9985	0.9967	1.0004
Baseline weight for age x time interaction term							-0.0336	-0.0338	-0.0334				-0.0263	-0.0268	-0.0258
Constant	-2.0658	-2.0693	-2.0623	-0.4082	-0.4108	-0.4056	-0.0122	-0.0156	-0.0088	-0.3169	-0.3221	-0.3117	-0.0046	-0.0094	0.0002
True plumpy'nut effect = 0.2	Estimate	Lower CI	Upper CI	Estimate	Lower CI	Upper CI	Estimate	Lower CI	Upper CI	Estimate	Lower CI	Upper CI	Estimate	Lower CI	Upper CI
Correlation = 0
Effect per months extra plumpy'nut	-0.1811	-0.1819	-0.1803	0.1316	0.1311	0.1321	0.1235	0.1229	0.124	0.2008	0.1987	0.2029	0.2007	0.1984	0.2029
Time since ART initiation (effect per month)	0.2913	0.2906	0.292	0.1347	0.1343	0.1351	0.1197	0.1192	0.1202	0.1	0.0987	0.1013	0.0998	0.0984	0.1012
Baseline weight for age (per SD increase)				0.9466	0.9458	0.9474	1.0025	1.001	1.0039	0.9986	0.996	1.0011	0.9995	0.9979	1.0011
Baseline weight for age x time interaction term							-0.0095	-0.0098	-0.0093				-0.0002	-0.0006	0.0003
Constant	-2.0452	-2.0492	-2.0412	-0.1144	-0.1171	-0.1117	-0.0033	-0.007	0.0003	-0.0028	-0.0084	0.0028	-0.001	-0.0055	0.0036
Correlation = 0.1
Effect per months extra plumpy'nut	-0.1718	-0.1726	-0.1709	0.1349	0.1344	0.1355	0.1252	0.1247	0.1258	0.2028	0.2008	0.2048	0.2006	0.1985	0.2028
Time since ART initiation (effect per month)	0.2861	0.2854	0.2868	0.1325	0.1321	0.1329	0.114	0.1135	0.1145	0.0984	0.0972	0.0997	0.0942	0.0929	0.0955
Baseline weight for age (per SD increase)				0.9332	0.9324	0.9339	1.0016	1.0002	1.0031	0.9837	0.9812	0.9862	0.9995	0.9979	1.0011
Baseline weight for age x time interaction term							-0.0117	-0.0119	-0.0114				-0.0027	-0.0031	-0.0022
Constant	-2.0451	-2.049	-2.0411	-0.1409	-0.1436	-0.1382	-0.0048	-0.0084	-0.0011	-0.0316	-0.0371	-0.0261	-0.0002	-0.0046	0.0042
Correlation = 0.3
Effect per months extra plumpy'nut	-0.1581	-0.1589	-0.1573	0.1379	0.1374	0.1385	0.1241	0.1235	0.1246	0.2051	0.2032	0.2069	0.1987	0.1967	0.2007
Time since ART initiation (effect per month)	0.2794	0.2788	0.2801	0.1314	0.131	0.1318	0.1045	0.104	0.105	0.098	0.0969	0.0991	0.0852	0.084	0.0864
Baseline weight for age (per SD increase)				0.9029	0.9021	0.9037	1.0023	1.0009	1.0038	0.953	0.9506	0.9554	1.0002	0.9986	1.0018
Baseline weight for age x time interaction term							-0.0169	-0.0171	-0.0167				-0.008	-0.0084	-0.0075
Constant	-2.0427	-2.0465	-2.0388	-0.2025	-0.2052	-0.1998	-0.0046	-0.0083	-0.001	-0.0955	-0.1009	-0.0902	-0.0015	-0.0058	0.0027
Correlation = 0.5
Effect per months extra plumpy'nut	-0.1401	-0.1409	-0.1393	0.1431	0.1426	0.1437	0.1257	0.1252	0.1262	0.2094	0.2072	0.2116	0.1993	0.197	0.2016
Time since ART initiation (effect per month)	0.2705	0.2699	0.2711	0.1285	0.1281	0.1288	0.0936	0.0931	0.0942	0.0953	0.0938	0.0968	0.0742	0.0726	0.0758
Baseline weight for age (per SD increase)				0.8715	0.8707	0.8722	1.0001	0.9986	1.0015	0.9201	0.9177	0.9226	0.9978	0.9961	0.9996
Baseline weight for age x time interaction term							-0.0217	-0.0219	-0.0215				-0.0131	-0.0135	-0.0126
Constant	-2.0399	-2.0437	-2.0362	-0.2638	-0.2665	-0.2612	-0.008	-0.0116	-0.0044	-0.1598	-0.1655	-0.1542	-0.0052	-0.0104
Correlation = 0.8
Effect per months extra plumpy'nut	-0.1142	-0.115	-0.1135	0.1523	0.1518	0.1528	0.1296	0.129	0.1301	0.2153	0.2135	0.2171	0.1993	0.1974	0.2013
Time since ART initiation (effect per month)	0.2576	0.257	0.2582	0.1239	0.1235	0.1243	0.0766	0.0761	0.0771	0.0925	0.0914	0.0936	0.0574	0.0562	0.0585
Baseline weight for age (per SD increase)				0.8277	0.8269	0.8284	1.002	1.0006	1.0034	0.8721	0.8697	0.8744	1.0011	0.9995	1.0026
Baseline weight for age x time interaction term							-0.0293	-0.0295	-0.0291				-0.0215	-0.022	-0.0211
Constant	-2.0368	-2.0404	-2.0332	-0.3496	-0.3522	-0.3469	-0.0028	-0.0063	0.0007	-0.2554	-0.2607	-0.2502	0.0015	-0.0027	0.0056
Correlation = 1
Effect per months extra plumpy'nut	-0.0964	-0.0971	-0.0956	0.1593	0.1588	0.1598	0.1338	0.1333	0.1343	0.219	0.2174	0.2207	0.2	0.1982	0.2019
Time since ART initiation (effect per month)	0.2494	0.2487	0.25	0.1207	0.1204	0.1211	0.0662	0.0657	0.0666	0.0912	0.0902	0.0922	0.048	0.0468	0.0492
Baseline weight for age (per SD increase)				0.7988	0.798	0.7995	0.9996	0.9982	1.0009	0.8402	0.8379	0.8425	0.9988	0.997	1.0006
Baseline weight for age x time interaction term							-0.0336	-0.0338	-0.0334				-0.0263	-0.0269	-0.0258
Constant	-2.0358	-2.0393	-2.0323	-0.4077	-0.4103	-0.4052	-0.0081	-0.0115	-0.0047	-0.3196	-0.3247	-0.3145	-0.0041	-0.0088	0.0007
True plumpy'nut effect = 0.3	Estimate	Lower CI	Upper CI	Estimate	Lower CI	Upper CI	Estimate	Lower CI	Upper CI	Estimate	Lower CI	Upper CI	Estimate	Lower CI	Upper CI
Correlation = 0
Effect per months extra plumpy'nut	-0.0952	-0.0961	-0.0944	0.2277	0.2272	0.2283	0.2196	0.219	0.2202	0.3005	0.2983	0.3026	0.3003	0.2979	0.3026
Time since ART initiation (effect per month)	0.2849	0.2842	0.2856	0.1342	0.1338	0.1346	0.119	0.1185	0.1195	0.1002	0.099	0.1015	0.0999	0.0985	0.1013
Baseline weight for age (per SD increase)				0.945	0.9443	0.9458	1.0008	0.9993	1.0022	0.9983	0.9957	1.0009	0.9995	0.9979	1.0012
Baseline weight for age x time interaction term							-0.0095	-0.0097	-0.0093				-0.0002	-0.0007	0.0003
Constant	-2.0058	-2.0098	-2.0019	-0.1104	-0.1131	-0.1077	0.0012	-0.0024	0.0048	-0.0033	-0.0089	0.0023	-0.0009	-0.0055	0.0038
Correlation = 0.1
Effect per months extra plumpy'nut	-0.0859	-0.0867	-0.085	0.2314	0.2309	0.232	0.2216	0.2211	0.2222	0.3026	0.3005	0.3047	0.3004	0.2981	0.3026
Time since ART initiation (effect per month)	0.2803	0.2797	0.281	0.132	0.1316	0.1323	0.1132	0.1127	0.1137	0.0986	0.0974	0.0998	0.0942	0.0929	0.0955
Baseline weight for age (per SD increase)				0.9317	0.9309	0.9325	1.0001	0.9987	1.0016	0.9835	0.981	0.986	0.9995	0.9979	1.0011
Baseline weight for age x time interaction term							-0.0116	-0.0118	-0.0114				-0.0027	-0.0032	-0.0022
Constant	-2.0076	-2.0115	-2.0037	-0.1373	-0.14	-0.1346	-0.0002	-0.0039	0.0034	-0.0321	-0.0376	-0.0267	-0.0001	-0.0045	0.0042
Correlation = 0.3
Effect per months extra plumpy'nut	-0.0716	-0.0724	-0.0708	0.2346	0.2341	0.2351	0.2207	0.2201	0.2213	0.3052	0.3033	0.3072	0.299	0.2969	0.301
Time since ART initiation (effect per month)	0.2736	0.2729	0.2742	0.1309	0.1305	0.1313	0.1037	0.1032	0.1042	0.0981	0.097	0.0991	0.0853	0.0841	0.0865
Baseline weight for age (per SD increase)				0.9016	0.9009	0.9024	1.0007	0.9992	1.0021	0.9534	0.9509	0.9559	0.9998	0.9982	1.0014
Baseline weight for age x time interaction term							-0.0168	-0.017	-0.0166				-0.0078	-0.0083	-0.0074
Constant	-2.0057	-2.0095	-2.0019	-0.1986	-0.2013	-0.1959	-0.0001	-0.0037	0.0035	-0.0948	-0.1002	-0.0895	-0.0018	-0.006	0.0024
Correlation = 0.5
Effect per months extra plumpy'nut	-0.0533	-0.0541	-0.0525	0.2397	0.2392	0.2402	0.2221	0.2216	0.2227	0.31	0.3078	0.3123	0.2999	0.2975	0.3022
Time since ART initiation (effect per month)	0.2651	0.2645	0.2657	0.1281	0.1277	0.1285	0.0929	0.0924	0.0934	0.0953	0.0939	0.0968	0.0741	0.0725	0.0756
Baseline weight for age (per SD increase)				0.87	0.8693	0.8708	0.9985	0.9971	0.9999	0.9204	0.918	0.9229	0.9979	0.9961	0.9996
Baseline weight for age x time interaction term							-0.0217	-0.0219	-0.0215				-0.013	-0.0135	-0.0125
Constant	-2.0049	-2.0086	-2.0011	-0.2608	-0.2635	-0.2582	-0.0035	-0.0071	0.0001	-0.1601	-0.1657	-0.1545	-0.0049	-0.01	0.0001
Correlation = 0.8
Effect per months extra plumpy'nut	-0.027	-0.0278	-0.0262	0.2486	0.2481	0.2492	0.2257	0.2252	0.2263	0.3153	0.3134	0.3172	0.2991	0.2971	0.3012
Time since ART initiation (effect per month)	0.2527	0.2521	0.2533	0.1239	0.1236	0.1243	0.076	0.0755	0.0765	0.093	0.092	0.0941	0.0573	0.0562	0.0585
Baseline weight for age (per SD increase)				0.826	0.8252	0.8268	1.0004	0.999	1.0018	0.8718	0.8695	0.8742	1.0011	0.9995	1.0026
Baseline weight for age x time interaction term							-0.0293	-0.0295	-0.0291				-0.0216	-0.022	-0.0211
Constant	-2.0039	-2.0075	-2.0003	-0.3479	-0.3506	-0.3453	0.0014	-0.0021	0.0049	-0.2574	-0.2626	-0.2522	0.0016	-0.0024	0.0056
Correlation = 1
Effect per months extra plumpy'nut	-0.0085	-0.0093	-0.0077	0.256	0.2555	0.2565	0.2304	0.2299	0.231	0.3191	0.3174	0.3209	0.2999	0.298	0.3017
Time since ART initiation (effect per month)	0.2446	0.244	0.2452	0.1209	0.1205	0.1212	0.0656	0.0651	0.0661	0.0917	0.0907	0.0926	0.0476	0.0465	0.0487
Baseline weight for age (per SD increase)				0.7973	0.7966	0.7981	0.9981	0.9967	0.9994	0.8397	0.8375	0.8419	0.9993	0.9977	1.0008
Baseline weight for age x time interaction term							-0.0336	-0.0338	-0.0334				-0.0265	-0.0269	-0.0261
Constant	-2.0042	-2.0077	-2.0007	-0.4063	-0.4089	-0.4038	-0.0041	-0.0075	-0.0007	-0.3223	-0.3273	-0.3173	-0.0025	-0.0065	0.0015

## Sheet: Table S10
	Unweighted models									Weighted models
	Adjusted for time			Adjusted for time and baseline weight			Adjusted for time, weight and interaction			Adjusted for time and baseline weight			Adjusted for time, weight and interaction
True plumpy'nut effect = 0	Estimate	Lower CI	Upper CI	Estimate	Lower CI	Upper CI	Estimate	Lower CI	Upper CI	Estimate	Lower CI	Upper CI	Estimate	Lower CI	Upper CI
Interaction term = 0
Effect per months extra plumpy'nut	-0.3498	-0.3506	-0.349	-0.0521	-0.0526	-0.0516	-0.0585	-0.059	-0.058	0.0004	-0.0014	0.0021	0.0001	-0.0017	0.0019
Time since ART initiation (effect per month)	0.2977	0.297	0.2984	0.1293	0.1289	0.1297	0.1172	0.1168	0.1177	0.0993	0.0981	0.1005	0.0988	0.0976	0.1001
Baseline weight for age (per SD increase)				0.959	0.9583	0.9598	1.0049	1.0035	1.0063	0.9997	0.9975	1.002	1.0016	1	1.0031
Baseline weight for age x time interaction term							-0.0078	-0.008	-0.0077				-0.0003	-0.0007	0.0001
Constant	-2.1093	-2.1132	-2.1054	-0.0968	-0.0994	-0.0942	-0.007	-0.0104	-0.0035	0.002	-0.0033	0.0074	0.0057	0.0015	0.0099
Interaction term = 0.05
Effect per months extra plumpy'nut	-0.2204	-0.2211	-0.2198	-0.0233	-0.0238	-0.0228	-0.0637	-0.0641	-0.0632	0.0336	0.0317	0.0356	0.0007	-0.0015	0.0029
Time since ART initiation (effect per month)	0.3122	0.3117	0.3128	0.2118	0.2114	0.2122	0.1178	0.1173	0.1183	0.1824	0.181	0.1838	0.0986	0.0972	0.0999
Baseline weight for age (per SD increase)				0.6585	0.6578	0.6593	1.0012	0.9998	1.0025	0.6974	0.695	0.6997	1.0015	0.9999	1.0031
Baseline weight for age x time interaction term							-0.0572	-0.0574	-0.057				-0.0503	-0.0507	-0.0498
Constant	-2.0367	-2.0399	-2.0336	-0.6858	-0.6885	-0.6831	-0.0068	-0.0103	-0.0034	-0.5972	-0.6032	-0.5911	0.0059	0.0015	0.0104
Interaction term = 0.1
Effect per months extra plumpy'nut	-0.1081	-0.1087	-0.1075	-0.0096	-0.0102	-0.009	-0.0689	-0.0694	-0.0684	0.0482	0.0462	0.0503	-0.0001	-0.0019	0.0018
Time since ART initiation (effect per month)	0.3483	0.3479	0.3488	0.3043	0.3038	0.3047	0.1188	0.1183	0.1193	0.2781	0.2767	0.2795	0.0989	0.0975	0.1003
Baseline weight for age (per SD increase)				0.3444	0.3436	0.3453	0.9954	0.9941	0.9968	0.376	0.3735	0.3784	1.0017	0.9998	1.0037
Baseline weight for age x time interaction term							-0.1059	-0.1061	-0.1057				-0.1004	-0.1009	-0.0999
Constant	-2.0008	-2.0036	-1.998	-1.3106	-1.3136	-1.3076	-0.0083	-0.0117	-0.0049	-1.2457	-1.2525	-1.239	0.0054	0.0004	0.0104
Interaction term = 0.2
Effect per months extra plumpy'nut	0.0516	0.0507	0.0525	-0.0245	-0.0254	-0.0236	-0.0743	-0.0749	-0.0738	0.0372	0.0332	0.0413	0.0001	-0.0022	0.0025
Time since ART initiation (effect per month)	0.4831	0.4825	0.4836	0.5082	0.5077	0.5088	0.1195	0.119	0.12	0.4884	0.4864	0.4903	0.1	0.0985	0.1015
Baseline weight for age (per SD increase)				-0.31	-0.3111	-0.3088	0.9848	0.9834	0.9861	-0.2886	-0.2921	-0.285	1.0005	0.9979	1.0032
Baseline weight for age x time interaction term							-0.2025	-0.2026	-0.2023				-0.2002	-0.2008	-0.1996
Constant	-2.0125	-2.0161	-2.0088	-2.6141	-2.6182	-2.61	-0.0108	-0.0142	-0.0074	-2.5883	-2.6015	-2.575	0.0005	-0.0046	0.0056
True plumpy'nut effect = 0.1	Estimate	Lower CI	Upper CI	Estimate	Lower CI	Upper CI	Estimate	Lower CI	Upper CI	Estimate	Lower CI	Upper CI	Estimate	Lower CI	Upper CI
Interaction term = 0
Effect per months extra plumpy'nut	-0.2597	-0.2605	-0.2589	0.0448	0.0443	0.0453	0.0381	0.0376	0.0386	0.1007	0.0989	0.1024	0.1005	0.0986	0.1024
Time since ART initiation (effect per month)	0.2915	0.2908	0.2921	0.1292	0.1289	0.1296	0.1166	0.1162	0.1171	0.0993	0.0981	0.1005	0.099	0.0978	0.1002
Baseline weight for age (per SD increase)				0.9571	0.9564	0.9579	1.0044	1.003	1.0057	1.0001	0.9978	1.0023	1.0014	0.9998	1.0029
Baseline weight for age x time interaction term							-0.0081	-0.0083	-0.0079				-0.0002	-0.0006	0.0002
Constant	-2.0755	-2.0794	-2.0716	-0.096	-0.0985	-0.0934	-0.0028	-0.0062	0.0006	0.0023	-0.003	0.0075	0.0048	0.0006	0.009
Interaction term = 0.05
Effect per months extra plumpy'nut	-0.1299	-0.1306	-0.1293	0.0733	0.0728	0.0739	0.0328	0.0323	0.0333	0.1341	0.132	0.1361	0.101	0.0987	0.1032
Time since ART initiation (effect per month)	0.3091	0.3085	0.3096	0.2126	0.2122	0.2129	0.1173	0.1168	0.1178	0.1835	0.1821	0.1848	0.0987	0.0974	0.1001
Baseline weight for age (per SD increase)				0.6566	0.6558	0.6574	0.9997	0.9984	1.0011	0.6972	0.6948	0.6995	1.0013	0.9997	1.0029
Baseline weight for age x time interaction term							-0.0572	-0.0574	-0.057				-0.0502	-0.0506	-0.0497
Constant	-2.0136	-2.0168	-2.0105	-0.6873	-0.69	-0.6846	-0.003	-0.0065	0.0004	-0.6016	-0.6075	-0.5956	0.005	0.0006	0.0094
Interaction term = 0.1
Effect per months extra plumpy'nut	-0.016	-0.0166	-0.0154	0.0863	0.0857	0.0869	0.0274	0.0269	0.028	0.1489	0.1468	0.151	0.0999	0.098	0.1019
Time since ART initiation (effect per month)	0.3479	0.3475	0.3484	0.3056	0.3052	0.306	0.1184	0.1179	0.1189	0.2794	0.278	0.2807	0.099	0.0976	0.1004
Baseline weight for age (per SD increase)				0.3422	0.3413	0.343	0.9934	0.9921	0.9948	0.3757	0.3732	0.3781	1.0016	0.9996	1.0035
Baseline weight for age x time interaction term							-0.1057	-0.1059	-0.1055				-0.1003	-0.1008	-0.0999
Constant	-1.9891	-1.9919	-1.9863	-1.3138	-1.3168	-1.3108	-0.0049	-0.0083	-0.0015	-1.251	-1.2577	-1.2443	0.0053	0.0003	0.0103
Interaction term = 0.2
Effect per months extra plumpy'nut	0.1532	0.1523	0.1541	0.0721	0.0712	0.073	0.0223	0.0217	0.0228	0.1389	0.1358	0.142	0.099	0.0968	0.1011
Time since ART initiation (effect per month)	0.4838	0.4832	0.4844	0.5086	0.5081	0.5092	0.119	0.1185	0.1195	0.4883	0.4864	0.4902	0.1005	0.0993	0.1017
Baseline weight for age (per SD increase)				-0.311	-0.3121	-0.3098	0.9837	0.9823	0.985	-0.2862	-0.2893	-0.2832	0.9994	0.9975	1.0012
Baseline weight for age x time interaction term							-0.2023	-0.2025	-0.2021				-0.2	-0.2005	-0.1996
Constant	-2.0162	-2.0198	-2.0125	-2.6136	-2.6177	-2.6095	-0.0073	-0.0108	-0.0039	-2.5845	-2.5956	-2.5735	-0.0005	-0.0049	0.004
True plumpy'nut effect = 0.2	Estimate	Lower CI	Upper CI	Estimate	Lower CI	Upper CI	Estimate	Lower CI	Upper CI	Estimate	Lower CI	Upper CI	Estimate	Lower CI	Upper CI
Interaction term = 0
Effect per months extra plumpy'nut	-0.1716	-0.1724	-0.1708	0.1412	0.1408	0.1417	0.1343	0.1338	0.1348	0.2004	0.1986	0.2022	0.2003	0.1983	0.2022
Time since ART initiation (effect per month)	0.2853	0.2847	0.286	0.1292	0.1288	0.1295	0.1161	0.1157	0.1166	0.0996	0.0984	0.1007	0.0992	0.0981	0.1004
Baseline weight for age (per SD increase)				0.9552	0.9544	0.9559	1.0033	1.002	1.0047	1	0.9977	1.0023	1.0012	0.9996	1.0027
Baseline weight for age x time interaction term							-0.0082	-0.0084	-0.008				-0.0002	-0.0006	0.0002
Constant	-2.0396	-2.0434	-2.0357	-0.0945	-0.0971	-0.092	0.0012	-0.0023	0.0046	0.0017	-0.0035	0.007	0.004	-0.0002	0.0082
Interaction term = 0.05
Effect per months extra plumpy'nut	-0.0413	-0.042	-0.0406	0.1697	0.1691	0.1702	0.129	0.1285	0.1296	0.2343	0.2322	0.2365	0.2008	0.1985	0.2032
Time since ART initiation (effect per month)	0.3061	0.3056	0.3066	0.2133	0.2129	0.2136	0.1169	0.1164	0.1174	0.1845	0.1832	0.1858	0.0987	0.0974	0.1001
Baseline weight for age (per SD increase)				0.6547	0.6539	0.6555	0.9979	0.9966	0.9993	0.6966	0.6942	0.699	1.0014	0.9997	1.003
Baseline weight for age x time interaction term							-0.0571	-0.0573	-0.0569				-0.0502	-0.0507	-0.0498
Constant	-1.9892	-1.9923	-1.986	-0.6883	-0.6909	-0.6856	0.0005	-0.0029	0.0039	-0.6062	-0.612	-0.6003	0.0052	0.0008	0.0096
Interaction term = 0.1
Effect per months extra plumpy'nut	0.0758	0.0751	0.0764	0.1828	0.1822	0.1835	0.1241	0.1236	0.1247	0.2504	0.2482	0.2526	0.1999	0.1978	0.2019
Time since ART initiation (effect per month)	0.3473	0.3469	0.3478	0.3065	0.3061	0.3069	0.1179	0.1174	0.1183	0.2804	0.2791	0.2817	0.099	0.0976	0.1003
Baseline weight for age (per SD increase)				0.3404	0.3396	0.3413	0.9915	0.9901	0.9929	0.3756	0.3732	0.3781	1.0017	0.9998	1.0037
Baseline weight for age x time interaction term							-0.1055	-0.1056	-0.1053				-0.1003	-0.1008	-0.0999
Constant	-1.977	-1.9797	-1.9742	-1.3153	-1.3183	-1.3123	-0.0015	-0.005	0.0019	-1.2559	-1.2626	-1.2492	0.0057	0.0008	0.0107
Interaction term = 0.2
Effect per months extra plumpy'nut	0.2557	0.2548	0.2567	0.1693	0.1684	0.1703	0.1193	0.1187	0.1199	0.2427	0.2396	0.2458	0.1991	0.1968	0.2014
Time since ART initiation (effect per month)	0.4843	0.4837	0.4848	0.5088	0.5083	0.5094	0.1184	0.1179	0.1189	0.4879	0.486	0.4898	0.1005	0.0992	0.1017
Baseline weight for age (per SD increase)				-0.3117	-0.3128	-0.3105	0.9828	0.9814	0.9841	-0.2851	-0.2882	-0.282	0.9994	0.9976	1.0013
Baseline weight for age x time interaction term							-0.2022	-0.2024	-0.202				-0.2	-0.2004	-0.1995
Constant	-2.0198	-2.0234	-2.0162	-2.6126	-2.6167	-2.6085	-0.0041	-0.0075	-0.0006	-2.5852	-2.5964	-2.574	-0.0002	-0.0047	0.0042
True plumpy'nut effect = 0.3	Estimate	Lower CI	Upper CI	Estimate	Lower CI	Upper CI	Estimate	Lower CI	Upper CI	Estimate	Lower CI	Upper CI	Estimate	Lower CI	Upper CI
Interaction term = 0
Effect per months extra plumpy'nut	-0.0854	-0.0863	-0.0846	0.2379	0.2374	0.2384	0.2309	0.2304	0.2315	0.3002	0.2983	0.302	0.2999	0.2979	0.3019
Time since ART initiation (effect per month)	0.2791	0.2785	0.2798	0.1287	0.1284	0.1291	0.1155	0.115	0.116	0.0996	0.0985	0.1007	0.0991	0.0979	0.1003
Baseline weight for age (per SD increase)				0.9538	0.953	0.9545	1.0019	1.0006	1.0033	0.9996	0.9973	1.0019	1.0014	0.9998	1.003
Baseline weight for age x time interaction term							-0.0082	-0.0084	-0.008				-0.0003	-0.0007	0.0001
Constant	-2.0015	-2.0054	-1.9977	-0.0913	-0.0938	-0.0888	0.0051	0.0016	0.0085	0.0012	-0.004	0.0064	0.0048	0.0006	0.009
Interaction term = 0.05
Effect per months extra plumpy'nut	0.046	0.0453	0.0467	0.2662	0.2656	0.2668	0.2257	0.2251	0.2262	0.3347	0.3325	0.3369	0.3009	0.2985	0.3033
Time since ART initiation (effect per month)	0.3033	0.3027	0.3038	0.2137	0.2133	0.214	0.1164	0.1159	0.1169	0.1855	0.1842	0.1867	0.0988	0.0975	0.1001
Baseline weight for age (per SD increase)				0.6531	0.6524	0.6539	0.9958	0.9945	0.9972	0.6963	0.694	0.6987	1.0012	0.9995	1.0028
Baseline weight for age x time interaction term							-0.0568	-0.057	-0.0566				-0.0502	-0.0506	-0.0497
Constant	-1.9637	-1.9669	-1.9606	-0.6879	-0.6905	-0.6852	0.0037	0.0003	0.0071	-0.6098	-0.6156	-0.604	0.0049	0.0005	0.0092
Interaction term = 0.1
Effect per months extra plumpy'nut	0.1676	0.167	0.1683	0.28	0.2793	0.2806	0.2215	0.2209	0.222	0.3525	0.3501	0.3549	0.3005	0.2983	0.3027
Time since ART initiation (effect per month)	0.3467	0.3462	0.3471	0.307	0.3066	0.3074	0.1173	0.1168	0.1177	0.2812	0.2799	0.2825	0.0988	0.0974	0.1002
Baseline weight for age (per SD increase)				0.3392	0.3384	0.3401	0.9897	0.9883	0.9911	0.3758	0.3733	0.3782	1.002	1	1.004
Baseline weight for age x time interaction term							-0.1051	-0.1053	-0.1049				-0.1004	-0.1009	-0.0999
Constant	-1.9651	-1.9679	-1.9624	-1.3157	-1.3187	-1.3127	0.0015	-0.0019	0.0049	-1.2606	-1.2673	-1.2539	0.0057	0.0007	0.0106
Interaction term = 0.2
Effect per months extra plumpy'nut	0.3585	0.3575	0.3595	0.2668	0.2658	0.2678	0.2163	0.2157	0.2169	0.3481	0.3446	0.3515	0.2996	0.2972	0.3021
Time since ART initiation (effect per month)	0.4846	0.484	0.4851	0.5089	0.5084	0.5095	0.1179	0.1174	0.1184	0.4875	0.4857	0.4894	0.1003	0.0991	0.1015
Baseline weight for age (per SD increase)				-0.3123	-0.3135	-0.3112	0.9819	0.9806	0.9833	-0.2844	-0.2877	-0.2811	0.9998	0.998	1.0017
Baseline weight for age x time interaction term							-0.2021	-0.2023	-0.2019				-0.2001	-0.2005	-0.1996
Constant	-2.0231	-2.0268	-2.0195	-2.6116	-2.6157	-2.6075	-0.0012	-0.0046	0.0022	-2.5887	-2.6004	-2.577	-0.0001	-0.0045	0.0044

## Sheet: Table S11
	Unweighted models									Weighted models
	Adjusted for time			Adjusted for time and baseline weight			Adjusted for time, weight and interaction			Adjusted for time and baseline weight			Adjusted for time, weight and interaction
True plumpy'nut effect = 0	Estimate	Lower CI	Upper CI	Estimate	Lower CI	Upper CI	Estimate	Lower CI	Upper CI	Estimate	Lower CI	Upper CI	Estimate	Lower CI	Upper CI
Correlation = 0
Effect per months extra plumpy'nut	0.0039	0.0023	0.0055	-0.0007	-0.0015	0	-0.0007	-0.0015	0	-0.0003	-0.0024	0.0017	-0.0003	-0.0024	0.0017
Time since ART initiation (effect per month)	0.0989	0.0981	0.0997	0.1005	0.1001	0.1009	0.1006	0.1	0.1012	0.1004	0.0995	0.1012	0.1005	0.0994	0.1015
Baseline weight for age (per SD increase)				1.0006	0.9999	1.0013	1.0003	0.9989	1.0018	1.0006	0.9986	1.0026	1.0003	0.999	1.0017
Baseline weight for age x time interaction term								-0.0002	0.0002					-0.0003	0.0003
Constant	-2.0047	-2.0094	-2.0001	0.0011	-0.0015	0.0037	0.0006	-0.0031	0.0043	0.0012	-0.0033	0.0058	0.0007	-0.0026	0.0041
Correlation = 0.1
Effect per months extra plumpy'nut	-0.0036	-0.0052	-0.002	-0.0004	-0.0011	0.0004	-0.0004	-0.0011	0.0004	0.0006	-0.0015	0.0026	0.0006	-0.0015	0.0026
Time since ART initiation (effect per month)	0.101	0.1002	0.1018	0.0999	0.0995	0.1003	0.0943	0.0938	0.0949	0.0995	0.0987	0.1004	0.094	0.093	0.095
Baseline weight for age (per SD increase)				0.9818	0.9811	0.9825	0.9998	0.9983	1.0013	0.9818	0.9798	0.9838	0.9998	0.9985	1.0011
Baseline weight for age x time interaction term							-0.0028	-0.003	-0.0026				-0.0028	-0.0031	-0.0025
Constant	-2.0055	-2.0101	-2.0009	-0.0353	-0.0379	-0.0327	0.0008	-0.0029	0.0045	-0.035	-0.0395	-0.0305	0.0011	-0.0023	0.0045
Correlation = 0.3
Effect per months extra plumpy'nut	0	-0.0016	0.0015	0.0019	0.0012	0.0027	0.0019	0.0011	0.0027	0.0011	-0.001	0.0032	0.0011	-0.001	0.0031
Time since ART initiation (effect per month)	0.1	0.0992	0.1009	0.0994	0.099	0.0998	0.0829	0.0823	0.0834	0.0997	0.0988	0.1005	0.0832	0.0821	0.0842
Baseline weight for age (per SD increase)				0.9466	0.9459	0.9473	1.0001	0.9986	1.0016	0.9466	0.9446	0.9486	1.0001	0.9988	1.0014
Baseline weight for age x time interaction term							-0.0082	-0.0084	-0.008				-0.0082	-0.0085	-0.0079
Constant	-2.0076	-2.012	-2.0031	-0.1082	-0.1108	-0.1056	-0.0009	-0.0046	0.0027	-0.1084	-0.113	-0.1039	-0.0012	-0.0045	0.0022
Correlation = 0.5
Effect per months extra plumpy'nut	-0.0013	-0.0028	0.0002	-0.0003	-0.001	0.0005	-0.0003	-0.001	0.0005	0.0006	-0.0014	0.0026	0.0006	-0.0014	0.0027
Time since ART initiation (effect per month)	0.1006	0.0998	0.1013	0.1002	0.0998	0.1006	0.0735	0.0729	0.074	0.0999	0.0991	0.1007	0.0732	0.0721	0.0742
Baseline weight for age (per SD increase)				0.913	0.9123	0.9137	0.9996	0.9982	1.0011	0.913	0.911	0.915	0.9996	0.9983	1.001
Baseline weight for age x time interaction term							-0.0133	-0.0135	-0.0131				-0.0133	-0.0136	-0.013
Constant	-2.0056	-2.0099	-2.0013	-0.1739	-0.1765	-0.1713	-0.0001	-0.0037	0.0035	-0.1737	-0.1782	-0.1692	0.0002	-0.0032	0.0035
Correlation = 0.8
Effect per months extra plumpy'nut	-0.0027	-0.0041	-0.0013	0.0008	0.0001	0.0016	0.0008	0.0001	0.0015	0.0009	-0.0011	0.0028	0.0009	0	0.0028
Time since ART initiation (effect per month)	0.1014	0.1006	0.1021	0.1002	0.0998	0.1006	0.0572	0.0567	0.0578	0.1002	0.0993	0.101	0.0572	0.0562	0.0582
Baseline weight for age (per SD increase)				0.861	0.8604	0.8617	1.0003	0.9989	1.0017	0.861	0.8591	0.863	1.0003	0.9989	1.0016
Baseline weight for age x time interaction term							-0.0214	-0.0216	-0.0212				-0.0214	-0.0217	-0.0211
Constant	-2.0069	-2.011	-2.0028	-0.2788	-0.2813	-0.2763	0.0005	-0.0031	0.004	-0.2788	-0.2833	-0.2743	0.0005	-0.0029	0.0038
Correlation = 1
Effect per months extra plumpy'nut	-0.003	-0.0044	-0.0017	-0.001	-0.0018	-0.0003	-0.0012	-0.0019	-0.0005	-0.0007	-0.0026	0.0012	-0.0009	-0.0028	0.0011
Time since ART initiation (effect per month)	0.1011	0.1004	0.1018	0.1004	0.1	0.1008	0.0473	0.0468	0.0479	0.1003	0.0995	0.1011	0.0472	0.0462	0.0482
Baseline weight for age (per SD increase)				0.8278	0.8271	0.8284	0.9999	0.9985	1.0013	0.8278	0.8259	0.8296	0.9999	0.9985	1.0012
Baseline weight for age x time interaction term							-0.0265	-0.0267	-0.0263				-0.0265	-0.0268	-0.0262
Constant	-2.0055	-2.0095	-2.0015	-0.3445	-0.347	-0.342	0.0007	-0.0028	0.0041	-0.3444	-0.3488	-0.34	0.0008	-0.0026	0.0041
True plumpy'nut effect = 0.1	Estimate	Lower CI	Upper CI	Estimate	Lower CI	Upper CI	Estimate	Lower CI	Upper CI	Estimate	Lower CI	Upper CI	Estimate	Lower CI	Upper CI
Correlation = 0
Effect per months extra plumpy'nut	0.1039	0.1023	0.1055	0.0993	0.0985	0.1	0.0993	0.0985	0.1	0.0997	0.0976	0.1017	0.0997	0.0976	0.1017
Time since ART initiation (effect per month)	0.0989	0.0981	0.0997	0.1005	0.1001	0.1009	0.1006	0.1	0.1012	0.1004	0.0995	0.1012	0.1005	0.0994	0.1015
Baseline weight for age (per SD increase)				1.0006	0.9999	1.0013	1.0003	0.9989	1.0018	1.0006	0.9986	1.0026	1.0003	0.999	1.0017
Baseline weight for age x time interaction term								-0.0002	0.0002					-0.0003	0.0003
Constant	-2.0047	-2.0094	-2.0001	0.0011	-0.0015	0.0037	0.0006	-0.0031	0.0043	0.0012	-0.0033	0.0058	0.0007	-0.0026	0.0041
Correlation = 0.1
Effect per months extra plumpy'nut	0.0964	0.0948	0.098	0.0996	0.0989	0.1004	0.0996	0.0989	0.1004	0.1006	0.0985	0.1026	0.1006	0.0985	0.1026
Time since ART initiation (effect per month)	0.101	0.1002	0.1018	0.0999	0.0995	0.1003	0.0943	0.0938	0.0949	0.0995	0.0987	0.1004	0.094	0.093	0.095
Baseline weight for age (per SD increase)				0.9818	0.9811	0.9825	0.9998	0.9983	1.0013	0.9818	0.9798	0.9838	0.9998	0.9985	1.0011
Baseline weight for age x time interaction term							-0.0028	-0.003	-0.0026				-0.0028	-0.0031	-0.0025
Constant	-2.0055	-2.0101	-2.0009	-0.0353	-0.0379	-0.0327	0.0008	-0.0029	0.0045	-0.035	-0.0395	-0.0305	0.0011	-0.0023	0.0045
Correlation = 0.3
Effect per months extra plumpy'nut	0.1	0.0984	0.1015	0.1019	0.1012	0.1027	0.1019	0.1011	0.1027	0.1011	0.099	0.1032	0.1011	0.099	0.1031
Time since ART initiation (effect per month)	0.1	0.0992	0.1009	0.0994	0.099	0.0998	0.0829	0.0823	0.0834	0.0997	0.0988	0.1005	0.0832	0.0821	0.0842
Baseline weight for age (per SD increase)				0.9466	0.9459	0.9473	1.0001	0.9986	1.0016	0.9466	0.9446	0.9486	1.0001	0.9988	1.0014
Baseline weight for age x time interaction term							-0.0082	-0.0084	-0.008				-0.0082	-0.0085	-0.0079
Constant	-2.0076	-2.012	-2.0031	-0.1082	-0.1108	-0.1056	-0.0009	-0.0046	0.0027	-0.1084	-0.113	-0.1039	-0.0012	-0.0045	0.0022
Correlation = 0.5
Effect per months extra plumpy'nut	0.0987	0.0972	0.1002	0.0997	0.099	0.1005	0.0997	0.099	0.1005	0.1006	0.0986	0.1026	0.1006	0.0986	0.1027
Time since ART initiation (effect per month)	0.1006	0.0998	0.1013	0.1002	0.0998	0.1006	0.0735	0.0729	0.074	0.0999	0.0991	0.1007	0.0732	0.0721	0.0742
Baseline weight for age (per SD increase)				0.913	0.9123	0.9137	0.9996	0.9982	1.0011	0.913	0.911	0.915	0.9996	0.9983	1.001
Baseline weight for age x time interaction term							-0.0133	-0.0135	-0.0131				-0.0133	-0.0136	-0.013
Constant	-2.0056	-2.0099	-2.0013	-0.1739	-0.1765	-0.1713	-0.0001	-0.0037	0.0035	-0.1737	-0.1782	-0.1692	0.0002	-0.0032	0.0035
Correlation = 0.8
Effect per months extra plumpy'nut	0.0973	0.0959	0.0987	0.1008	0.1001	0.1016	0.1008	0.1001	0.1015	0.1009	0.0989	0.1028	0.1009	0.0989	0.1028
Time since ART initiation (effect per month)	0.1014	0.1006	0.1021	0.1002	0.0998	0.1006	0.0572	0.0567	0.0578	0.1002	0.0993	0.101	0.0572	0.0562	0.0582
Baseline weight for age (per SD increase)				0.861	0.8604	0.8617	1.0003	0.9989	1.0017	0.861	0.8591	0.863	1.0003	0.9989	1.0016
Baseline weight for age x time interaction term							-0.0214	-0.0216	-0.0212				-0.0214	-0.0217	-0.0211
Constant	-2.0069	-2.011	-2.0028	-0.2788	-0.2813	-0.2763	0.0005	-0.0031	0.004	-0.2788	-0.2833	-0.2743	0.0005	-0.0029	0.0038
Correlation = 1
Effect per months extra plumpy'nut	0.097	0.0956	0.0983	0.099	0.0982	0.0997	0.0988	0.0981	0.0995	0.0993	0.0974	0.1012	0.0991	0.0972	0.1011
Time since ART initiation (effect per month)	0.1011	0.1004	0.1018	0.1004	0.1	0.1008	0.0473	0.0468	0.0479	0.1003	0.0995	0.1011	0.0472	0.0462	0.0482
Baseline weight for age (per SD increase)				0.8278	0.8271	0.8284	0.9999	0.9985	1.0013	0.8278	0.8259	0.8296	0.9999	0.9985	1.0012
Baseline weight for age x time interaction term							-0.0265	-0.0267	-0.0263				-0.0265	-0.0268	-0.0262
Constant	-2.0055	-2.0095	-2.0015	-0.3445	-0.347	-0.342	0.0007	-0.0028	0.0041	-0.3444	-0.3488	-0.34	0.0008	-0.0026	0.0041
True plumpy'nut effect = 0.2	Estimate	Lower CI	Upper CI	Estimate	Lower CI	Upper CI	Estimate	Lower CI	Upper CI	Estimate	Lower CI	Upper CI	Estimate	Lower CI	Upper CI
Correlation = 0
Effect per months extra plumpy'nut	0.2039	0.2023	0.2055	0.1993	0.1985	0.2	0.1993	0.1985	0.2	0.1997	0.1976	0.2017	0.1997	0.1976	0.2017
Time since ART initiation (effect per month)	0.0989	0.0981	0.0997	0.1005	0.1001	0.1009	0.1006	0.1	0.1012	0.1004	0.0995	0.1012	0.1005	0.0994	0.1015
Baseline weight for age (per SD increase)				1.0006	0.9999	1.0013	1.0003	0.9989	1.0018	1.0006	0.9986	1.0026	1.0003	0.999	1.0017
Baseline weight for age x time interaction term								-0.0002	0.0002					-0.0003	0.0003
Constant	-2.0047	-2.0094	-2.0001	0.0011	-0.0015	0.0037	0.0006	-0.0031	0.0043	0.0012	-0.0033	0.0058	0.0007	-0.0026	0.0041
Correlation = 0.1
Effect per months extra plumpy'nut	0.1964	0.1948	0.198	0.1996	0.1989	0.2004	0.1996	0.1989	0.2004	0.2006	0.1985	0.2026	0.2006	0.1985	0.2026
Time since ART initiation (effect per month)	0.101	0.1002	0.1018	0.0999	0.0995	0.1003	0.0943	0.0938	0.0949	0.0995	0.0987	0.1004	0.094	0.093	0.095
Baseline weight for age (per SD increase)				0.9818	0.9811	0.9825	0.9998	0.9983	1.0013	0.9818	0.9798	0.9838	0.9998	0.9985	1.0011
Baseline weight for age x time interaction term							-0.0028	-0.003	-0.0026				-0.0028	-0.0031	-0.0025
Constant	-2.0055	-2.0101	-2.0009	-0.0353	-0.0379	-0.0327	0.0008	-0.0029	0.0045	-0.035	-0.0395	-0.0305	0.0011	-0.0023	0.0045
Correlation = 0.3
Effect per months extra plumpy'nut	0.2	0.1984	0.2015	0.2019	0.2012	0.2027	0.2019	0.2011	0.2027	0.2011	0.199	0.2032	0.2011	0.199	0.2031
Time since ART initiation (effect per month)	0.1	0.0992	0.1009	0.0994	0.099	0.0998	0.0829	0.0823	0.0834	0.0997	0.0988	0.1005	0.0832	0.0821	0.0842
Baseline weight for age (per SD increase)				0.9466	0.9459	0.9473	1.0001	0.9986	1.0016	0.9466	0.9446	0.9486	1.0001	0.9988	1.0014
Baseline weight for age x time interaction term							-0.0082	-0.0084	-0.008				-0.0082	-0.0085	-0.0079
Constant	-2.0076	-2.012	-2.0031	-0.1082	-0.1108	-0.1056	-0.0009	-0.0046	0.0027	-0.1084	-0.113	-0.1039	-0.0012	-0.0045	0.0022
Correlation = 0.5
Effect per months extra plumpy'nut	0.1987	0.1972	0.2002	0.1997	0.199	0.2005	0.1997	0.199	0.2005	0.2006	0.1986	0.2026	0.2006	0.1986	0.2027
Time since ART initiation (effect per month)	0.1006	0.0998	0.1013	0.1002	0.0998	0.1006	0.0735	0.0729	0.074	0.0999	0.0991	0.1007	0.0732	0.0721	0.0742
Baseline weight for age (per SD increase)				0.913	0.9123	0.9137	0.9996	0.9982	1.0011	0.913	0.911	0.915	0.9996	0.9983	1.001
Baseline weight for age x time interaction term							-0.0133	-0.0135	-0.0131				-0.0133	-0.0136	-0.013
Constant	-2.0056	-2.0099	-2.0013	-0.1739	-0.1765	-0.1713	-0.0001	-0.0037	0.0035	-0.1737	-0.1782	-0.1692	0.0002	-0.0032	0.0035
Correlation = 0.8
Effect per months extra plumpy'nut	0.1973	0.1959	0.1987	0.2008	0.2001	0.2016	0.2008	0.2001	0.2015	0.2009	0.1989	0.2028	0.2009	0.1989	0.2028
Time since ART initiation (effect per month)	0.1014	0.1006	0.1021	0.1002	0.0998	0.1006	0.0572	0.0567	0.0578	0.1002	0.0993	0.101	0.0572	0.0562	0.0582
Baseline weight for age (per SD increase)				0.861	0.8604	0.8617	1.0003	0.9989	1.0017	0.861	0.8591	0.863	1.0003	0.9989	1.0016
Baseline weight for age x time interaction term							-0.0214	-0.0216	-0.0212				-0.0214	-0.0217	-0.0211
Constant	-2.0069	-2.011	-2.0028	-0.2788	-0.2813	-0.2763	0.0005	-0.0031	0.004	-0.2788	-0.2833	-0.2743	0.0005	-0.0029	0.0038
Correlation = 1
Effect per months extra plumpy'nut	0.197	0.1956	0.1983	0.199	0.1982	0.1997	0.1988	0.1981	0.1995	0.1993	0.1974	0.2012	0.1991	0.1972	0.2011
Time since ART initiation (effect per month)	0.1011	0.1004	0.1018	0.1004	0.1	0.1008	0.0473	0.0468	0.0479	0.1003	0.0995	0.1011	0.0472	0.0462	0.0482
Baseline weight for age (per SD increase)				0.8278	0.8271	0.8284	0.9999	0.9985	1.0013	0.8278	0.8259	0.8296	0.9999	0.9985	1.0012
Baseline weight for age x time interaction term							-0.0265	-0.0267	-0.0263				-0.0265	-0.0268	-0.0262
Constant	-2.0055	-2.0095	-2.0015	-0.3445	-0.347	-0.342	0.0007	-0.0028	0.0041	-0.3444	-0.3488	-0.34	0.0008	-0.0026	0.0041
True plumpy'nut effect = 0.3	Estimate	Lower CI	Upper CI	Estimate	Lower CI	Upper CI	Estimate	Lower CI	Upper CI	Estimate	Lower CI	Upper CI	Estimate	Lower CI	Upper CI
Correlation = 0
Effect per months extra plumpy'nut	0.3039	0.3023	0.3055	0.2993	0.2985	0.3	0.2993	0.2985	0.3	0.2997	0.2976	0.3017	0.2997	0.2976	0.3017
Time since ART initiation (effect per month)	0.0989	0.0981	0.0997	0.1005	0.1001	0.1009	0.1006	0.1	0.1012	0.1004	0.0995	0.1012	0.1005	0.0994	0.1015
Baseline weight for age (per SD increase)				1.0006	0.9999	1.0013	1.0003	0.9989	1.0018	1.0006	0.9986	1.0026	1.0003	0.999	1.0017
Baseline weight for age x time interaction term								-0.0002	0.0002					-0.0003	0.0003
Constant	-2.0047	-2.0094	-2.0001	0.0011	-0.0015	0.0037	0.0006	-0.0031	0.0043	0.0012	-0.0033	0.0058	0.0007	-0.0026	0.0041
Correlation = 0.1
Effect per months extra plumpy'nut	0.2964	0.2948	0.298	0.2996	0.2989	0.3004	0.2996	0.2989	0.3004	0.3006	0.2985	0.3026	0.3006	0.2985	0.3026
Time since ART initiation (effect per month)	0.101	0.1002	0.1018	0.0999	0.0995	0.1003	0.0943	0.0938	0.0949	0.0995	0.0987	0.1004	0.094	0.093	0.095
Baseline weight for age (per SD increase)				0.9818	0.9811	0.9825	0.9998	0.9983	1.0013	0.9818	0.9798	0.9838	0.9998	0.9985	1.0011
Baseline weight for age x time interaction term							-0.0028	-0.003	-0.0026				-0.0028	-0.0031	-0.0025
Constant	-2.0055	-2.0101	-2.0009	-0.0353	-0.0379	-0.0327	0.0008	-0.0029	0.0045	-0.035	-0.0395	-0.0305	0.0011	-0.0023	0.0045
Correlation = 0.3
Effect per months extra plumpy'nut	0.3	0.2984	0.3015	0.3019	0.3012	0.3027	0.3019	0.3011	0.3027	0.3011	0.299	0.3032	0.3011	0.299	0.3031
Time since ART initiation (effect per month)	0.1	0.0992	0.1009	0.0994	0.099	0.0998	0.0829	0.0823	0.0834	0.0997	0.0988	0.1005	0.0832	0.0821	0.0842
Baseline weight for age (per SD increase)				0.9466	0.9459	0.9473	1.0001	0.9986	1.0016	0.9466	0.9446	0.9486	1.0001	0.9988	1.0014
Baseline weight for age x time interaction term							-0.0082	-0.0084	-0.008				-0.0082	-0.0085	-0.0079
Constant	-2.0076	-2.012	-2.0031	-0.1082	-0.1108	-0.1056	-0.0009	-0.0046	0.0027	-0.1084	-0.113	-0.1039	-0.0012	-0.0045	0.0022
Correlation = 0.5
Effect per months extra plumpy'nut	0.2987	0.2972	0.3002	0.2997	0.299	0.3005	0.2997	0.299	0.3005	0.3006	0.2986	0.3026	0.3006	0.2986	0.3027
Time since ART initiation (effect per month)	0.1006	0.0998	0.1013	0.1002	0.0998	0.1006	0.0735	0.0729	0.074	0.0999	0.0991	0.1007	0.0732	0.0721	0.0742
Baseline weight for age (per SD increase)				0.913	0.9123	0.9137	0.9996	0.9982	1.0011	0.913	0.911	0.915	0.9996	0.9983	1.001
Baseline weight for age x time interaction term							-0.0133	-0.0135	-0.0131				-0.0133	-0.0136	-0.013
Constant	-2.0056	-2.0099	-2.0013	-0.1739	-0.1765	-0.1713	-0.0001	-0.0037	0.0035	-0.1737	-0.1782	-0.1692	0.0002	-0.0032	0.0035
Correlation = 0.8
Effect per months extra plumpy'nut	0.2973	0.2959	0.2987	0.3008	0.3001	0.3016	0.3008	0.3001	0.3015	0.3009	0.2989	0.3028	0.3009	0.2989	0.3028
Time since ART initiation (effect per month)	0.1014	0.1006	0.1021	0.1002	0.0998	0.1006	0.0572	0.0567	0.0578	0.1002	0.0993	0.101	0.0572	0.0562	0.0582
Baseline weight for age (per SD increase)				0.861	0.8604	0.8617	1.0003	0.9989	1.0017	0.861	0.8591	0.863	1.0003	0.9989	1.0016
Baseline weight for age x time interaction term							-0.0214	-0.0216	-0.0212				-0.0214	-0.0217	-0.0211
Constant	-2.0069	-2.011	-2.0028	-0.2788	-0.2813	-0.2763	0.0005	-0.0031	0.004	-0.2788	-0.2833	-0.2743	0.0005	-0.0029	0.0038
Correlation = 1
Effect per months extra plumpy'nut	0.297	0.2956	0.2983	0.299	0.2982	0.2997	0.2988	0.2981	0.2995	0.2993	0.2974	0.3012	0.2991	0.2972	0.3011
Time since ART initiation (effect per month)	0.1011	0.1004	0.1018	0.1004	0.1	0.1008	0.0473	0.0468	0.0479	0.1003	0.0995	0.1011	0.0472	0.0462	0.0482
Baseline weight for age (per SD increase)				0.8278	0.8271	0.8284	0.9999	0.9985	1.0013	0.8278	0.8259	0.8296	0.9999	0.9985	1.0012
Baseline weight for age x time interaction term							-0.0265	-0.0267	-0.0263				-0.0265	-0.0268	-0.0262
Constant	-2.0055	-2.0095	-2.0015	-0.3445	-0.347	-0.342	0.0007	-0.0028	0.0041	-0.3444	-0.3488	-0.34	0.0008	-0.0026	0.0041

## Sheet: Table S12
	Unweighted models									Weighted models
	Adjusted for time			Adjusted for time and baseline weight			Adjusted for time, weight and interaction			Adjusted for time and baseline weight			Adjusted for time, weight and interaction
True plumpy'nut effect = 0	Estimate	Lower CI	Upper CI	Estimate	Lower CI	Upper CI	Estimate	Lower CI	Upper CI	Estimate	Lower CI	Upper CI	Estimate	Lower CI	Upper CI
Interaction term = 0
Effect per months extra plumpy'nut	-0.0001931	-0.0017505	0.0013643	-0.0002736	-0.0009918	0.0004445	-0.000274	-0.0009921	0.0004442	-0.0001766	-0.0020813	0.0017281	-0.0001769	-0.0020816	0.0017278
Time since ART initiation (effect per month)	0.10025	0.0994362	0.101065	0.100279	0.099903	0.100654	0.100762	0.100227	0.101297	0.100245	0.0994621	0.101027	0.100728	0.0997596	0.101697
Baseline weight for age (per SD increase)				1.00055	0.999897	1.00121	0.998983	0.997581	1.00039	1.00055	0.998654	1.00246	0.998983	0.99762	1.00035
Baseline weight for age x time interaction term							0.0002418	5.12e-05	0.0004324				0.0002418	-4.33e-05	0.0005268
Constant	-1.99959	-2.00407	-1.9951	0.0017715	-0.0006805	0.0042235	-0.0013724	-0.0048583	0.0021134	0.001796	-0.0025299	0.0061219	-0.0013473	-0.0047655	0.002071
Interaction term = 0.05
Effect per months extra plumpy'nut	-0.0002864	-0.0014875	0.0009147	-0.0003408	-0.0010971	0.0004156	-0.000274	-0.0009921	0.0004442	-0.0001901	-0.0021192	0.001739	-0.0001286	-0.0020333	0.0017761
Time since ART initiation (effect per month)	0.200296	0.199668	0.200924	0.200315	0.19992	0.200711	0.100762	0.100227	0.101297	0.200263	0.199411	0.201115	0.100712	0.0997427	0.10168
Baseline weight for age (per SD increase)				0.675555	0.674862	0.676248	0.998983	0.997581	1.00039	0.675554	0.673653	0.677456	0.998983	0.997621	1.00035
Baseline weight for age x time interaction term							-0.0497582	-0.0499488	-0.0495676				-0.0497583	-0.0500434	-0.0494732
Constant	-1.99961	-2.00307	-1.99615	-0.648334	-0.650916	-0.645751	-0.0013724	-0.0048583	0.0021134	-0.648296	-0.653094	-0.643497	-0.0013346	-0.0047528	0.0020837
Interaction term = 0.1
Effect per months extra plumpy'nut	-0.0003797	-0.0013678	0.0006084	-0.0004079	-0.0012693	0.0004535	-0.000274	-0.0009921	0.0004442	-0.0002322	-0.0022331	0.0017686	-0.0001207	-0.0020254	0.001784
Time since ART initiation (effect per month)	0.300342	0.299826	0.300859	0.300352	0.299902	0.300802	0.100762	0.100227	0.101297	0.300291	0.299257	0.301326	0.100709	0.09974	0.101678
Baseline weight for age (per SD increase)				0.350555	0.349766	0.351344	0.998983	0.997581	1.00039	0.350554	0.348653	0.352455	0.998984	0.997621	1.00035
Baseline weight for age x time interaction term							-0.0997582	-0.0999488	-0.0995676				-0.0997583	-0.100043	-0.0994732
Constant	-1.99964	-2.00248	-1.99679	-1.29844	-1.30138	-1.2955	-0.0013724	-0.0048583	0.0021134	-1.29839	-1.3044	-1.29238	-0.0013323	-0.0047505	0.0020859
Interaction term = 0.2
Effect per months extra plumpy'nut	-0.0005662	-0.0018287	0.0006963	-0.0005421	-0.001735	0.0006507	-0.000274	-0.0009921	0.0004442	-0.0003505	-0.0026159	0.0019148	-0.0001532	-0.0020579	0.0017515
Time since ART initiation (effect per month)	0.500434	0.499774	0.501094	0.500426	0.499802	0.501049	0.100762	0.100227	0.101297	0.500359	0.498794	0.501924	0.10072	0.0997513	0.101689
Baseline weight for age (per SD increase)				-0.299445	-0.300538	-0.298352	0.998983	0.997581	1.00039	-0.299446	-0.301347	-0.297545	0.998984	0.997621	1.00035
Baseline weight for age x time interaction term							-0.199758	-0.199949	-0.199568				-0.199758	-0.200043	-0.199473
Constant	-1.99968	-2.00332	-1.99605	-2.59865	-2.60272	-2.59458	-0.0013724	-0.0048583	0.0021134	-2.5986	-2.60801	-2.58919	-0.0013405	-0.0047586	0.0020777
True plumpy'nut effect = 0.1	Estimate	Lower CI	Upper CI	Estimate	Lower CI	Upper CI	Estimate	Lower CI	Upper CI	Estimate	Lower CI	Upper CI	Estimate	Lower CI	Upper CI
Interaction term = 0
Effect per months extra plumpy'nut	0.0998069	0.0982495	0.101364	0.0997264	0.0990082	0.100445	0.099726	0.0990079	0.100444	0.0998234	0.0979187	0.101728	0.0998231	0.0979184	0.101728
Time since ART initiation (effect per month)	0.10025	0.0994362	0.101065	0.100279	0.099903	0.100654	0.100762	0.100227	0.101297	0.100245	0.0994621	0.101027	0.100728	0.0997596	0.101697
Baseline weight for age (per SD increase)				1.00055	0.999897	1.00121	0.998983	0.997581	1.00039	1.00055	0.998654	1.00246	0.998983	0.99762	1.00035
Baseline weight for age x time interaction term							0.0002418	5.12e-05	0.0004324				0.0002418	-4.33e-05	0.0005268
Constant	-1.99959	-2.00407	-1.9951	0.0017715	-0.0006805	0.0042235	-0.0013724	-0.0048583	0.0021134	0.001796	-0.0025299	0.0061219	-0.0013473	-0.0047655	0.002071
Interaction term = 0.05
Effect per months extra plumpy'nut	0.0997136	0.0985125	0.100915	0.0996592	0.0989029	0.100416	0.099726	0.0990079	0.100444	0.0998099	0.0978808	0.101739	0.0998714	0.0979667	0.101776
Time since ART initiation (effect per month)	0.200296	0.199668	0.200924	0.200315	0.19992	0.200711	0.100762	0.100227	0.101297	0.200263	0.199411	0.201115	0.100712	0.0997427	0.10168
Baseline weight for age (per SD increase)				0.675555	0.674862	0.676248	0.998983	0.997581	1.00039	0.675554	0.673653	0.677456	0.998983	0.997621	1.00035
Baseline weight for age x time interaction term							-0.0497582	-0.0499488	-0.0495676				-0.0497583	-0.0500434	-0.0494732
Constant	-1.99961	-2.00307	-1.99615	-0.648334	-0.650916	-0.645751	-0.0013724	-0.0048583	0.0021134	-0.648296	-0.653094	-0.643497	-0.0013346	-0.0047528	0.0020837
Interaction term = 0.1
Effect per months extra plumpy'nut	0.0996203	0.0986322	0.100608	0.0995921	0.0987307	0.100454	0.099726	0.0990079	0.100444	0.0997678	0.0977669	0.101769	0.0998793	0.0979746	0.101784
Time since ART initiation (effect per month)	0.300342	0.299826	0.300859	0.300352	0.299902	0.300802	0.100762	0.100227	0.101297	0.300291	0.299257	0.301326	0.100709	0.09974	0.101678
Baseline weight for age (per SD increase)				0.350555	0.349766	0.351344	0.998983	0.997581	1.00039	0.350554	0.348653	0.352455	0.998984	0.997621	1.00035
Baseline weight for age x time interaction term							-0.0997582	-0.0999488	-0.0995676				-0.0997583	-0.100043	-0.0994732
Constant	-1.99964	-2.00248	-1.99679	-1.29844	-1.30138	-1.2955	-0.0013724	-0.0048583	0.0021134	-1.29839	-1.3044	-1.29238	-0.0013323	-0.0047505	0.0020859
Interaction term = 0.2
Effect per months extra plumpy'nut	0.0994338	0.0981713	0.100696	0.0994579	0.098265	0.100651	0.099726	0.0990079	0.100444	0.0996495	0.0973841	0.101915	0.0998468	0.0979421	0.101751
Time since ART initiation (effect per month)	0.500434	0.499774	0.501094	0.500426	0.499802	0.501049	0.100762	0.100227	0.101297	0.500359	0.498794	0.501924	0.10072	0.0997513	0.101689
Baseline weight for age (per SD increase)				-0.299445	-0.300538	-0.298352	0.998983	0.997581	1.00039	-0.299446	-0.301347	-0.297545	0.998984	0.997621	1.00035
Baseline weight for age x time interaction term							-0.199758	-0.199949	-0.199568				-0.199758	-0.200043	-0.199473
Constant	-1.99968	-2.00332	-1.99605	-2.59865	-2.60272	-2.59458	-0.0013724	-0.0048583	0.0021134	-2.5986	-2.60801	-2.58919	-0.0013405	-0.0047586	0.0020777
True plumpy'nut effect = 0.2	Estimate	Lower CI	Upper CI	Estimate	Lower CI	Upper CI	Estimate	Lower CI	Upper CI	Estimate	Lower CI	Upper CI	Estimate	Lower CI	Upper CI
Interaction term = 0
Effect per months extra plumpy'nut	0.199807	0.198249	0.201364	0.199726	0.199008	0.200444	0.199726	0.199008	0.200444	0.199823	0.197919	0.201728	0.199823	0.197918	0.201728
Time since ART initiation (effect per month)	0.10025	0.0994362	0.101065	0.100279	0.099903	0.100654	0.100762	0.100227	0.101297	0.100245	0.0994621	0.101027	0.100728	0.0997596	0.101697
Baseline weight for age (per SD increase)				1.00055	0.999897	1.00121	0.998983	0.997581	1.00039	1.00055	0.998654	1.00246	0.998983	0.99762	1.00035
Baseline weight for age x time interaction term							0.0002418	5.12e-05	0.0004324				0.0002418	-4.33e-05	0.0005268
Constant	-1.99959	-2.00407	-1.9951	0.0017715	-0.0006805	0.0042235	-0.0013724	-0.0048583	0.0021134	0.001796	-0.0025299	0.0061219	-0.0013473	-0.0047655	0.002071
Interaction term = 0.05
Effect per months extra plumpy'nut	0.199714	0.198513	0.200915	0.199659	0.198903	0.200416	0.199726	0.199008	0.200444	0.19981	0.197881	0.201739	0.199871	0.197967	0.201776
Time since ART initiation (effect per month)	0.200296	0.199668	0.200924	0.200315	0.19992	0.200711	0.100762	0.100227	0.101297	0.200263	0.199411	0.201115	0.100712	0.0997427	0.10168
Baseline weight for age (per SD increase)				0.675555	0.674862	0.676248	0.998983	0.997581	1.00039	0.675554	0.673653	0.677456	0.998983	0.997621	1.00035
Baseline weight for age x time interaction term							-0.0497582	-0.0499488	-0.0495676				-0.0497583	-0.0500434	-0.0494732
Constant	-1.99961	-2.00307	-1.99615	-0.648334	-0.650916	-0.645751	-0.0013724	-0.0048583	0.0021134	-0.648296	-0.653094	-0.643497	-0.0013346	-0.0047528	0.0020837
Interaction term = 0.1
Effect per months extra plumpy'nut	0.19962	0.198632	0.200608	0.199592	0.198731	0.200454	0.199726	0.199008	0.200444	0.199768	0.197767	0.201769	0.199879	0.197975	0.201784
Time since ART initiation (effect per month)	0.300342	0.299826	0.300859	0.300352	0.299902	0.300802	0.100762	0.100227	0.101297	0.300291	0.299257	0.301326	0.100709	0.09974	0.101678
Baseline weight for age (per SD increase)				0.350555	0.349766	0.351344	0.998983	0.997581	1.00039	0.350554	0.348653	0.352455	0.998984	0.997621	1.00035
Baseline weight for age x time interaction term							-0.0997582	-0.0999488	-0.0995676				-0.0997583	-0.100043	-0.0994732
Constant	-1.99964	-2.00248	-1.99679	-1.29844	-1.30138	-1.2955	-0.0013724	-0.0048583	0.0021134	-1.29839	-1.3044	-1.29238	-0.0013323	-0.0047505	0.0020859
Interaction term = 0.2
Effect per months extra plumpy'nut	0.199434	0.198171	0.200696	0.199458	0.198265	0.200651	0.199726	0.199008	0.200444	0.19965	0.197384	0.201915	0.199847	0.197942	0.201752
Time since ART initiation (effect per month)	0.500434	0.499774	0.501094	0.500426	0.499802	0.501049	0.100762	0.100227	0.101297	0.500359	0.498794	0.501924	0.10072	0.0997513	0.101689
Baseline weight for age (per SD increase)				-0.299445	-0.300538	-0.298352	0.998983	0.997581	1.00039	-0.299446	-0.301347	-0.297545	0.998984	0.997621	1.00035
Baseline weight for age x time interaction term							-0.199758	-0.199949	-0.199568				-0.199758	-0.200043	-0.199473
Constant	-1.99968	-2.00332	-1.99605	-2.59865	-2.60272	-2.59458	-0.0013724	-0.0048583	0.0021134	-2.5986	-2.60801	-2.58919	-0.0013405	-0.0047586	0.0020777
True plumpy'nut effect = 0.3	Estimate	Lower CI	Upper CI	Estimate	Lower CI	Upper CI	Estimate	Lower CI	Upper CI	Estimate	Lower CI	Upper CI	Estimate	Lower CI	Upper CI
Interaction term = 0
Effect per months extra plumpy'nut	0.299807	0.29825	0.301364	0.299726	0.299008	0.300445	0.299726	0.299008	0.300444	0.299823	0.297919	0.301728	0.299823	0.297918	0.301728
Time since ART initiation (effect per month)	0.10025	0.0994362	0.101065	0.100279	0.099903	0.100654	0.100762	0.100227	0.101297	0.100245	0.0994621	0.101027	0.100728	0.0997596	0.101697
Baseline weight for age (per SD increase)				1.00055	0.999897	1.00121	0.998983	0.997581	1.00039	1.00055	0.998654	1.00246	0.998983	0.99762	1.00035
Baseline weight for age x time interaction term							0.0002418	5.12e-05	0.0004324				0.0002418	-4.33e-05	0.0005268
Constant	-1.99959	-2.00407	-1.9951	0.0017715	-0.0006805	0.0042235	-0.0013724	-0.0048583	0.0021134	0.001796	-0.0025299	0.0061219	-0.0013473	-0.0047655	0.002071
Interaction term = 0.05
Effect per months extra plumpy'nut	0.299714	0.298513	0.300915	0.299659	0.298903	0.300416	0.299726	0.299008	0.300444	0.29981	0.297881	0.301739	0.299871	0.297967	0.301776
Time since ART initiation (effect per month)	0.200296	0.199668	0.200924	0.200315	0.19992	0.200711	0.100762	0.100227	0.101297	0.200263	0.199411	0.201115	0.100712	0.0997427	0.10168
Baseline weight for age (per SD increase)				0.675555	0.674862	0.676248	0.998983	0.997581	1.00039	0.675554	0.673653	0.677456	0.998983	0.997621	1.00035
Baseline weight for age x time interaction term							-0.0497582	-0.0499488	-0.0495676				-0.0497583	-0.0500434	-0.0494732
Constant	-1.99961	-2.00307	-1.99615	-0.648334	-0.650916	-0.645751	-0.0013724	-0.0048583	0.0021134	-0.648296	-0.653094	-0.643497	-0.0013346	-0.0047528	0.0020837
Interaction term = 0.1
Effect per months extra plumpy'nut	0.29962	0.298632	0.300608	0.299592	0.298731	0.300453	0.299726	0.299008	0.300444	0.299768	0.297767	0.301769	0.299879	0.297975	0.301784
Time since ART initiation (effect per month)	0.300342	0.299826	0.300859	0.300352	0.299902	0.300802	0.100762	0.100227	0.101297	0.300291	0.299257	0.301326	0.100709	0.09974	0.101678
Baseline weight for age (per SD increase)				0.350555	0.349766	0.351344	0.998983	0.997581	1.00039	0.350554	0.348653	0.352455	0.998984	0.997621	1.00035
Baseline weight for age x time interaction term							-0.0997582	-0.0999488	-0.0995676				-0.0997583	-0.100043	-0.0994732
Constant	-1.99964	-2.00248	-1.99679	-1.29844	-1.30138	-1.2955	-0.0013724	-0.0048583	0.0021134	-1.29839	-1.3044	-1.29238	-0.0013323	-0.0047505	0.0020859
Interaction term = 0.2
Effect per months extra plumpy'nut	0.299434	0.298171	0.300696	0.299458	0.298265	0.300651	0.299726	0.299008	0.300444	0.29965	0.297384	0.301915	0.299847	0.297942	0.301752
Time since ART initiation (effect per month)	0.500434	0.499774	0.501094	0.500426	0.499802	0.501049	0.100762	0.100227	0.101297	0.500359	0.498794	0.501924	0.10072	0.0997513	0.101689
Baseline weight for age (per SD increase)				-0.299445	-0.300538	-0.298352	0.998983	0.997581	1.00039	-0.299446	-0.301347	-0.297545	0.998984	0.997621	1.00035
Baseline weight for age x time interaction term							-0.199758	-0.199949	-0.199568				-0.199758	-0.200043	-0.199473
Constant	-1.99968	-2.00332	-1.99605	-2.59865	-2.60272	-2.59458	-0.0013724	-0.0048583	0.0021134	-2.5986	-2.60801	-2.58919	-0.0013405	-0.0047586	0.0020777
