# Supplementary material for: Marginal structural models for repeated measures where intercept and slope are correlated: An application exploring the benefit of nutritional supplements on weight gain in HIV-infected children initiating antiretroviral therapy
Source: PLoS One. 2020 Jul 9;15(7):e0233877. doi: 10.1371/journal.pone.0233877 (PMC7347189; doi:10.1371/journal.pone.0233877)
Supplement: S5 Appendix — (XLSX) [file pone.0233877.s005.xlsx]

## Sheet: Sheet1
Child ID	Week from ART initiation	Study site	Age at baseline	sex	time spline 1	time spline 2	Plumpy'nut given	Cumulative use assumed for model	Weight for age z score	Baseline weight for age Z score	Middle upper arm circumferene	Height for age Z score	Hospitalisation since previous visit	Baseline CD4 %	CD4 %	Primary carer	ever received plumpy'nut	lagged plumpy'nut	weight for height z score	composite low MUAC/weight indicator	baseline low MUAC/weight indicator	Baseline HIV WHO stage	Baseline age category	CD4% Category	Hospitalisation indicator lagged	CD4% Category lagged	composite low MUAC/weight indicator lagged	Weight for age z score lagged	baseline age spline term	Baseline CD4 %	baseline composite low MUAC/weight indicator	Change in CD4 % category (0 = no change or reduced, 1 = less than 16% increase, 2 = > 16% increase)	Week stopped plumpy'nut	Visit date	Change in CD4 (%) since last visit	CD4% above 16 indicator lagged	Baseline WHO HIV stage condensed	Baseline WHO HIV stage binary (<4 =1, 4=2)	cumulative plumpynut use (observed)	cumulative use observed (ignoring restart ignoring restart)	CD4% lagged	visit type after cleaning	CD4 category
1	0	1	4.47639	Male	0	0	0	0	-4.33337	-4.33337	13.9	-3.1811	0	7.1	7.1	Other	1	0	-3.91308	1	1	4	4-5 years	<16%	.	.	.	.	12.807	7.1	1	.	28	2007-12-06	.	.	4	2	0	0	.	good	500-900
1	4	1	4.47639	Male	4	0	0	0	-3.99331	-4.33337	14	-3.20649	0	7.1	7.1	Other	1	0	-3.35942	1	1	4	4-5 years	<16%	0	<16%	1	-4.33337	12.807	7.1	1	0	28	2008-01-04	0	0	4	2	0	0	7.1	good	500-900
1	8	1	4.47639	Male	8	0	0	0	-3.31549	-4.33337	14	-3.29553	0	7.1	7.1	Other	1	0	-2.13871	0	1	4	4-5 years	<16%	0	<16%	1	-3.99331	12.807	7.1	1	0	28	2008-02-01	0	0	4	2	0	0	7.1	good	500-900
1	12	1	4.47639	Male	12	0	1	0	-3.35543	-4.33337	13.5	-3.31413	0	7.1	16.9	Other	1	0	-2.13871	0	1	4	4-5 years	16-24%	0	<16%	0	-3.31549	12.807	7.1	1	0	28	2008-02-21	0	0	4	2	0	0	7.1	good	>900
1	16	1	4.47639	Male	16	0	1	1	-3.38332	-4.33337	13.5	-3.35767	0	7.1	16.9	Other	1	1	-2.13871	0	1	4	4-5 years	16-24%	0	16-24%	0	-3.35543	12.807	7.1	1	1	28	2008-03-06	9.8	1	4	2	1	1	16.9	old	>900
1	20	1	4.47639	Male	16	4	1	2	-3.14277	-4.33337	13.8	-3.18328	0	7.1	16.9	Other	1	1	-1.91159	0	1	4	4-5 years	16-24%	0	16-24%	0	-3.38332	12.807	7.1	1	1	28	2008-04-25	9.8	1	4	2	2	2	16.9	good	>900
1	24	1	4.47639	Male	16	8	1	3	-3.14277	-4.33337	13.8	-3.18328	0	7.1	16.9	Other	1	1	-1.91159	0	1	4	4-5 years	16-24%	0	16-24%	0	-3.14277	12.807	7.1	1	1	28		9.8	1	4	2	3	3	16.9	LOCF	>900
1	28	1	4.47639	Male	16	12	0	4	-2.32768	-4.33337	14	-3.24355	0	7.1	26.4	Other	1	1	-0.507896	1	1	4	4-5 years	24-32%	0	16-24%	0	-3.14277	12.807	7.1	1	1	28	2008-06-19	9.8	1	4	2	4	4	16.9	good	>900
1	32	1	4.47639	Male	16	16	0	5	-2.50757	-4.33337	14.2	-3.19394	0	7.1	26.4	Other	1	0	-0.615158	1	1	4	4-5 years	24-32%	0	24-32%	1	-2.32768	12.807	7.1	1	2	28	2008-07-17	19.3	1	4	2	4	4	26.4	good	>900
1	36	1	4.47639	Male	16	20	0	6	-2.58114	-4.33337	14.5	-2.98546	0	7.1	20	Other	1	0	-0.939711	0	1	4	4-5 years	16-24%	0	24-32%	1	-2.50757	12.807	7.1	1	2	28	2008-08-12	19.3	1	4	2	4	4	26.4	good	>900
1	40	1	4.47639	Male	16	24	0	6	-2.58114	-4.33337	14.5	-2.98546	0	7.1	20	Other	1	0	-0.939711	0	1	4	4-5 years	16-24%	0	16-24%	0	-2.58114	12.807	7.1	1	1	28		12.9	1	4	2	4	4	20	LOCF	>900
1	44	1	4.47639	Male	16	28	0	6	-2.07056	-4.33337	15	-2.97261	0	7.1	20	Other	1	0	-0.154793	0	1	4	4-5 years	16-24%	0	16-24%	0	-2.58114	12.807	7.1	1	1	28	2008-10-10	12.9	1	4	2	4	4	20	good	>900
1	48	1	4.47639	Male	16	32	0	6	-1.97747	-4.33337	15.5	-2.8532	0	7.1	30	Other	1	0	-0.121093	0	1	4	4-5 years	24-32%	0	16-24%	0	-2.07056	12.807	7.1	1	1	28	2008-11-07	12.9	1	4	2	4	4	20	good	>900
2	0	1	4.3258	Female	0	0	0	0	-1.05308	-1.05308	16	-0.897004	0	13.9	13.9	Other	1	0	-0.752194	0	0	3	4-5 years	<16%					11.8312	13.9	0	2	44	2007-12-20		1	3	1	0	0		good	250-500
2	4	1	4.3258	Female	4	0	0	0	-0.87155	-1.05308	16	-0.783381	0	13.9	13.9	Other	1	0	-0.585383	0	0	3	4-5 years	<16%	0	<16%	0	-1.05308	11.8312	13.9	0	0	44	2008-01-17	0	0	3	1	0	0	13.9	good	250-500
2	8	1	4.3258	Female	8	0	0	0	-0.938093	-1.05308	16	-0.780955	0	13.9	13.9	Other	1	0	-0.692776	0	0	3	4-5 years	<16%	0	<16%	0	-0.87155	11.8312	13.9	0	0	44	2008-02-14	0	0	3	1	0	0	13.9	good	250-500
2	12	1	4.3258	Female	12	0	0	0	-0.938093	-1.05308	16	-0.780955	0	13.9	13.9	Other	1	0	-0.692776	0	0	3	4-5 years	<16%	0	<16%	0	-0.938093	11.8312	13.9	0	0	44		0	0	3	1	0	0	13.9	LOCF	250-500
2	16	1	4.3258	Female	16	0	0	0	-1.06758	-1.05308	16	-0.882289	0	13.9	32.2	Other	1	0	-0.800895	0	0	3	4-5 years	>32%	0	<16%	0	-0.938093	11.8312	13.9	0	0	44	2008-04-10	0	0	3	1	0	0	13.9	good	500-900
2	20	1	4.3258	Female	16	4	0	0	-0.893808	-1.05308	16	-0.87628	0	13.9	32.2	Other	1	0	-0.543896	0	0	3	4-5 years	>32%	0	>32%	0	-1.06758	11.8312	13.9	0	2	44	2008-05-08	18.3	1	3	1	0	0	32.2	good	500-900
2	24	1	4.3258	Female	16	8	0	0	-0.514655	-1.05308	16	-0.830161	0	13.9	46.9	Other	1	0	0.0337285	0	0	3	4-5 years	>32%	0	>32%	0	-0.893808	11.8312	13.9	0	2	44	2008-06-06	18.3	1	3	1	0	0	32.2	good	>900
2	28	1	4.3258	Female	16	12	0	0	-0.573704	-1.05308	16	-0.925744	0	13.9	46.9	Other	1	0	0.0337285	0	0	3	4-5 years	>32%	0	>32%	0	-0.514655	11.8312	13.9	0	2	44	2008-07-03	33	1	3	1	0	0	46.9	good	>900
2	32	1	4.3258	Female	16	16	0	0	-0.633744	-1.05308	16	-0.959272	0	13.9	46.9	Other	1	0	-0.0741395	0	0	3	4-5 years	>32%	0	>32%	0	-0.573704	11.8312	13.9	0	2	44	2008-07-31	33	1	3	1	0	0	46.9	good	>900
2	36	1	4.3258	Female	16	20	0	0	-0.567094	-1.05308	16	-0.94948	0	13.9	40	Other	1	0	0.0128836	0	0	3	4-5 years	>32%	0	>32%	0	-0.633744	11.8312	13.9	0	2	44	2008-08-28	33	1	3	1	0	0	46.9	good	>900
2	40	1	4.3258	Female	16	24	1	0	-0.725251	-1.05308	16	-0.96406	0	13.9	40	Other	1	0	-0.182644	0	0	3	4-5 years	>32%	0	>32%	0	-0.567094	11.8312	13.9	0	2	44	2008-09-25	26.1	1	3	1	0	0	40	good	>900
2	44	1	4.3258	Female	16	28	0	1	-0.792461	-1.05308	16	-0.983335	0	13.9	40	Other	1	1	-0.291792	0	0	3	4-5 years	>32%	0	>32%	0	-0.725251	11.8312	13.9	0	2	44	2008-10-23	26.1	1	3	1	1	1	40	good	>900
2	48	1	4.3258	Female	16	32	0	1	-0.858684	-1.05308	16.3	-0.650015	0	13.9	37	Other	1	0	-0.735481	0	0	3	4-5 years	>32%	0	>32%	0	-0.792461	11.8312	13.9	0	2	44	2008-11-20	26.1	1	3	1	1	1	40	good	>900
3	0	1	2.37098	Female	0	0	0	0	-0.261402	-0.261402	17	-0.423689	0	12.7	12.7	Mother	0	0	-0.137883	0	0	2	2-3 years	<16%					0.914867	12.7	0	2		2007-12-20		1	1	1	0	0		good	500-900
3	4	1	2.37098	Female	4	0	0	0	0.579746	-0.261402	17	-0.411655	1	12.7	12.7	Mother	0	0	1.0513	0	0	2	2-3 years	<16%	0	<16%	0	-0.261402	0.914867	12.7	0	0		2008-01-11	0	0	1	1	0	0	12.7	good	500-900
3	8	1	2.37098	Female	8	0	0	0	0.727842	-0.261402	17	-0.530366	0	12.7	12.7	Mother	0	0	1.33385	0	0	2	2-3 years	<16%	1	<16%	0	0.579746	0.914867	12.7	0	0		2008-02-13	0	0	1	1	0	0	12.7	good	500-900
3	12	1	2.37098	Female	12	0	0	0	1.14486	-0.261402	17	-0.384071	0	12.7	38	Mother	0	0	1.8543	0	0	2	2-3 years	>32%	0	<16%	0	0.727842	0.914867	12.7	0	0		2008-03-12	0	0	1	1	0	0	12.7	good	>900
3	16	1	2.37098	Female	16	0	0	0	1.03821	-0.261402	17	-0.210297	0	12.7	38	Mother	0	0	1.54576	0	0	2	2-3 years	>32%	0	>32%	0	1.14486	0.914867	12.7	0	2		2008-04-09	25.3	1	1	1	0	0	38	good	>900
3	20	1	2.37098	Female	16	4	0	0	0.933892	-0.261402	17	0.0170706	0	12.7	38	Mother	0	0	1.24257	0	0	2	2-3 years	>32%	0	>32%	0	1.03821	0.914867	12.7	0	2		2008-05-07	25.3	1	1	1	0	0	38	good	>900
3	24	1	2.37098	Female	16	8	0	0	1.21	-0.261402	17.5	0.154995	0	12.7	41	Mother	0	0	1.7284	0	0	2	2-3 years	>32%	0	>32%	0	0.933892	0.914867	12.7	0	2		2008-06-05	25.3	1	1	1	0	0	38	good	>900
3	28	1	2.37098	Female	16	12	0	0	1.21	-0.261402	17.5	0.139246	0	12.7	41	Mother	0	0	1.5327	0	0	2	2-3 years	>32%	0	>32%	0	1.21	0.914867	12.7	0	2		2008-07-03	28.3	1	1	1	0	0	41	good	>900
3	32	1	2.37098	Female	16	16	0	0	1.21	-0.261402	17.5	0.0269828	0	12.7	41	Mother	0	0	1.85557	0	0	2	2-3 years	>32%	0	>32%	0	1.21	0.914867	12.7	0	2		2008-07-30	28.3	1	1	1	0	0	41	good	>900
3	36	1	2.37098	Female	16	20	0	0	1.21	-0.261402	18	0.382058	0	12.7	36	Mother	0	0	1.46703	0	0	2	2-3 years	>32%	0	>32%	0	1.21	0.914867	12.7	0	2		2008-08-27	28.3	1	1	1	0	0	41	good	>900
3	40	1	2.37098	Female	16	24	0	0	1.14784	-0.261402	18	0.448402	0	12.7	36	Mother	0	0	1.27123	0	0	2	2-3 years	>32%	0	>32%	0	1.21	0.914867	12.7	0	2		2008-09-24	23.3	1	1	1	0	0	36	good	>900
3	44	1	2.37098	Female	16	28	0	0	1.21	-0.261402	18	0.280042	0	12.7	36	Mother	0	0	1.58523	0	0	2	2-3 years	>32%	0	>32%	0	1.14784	0.914867	12.7	0	2		2008-10-23	23.3	1	1	1	0	0	36	good	>900
3	48	1	2.37098	Female	16	32	0	0	1.17389	-0.261402	18	0.703581	0	12.7	39	Mother	0	0	1.1884	0	0	2	2-3 years	>32%	0	>32%	0	1.21	0.914867	12.7	0	2		2008-11-20	23.3	1	1	1	0	0	36	good	>900
4	0	1	5.0705	Male	0	0	0	0	-1.31144	-1.31144	15.5	-1.54904	0	11	11	Mother	0	0	-0.553438	0	0	2	4-5 years	<16%					16.6568	11	0	2		2007-12-21		1	1	1	0	0		good	500-900
4	4	1	5.0705	Male	4	0	0	0	-1.38943	-1.31144	15.5	-1.408	0	11	11	Mother	0	0	-0.774432	0	0	2	4-5 years	<16%	0	<16%	0	-1.31144	16.6568	11	0	0		2008-01-18	0	0	1	1	0	0	11	good	500-900
4	8	1	5.0705	Male	8	0	0	0	-1.20861	-1.31144	15.5	-1.47116	0	11	11	Mother	0	0	-0.391571	0	0	2	4-5 years	<16%	0	<16%	0	-1.38943	16.6568	11	0	0		2008-02-15	0	0	1	1	0	0	11	good	500-900
4	12	1	5.0705	Male	12	0	0	0	-1.2804	-1.31144	16	-1.40399	0	11	27.7	Mother	0	0	-0.61178	0	0	2	4-5 years	24-32%	0	<16%	0	-1.20861	16.6568	11	0	0		2008-03-14	0	0	1	1	0	0	11	good	>900
4	16	1	5.0705	Male	16	0	0	0	-1.35224	-1.31144	16	-1.42271	0	11	27.7	Mother	0	0	-0.61178	0	0	2	4-5 years	24-32%	0	24-32%	0	-1.2804	16.6568	11	0	2		2008-04-11	16.7	1	1	1	0	0	27.7	good	>900
4	20	1	5.0705	Male	16	4	0	0	-1.35224	-1.31144	16	-1.42271	0	11	27.7	Mother	0	0	-0.61178	0	0	2	4-5 years	24-32%	0	24-32%	0	-1.35224	16.6568	11	0	2			16.7	1	1	1	0	0	27.7	LOCF	>900
4	24	1	5.0705	Male	16	8	0	0	-1.01675	-1.31144	16.3	-1.47735	0	11	36.3	Mother	0	0	-0.112262	0	0	2	4-5 years	>32%	0	24-32%	0	-1.35224	16.6568	11	0	2		2008-06-06	16.7	1	1	1	0	0	27.7	good	>900
4	28	1	5.0705	Male	16	12	0	0	-1.08826	-1.31144	16.3	-1.55513	0	11	36.3	Mother	0	0	-0.112262	0	0	2	4-5 years	>32%	0	>32%	0	-1.01675	16.6568	11	0	2		2008-07-04	25.3	1	1	1	0	0	36.3	good	>900
4	32	1	5.0705	Male	16	16	0	0	-0.932755	-1.31144	17	-1.361	0	11	36.3	Mother	0	0	-0.102209	0	0	2	4-5 years	>32%	0	>32%	0	-1.08826	16.6568	11	0	2		2008-08-04	25.3	1	1	1	0	0	36.3	good	>900
4	36	1	5.0705	Male	16	20	0	0	-1.00423	-1.31144	17.5	-1.33356	0	11	33	Mother	0	0	-0.211291	0	0	2	4-5 years	>32%	0	>32%	0	-0.932755	16.6568	11	0	2		2008-09-01	25.3	1	1	1	0	0	36.3	good	>900
4	40	1	5.0705	Male	16	24	0	0	-1.07572	-1.31144	17.5	-1.34671	0	11	33	Mother	0	0	-0.320364	0	0	2	4-5 years	>32%	0	>32%	0	-1.00423	16.6568	11	0	2		2008-09-26	22	1	1	1	0	0	33	good	>900
4	44	1	5.0705	Male	16	28	0	0	-0.927153	-1.31144	17.5	-1.35913	0	11	33	Mother	0	0	-0.104303	0	0	2	4-5 years	>32%	0	>32%	0	-1.07572	16.6568	11	0	2		2008-10-24	22	1	1	1	0	0	33	good	>900
4	48	1	5.0705	Male	16	32	0	0	-0.927153	-1.31144	17.5	-1.21617	0	11	31	Mother	0	0	-0.2135	0	0	2	4-5 years	24-32%	0	>32%	0	-0.927153	16.6568	11	0	2		2008-11-20	22	1	1	1	0	0	33	good	>900
5	0	1	1.29774	Female	0	0	0	0	-2.78043	-2.78043	13.5	-1.31412	0	13.8	13.8	Other	1	0	-3.18176	1	1	3	< 2 years	<16%					0	13.8	1	2	24	2008-01-02		1	3	1	0	0		good	500-900
5	4	1	1.29774	Female	4	0	0	0	-1.7932	-2.78043	13.8	-1.53636	1	13.8	13.8	Other	1	0	-1.6959	0	1	3	< 2 years	<16%	0	<16%	1	-2.78043	0	13.8	1	0	24	2008-01-30	0	0	3	1	0	0	13.8	good	500-900
5	8	1	1.29774	Female	8	0	1	0	-0.958565	-2.78043	13.8	-1.60266	0	13.8	13.8	Other	1	0	-0.452039	0	1	3	< 2 years	<16%	1	<16%	0	-1.7932	0	13.8	1	0	24	2008-02-27	0	0	3	1	0	0	13.8	good	500-900
5	12	1	1.29774	Female	12	0	1	1	-0.664505	-2.78043	13.8	-1.89846	0	13.8	28	Other	1	1	0.152525	0	1	3	< 2 years	24-32%	0	<16%	0	-0.958565	0	13.8	1	0	24	2008-03-26	0	0	3	1	1	1	13.8	good	>900
5	16	1	1.29774	Female	16	0	1	2	-0.0713583	-2.78043	14	-2.07569	0	13.8	28	Other	1	1	1.03374	0	1	3	< 2 years	24-32%	0	24-32%	0	-0.664505	0	13.8	1	1	24	2008-04-23	14.2	1	3	1	2	2	28	good	>900
5	20	1	1.29774	Female	16	4	1	3	0.0889249	-2.78043	14.2	-2.27349	0	13.8	28	Other	1	1	1.436	0	1	3	< 2 years	24-32%	0	24-32%	0	-0.0713583	0	13.8	1	1	24	2008-05-21	14.2	1	3	1	3	3	28	good	>900
5	24	1	1.29774	Female	16	8	0	4	0.239569	-2.78043	15	-2.06799	0	13.8	31	Other	1	1	1.51843	0	1	3	< 2 years	24-32%	0	24-32%	0	0.0889249	0	13.8	1	1	24	2008-06-18	14.2	1	3	1	4	4	28	good	>900
5	28	1	1.29774	Female	16	12	0	5	-0.0464965	-2.78043	16	-2.11933	0	13.8	31	Other	1	0	1.22484	0	1	3	< 2 years	24-32%	0	24-32%	0	0.239569	0	13.8	1	2	24	2008-07-16	17.2	1	3	1	4	4	31	good	>900
5	32	1	1.29774	Female	16	16	0	6	-0.185709	-2.78043	16	-2.35318	0	13.8	31	Other	1	0	1.22484	0	1	3	< 2 years	24-32%	0	24-32%	0	-0.0464965	0	13.8	1	2	24	2008-08-13	17.2	1	3	1	4	4	31	good	>900
5	36	1	1.29774	Female	16	20	0	6	0.311818	-2.78043	16.4	-2.5119	0	13.8	36	Other	1	0	2.05347	0	1	3	< 2 years	>32%	0	24-32%	0	-0.185709	0	13.8	1	2	24	2008-09-10	17.2	1	3	1	4	4	31	good	>900
5	40	1	1.29774	Female	16	24	0	6	0.143922	-2.78043	17	-2.14837	0	13.8	36	Other	1	0	1.76298	0	1	3	< 2 years	>32%	0	>32%	0	0.311818	0	13.8	1	2	24	2008-10-01	22.2	1	3	1	4	4	36	good	>900
5	44	1	1.29774	Female	16	28	0	6	0.375396	-2.78043	17	-2.16806	0	13.8	36	Other	1	0	2.073	0	1	3	< 2 years	>32%	0	>32%	0	0.143922	0	13.8	1	2	24	2008-11-05	22.2	1	3	1	4	4	36	good	>900
5	48	1	1.29774	Female	16	32	0	6	0.306931	-2.78043	17.5	-2.07794	0	13.8	34	Other	1	0	1.94284	0	1	3	< 2 years	>32%	0	>32%	0	0.375396	0	13.8	1	2	24	2008-12-04	22.2	1	3	1	4	4	36	good	>900
6	0	1	0.947296	Male	0	0	0	0	0.285301	0.285301	15	-1.91298	0	10.3	10.3	Mother	0	0	1.42428	0	0	2	< 2 years	<16%					0	10.3	0	2		2008-01-03		1	1	1	0	0		good	>900
6	4	1	0.947296	Male	4	0	0	0	0.181374	0.285301	15	-2.08721	0	10.3	10.3	Mother	0	0	1.42428	0	0	2	< 2 years	<16%	0	<16%	0	0.285301	0	10.3	0	0		2008-01-17	0	0	1	1	0	0	10.3	good	>900
6	8	1	0.947296	Male	8	0	0	0	0.518528	0.285301	15.2	-1.70578	0	10.3	10.3	Mother	0	0	1.51664	0	0	2	< 2 years	<16%	0	<16%	0	0.181374	0	10.3	0	0		2008-02-28	0	0	1	1	0	0	10.3	good	>900
6	12	1	0.947296	Male	12	0	0	0	0.326879	0.285301	15.5	-2.10338	0	10.3	31.3	Mother	0	0	1.51664	0	0	2	< 2 years	24-32%	0	<16%	0	0.518528	0	10.3	0	0		2008-03-28	0	0	1	1	0	0	10.3	good	>900
6	16	1	0.947296	Male	16	0	0	0	0.431298	0.285301	15.5	-2.4094	1	10.3	31.3	Mother	0	0	1.8403	0	0	2	< 2 years	24-32%	0	24-32%	0	0.326879	0	10.3	0	2		2008-04-21	21	1	1	1	0	0	31.3	good	>900
6	20	1	0.947296	Male	16	4	0	0	0.565494	0.285301	15.8	-2.01644	0	10.3	31.3	Mother	0	0	1.75487	0	0	2	< 2 years	24-32%	1	24-32%	0	0.431298	0	10.3	0	2		2008-05-23	21	1	1	1	0	0	31.3	good	>900
6	24	1	0.947296	Male	16	8	0	0	0.405579	0.285301	16	-2.32877	0	10.3	28	Mother	0	0	1.75487	0	0	2	< 2 years	24-32%	0	24-32%	0	0.565494	0	10.3	0	2		2008-06-19	21	1	1	1	0	0	31.3	good	>900
6	28	1	0.947296	Male	16	12	0	0	0.405579	0.285301	16	-2.32877	0	10.3	28	Mother	0	0	1.75487	0	0	2	< 2 years	24-32%	0	24-32%	0	0.405579	0	10.3	0	2			17.7	1	1	1	0	0	28	LOCF	>900
6	32	1	0.947296	Male	16	16	0	0	0.748735	0.285301	16.5	-2.47652	0	10.3	28	Mother	0	0	2.30693	0	0	2	< 2 years	24-32%	0	24-32%	0	0.405579	0	10.3	0	2		2008-08-07	17.7	1	1	1	0	0	28	good	>900
6	36	1	0.947296	Male	16	20	0	0	-0.0592239	0.285301	16.5	-2.45712	0	10.3	36	Mother	0	0	1.30416	0	0	2	< 2 years	>32%	0	24-32%	0	0.748735	0	10.3	0	2		2008-09-11	17.7	1	1	1	0	0	28	good	>900
6	40	1	0.947296	Male	16	24	0	0	0.403757	0.285301	16.5	-2.61887	0	10.3	36	Mother	0	0	1.98892	0	0	2	< 2 years	>32%	0	>32%	0	-0.0592239	0	10.3	0	2		2008-10-10	25.7	1	1	1	0	0	36	good	>900
6	44	1	0.947296	Male	16	28	0	0	0.636643	0.285301	17	-2.24949	0	10.3	36	Mother	0	0	2.15122	0	0	2	< 2 years	>32%	0	>32%	0	0.403757	0	10.3	0	2		2008-11-04	25.7	1	1	1	0	0	36	good	>900
6	48	1	0.947296	Male	16	32	0	0	0.484265	0.285301	16.8	-2.16748	0	10.3	37	Mother	0	0	1.95386	0	0	2	< 2 years	>32%	0	>32%	0	0.636643	0	10.3	0	2		2008-12-04	25.7	1	1	1	0	0	36	good	>900
7	0	1	1.4319	Female	0	0	0	0	-3.08989	-3.08989	36	-3.62445	0	17.3	17.3	Mother	0	0	-1.80503	0	0	3	< 2 years	16-24%					3.24e-05	17.3	0	2		2008-01-09		1	3	1	0	0		good	500-900
7	4	1	1.4319	Female	4	0	0	0	-2.75439	-3.08989	13	-3.3536	0	17.3	17.3	Mother	0	0	-1.58396	0	0	3	< 2 years	16-24%	0	16-24%	0	-3.08989	3.24e-05	17.3	0	0		2008-02-04	0	1	3	1	0	0	17.3	good	500-900
7	8	1	1.4319	Female	8	0	0	0	-2.35466	-3.08989	13.2	-3.29096	0	17.3	17.3	Mother	0	0	-1.09685	0	0	3	< 2 years	16-24%	0	16-24%	0	-2.75439	3.24e-05	17.3	0	0		2008-03-05	0	1	3	1	0	0	17.3	good	500-900
7	12	1	1.4319	Female	12	0	0	0	-2.40314	-3.08989	13.5	-3.37127	0	17.3	27.9	Mother	0	0	-1.08216	0	0	3	< 2 years	24-32%	0	16-24%	0	-2.35466	3.24e-05	17.3	0	0		2008-04-02	0	1	3	1	0	0	17.3	good	>900
7	16	1	1.4319	Female	16	0	0	0	-2.57013	-3.08989	13.6	-3.29645	0	17.3	27.9	Mother	0	0	-1.33412	0	0	3	< 2 years	24-32%	0	24-32%	0	-2.40314	3.24e-05	17.3	0	1		2008-05-02	10.6	1	3	1	0	0	27.9	good	>900
7	20	1	1.4319	Female	16	4	0	0	-2.71252	-3.08989	13.8	-3.50702	0	17.3	27.9	Mother	0	0	-1.33412	0	0	3	< 2 years	24-32%	0	24-32%	0	-2.57013	3.24e-05	17.3	0	1		2008-05-28	10.6	1	3	1	0	0	27.9	good	>900
7	24	1	1.4319	Female	16	8	0	0	-2.86379	-3.08989	14	-3.49935	0	17.3	39	Mother	0	0	-1.45671	0	0	3	< 2 years	>32%	0	24-32%	0	-2.71252	3.24e-05	17.3	0	1		2008-06-25	10.6	1	3	1	0	0	27.9	good
7	28	1	1.4319	Female	16	12	0	0	-2.47451	-3.08989	14.2	-3.26824	0	17.3	39	Mother	0	0	-1.10494	0	0	3	< 2 years	>32%	0	>32%	0	-2.86379	3.24e-05	17.3	0	2		2008-07-23	21.7	1	3	1	0	0	39	good
7	32	1	1.4319	Female	16	16	0	0	-2.11814	-3.08989	15	-2.82433	0	17.3	39	Mother	0	0	-0.782755	0	0	3	< 2 years	>32%	0	>32%	0	-2.47451	3.24e-05	17.3	0	2		2008-08-20	21.7	1	3	1	0	0	39	good
7	36	1	1.4319	Female	16	20	0	0	-2.2529	-3.08989	14.5	-2.62344	0	17.3	40	Mother	0	0	-1.12004	0	0	3	< 2 years	>32%	0	>32%	0	-2.11814	3.24e-05	17.3	0	2		2008-09-16	21.7	1	3	1	0	0	39	good
7	40	1	1.4319	Female	16	24	0	0	-2.38964	-3.08989	14.5	-2.46119	0	17.3	40	Mother	0	0	-1.35368	0	0	3	< 2 years	>32%	0	>32%	0	-2.2529	3.24e-05	17.3	0	2		2008-10-14	22.7	1	3	1	0	0	40	good
7	44	1	1.4319	Female	16	28	0	0	-1.61675	-3.08989	14.5	-2.04109	0	17.3	40	Mother	0	0	-0.616037	0	0	3	< 2 years	>32%	0	>32%	0	-2.38964	3.24e-05	17.3	0	2		2008-11-12	22.7	1	3	1	0	0	40	good
7	48	1	1.4319	Female	16	32	0	0	-1.74281	-3.08989	15	-2.23061	0	17.3	49	Mother	0	0	-0.616037	0	0	3	< 2 years	>32%	0	>32%	0	-1.61675	3.24e-05	17.3	0	2		2008-12-10	22.7	1	3	1	0	0	40	good
8	0	1	4.33676	Male	0	0	0	0	-1.52032	-1.52032	15	-1.74562	0	10.2	10.2	Mother	0	0	-0.700729	0	0	3	4-5 years	<16%					11.9022	10.2	0	2		2008-01-11		1	3	1	0	0		good	250-500
8	4	1	4.33676	Male	4	0	0	0	-1.5842	-1.52032	15	-1.6202	0	10.2	10.2	Mother	0	0	-0.921385	0	0	3	4-5 years	<16%	0	<16%	0	-1.52032	11.9022	10.2	0	0		2008-02-08	0	0	3	1	0	0	10.2	good	250-500
8	8	1	4.33676	Male	8	0	0	0	-1.53582	-1.52032	15	0.770548	0	10.2	10.2	Mother	0	0	-3.1611	1	0	3	4-5 years	<16%	0	<16%	0	-1.5842	11.9022	10.2	0	0		2008-03-07	0	0	3	1	0	0	10.2	good	250-500
8	12	1	4.33676	Male	12	0	0	0	-1.7041	-1.52032	15.5	0.658939	0	10.2	27	Mother	0	0	-3.33852	1	0	3	4-5 years	24-32%	0	<16%	1	-1.53582	11.9022	10.2	0	0		2008-04-02	0	0	3	1	0	0	10.2	good	500-900
8	16	1	4.33676	Male	16	0	0	0	-1.49619	-1.52032	15.5	-1.47748	0	10.2	27	Mother	0	0	-0.927622	0	0	3	4-5 years	24-32%	0	24-32%	1	-1.7041	11.9022	10.2	0	2		2008-05-02	16.8	1	3	1	0	0	27	good	500-900
8	20	1	4.33676	Male	16	4	0	0	-1.55645	-1.52032	15.8	-1.57852	0	10.2	27	Mother	0	0	-0.927622	0	0	3	4-5 years	24-32%	0	24-32%	0	-1.49619	11.9022	10.2	0	2		2008-05-30	16.8	1	3	1	0	0	27	good	500-900
8	24	1	4.33676	Male	16	8	0	0	-1.61566	-1.52032	16	-1.41424	0	10.2	28	Mother	0	0	-1.14986	0	0	3	4-5 years	24-32%	0	24-32%	0	-1.55645	11.9022	10.2	0	2		2008-06-27	16.8	1	3	1	0	0	27	good	500-900
8	28	1	4.33676	Male	16	12	0	0	-1.6718	-1.52032	16	-1.42318	0	10.2	28	Mother	0	0	-1.26096	0	0	3	4-5 years	24-32%	0	24-32%	0	-1.61566	11.9022	10.2	0	2		2008-07-24	17.8	1	3	1	0	0	28	good	500-900
8	32	1	4.33676	Male	16	16	0	0	-1.73103	-1.52032	16	-1.22195	0	10.2	28	Mother	0	0	-1.59274	0	0	3	4-5 years	24-32%	0	24-32%	0	-1.6718	11.9022	10.2	0	2		2008-08-22	17.8	1	3	1	0	0	28	good	500-900
8	36	1	4.33676	Male	16	20	0	0	-1.52225	-1.52032	16	-1.22459	0	10.2	36	Mother	0	0	-1.28453	0	0	3	4-5 years	>32%	0	24-32%	0	-1.73103	11.9022	10.2	0	2		2008-09-16	17.8	1	3	1	0	0	28	good	500-900
8	40	1	4.33676	Male	16	24	0	0	-1.652	-1.52032	16	-1.25554	0	10.2	36	Mother	0	0	-1.28453	0	0	3	4-5 years	>32%	0	>32%	0	-1.52225	11.9022	10.2	0	2		2008-10-17	25.8	1	3	1	0	0	36	good	500-900
8	44	1	4.33676	Male	16	28	0	0	-1.72415	-1.52032	16	-1.34137	0	10.2	36	Mother	0	0	-1.28453	0	0	3	4-5 years	>32%	0	>32%	0	-1.652	11.9022	10.2	0	2		2008-11-11	25.8	1	3	1	0	0	36	good	500-900
8	48	1	4.33676	Male	16	32	0	0	-1.53334	-1.52032	15	-1.36101	0	10.2	33	Mother	0	0	-0.994576	0	0	3	4-5 years	>32%	0	>32%	0	-1.72415	11.9022	10.2	0	2		2008-12-10	25.8	1	3	1	0	0	36	good	500-900
9	0	1	3.7399	Female	0	0	0	0	-1.96225	-1.96225	16	-3.74096	0	22.7	22.7	Mother	0	0	0.577339	0	0	3	2-3 years	16-24%					8.03471	22.7	0	2		2008-01-21		1	3	1	0	0		good	>900
9	4	1	3.7399	Female	4	0	0	0	-2.03713	-1.96225	16	-3.65227	0	22.7	22.7	Mother	0	0	0.33624	0	0	3	2-3 years	16-24%	0	16-24%	0	-1.96225	8.03471	22.7	0	0		2008-02-18	0	1	3	1	0	0	22.7	good	>900
9	8	1	3.7399	Female	8	0	0	0	-1.78748	-1.96225	16	-3.51581	0	22.7	22.7	Mother	0	0	0.551013	0	0	3	2-3 years	16-24%	0	16-24%	0	-2.03713	8.03471	22.7	0	0		2008-03-17	0	1	3	1	0	0	22.7	good	>900
9	12	1	3.7399	Female	12	0	0	0	-1.85984	-1.96225	16	-3.26551	0	22.7	35.3	Mother	0	0	0.205267	0	0	3	2-3 years	>32%	0	16-24%	0	-1.78748	8.03471	22.7	0	0		2008-04-14	0	1	3	1	0	0	22.7	good	>900
9	16	1	3.7399	Female	16	0	0	0	-1.93084	-1.96225	16	-3.17905	0	22.7	35.3	Mother	0	0	-0.0197493	0	0	3	2-3 years	>32%	0	>32%	0	-1.85984	8.03471	22.7	0	1		2008-05-12	12.6	1	3	1	0	0	35.3	good	>900
9	20	1	3.7399	Female	16	4	0	0	-2.00315	-1.96225	16	-3.23411	0	22.7	35.3	Mother	0	0	-0.0197493	0	0	3	2-3 years	>32%	0	>32%	0	-1.93084	8.03471	22.7	0	1		2008-06-10	12.6	1	3	1	0	0	35.3	good	>900
9	24	1	3.7399	Female	16	8	0	0	-2.06929	-1.96225	16	-3.32585	0	22.7	49	Mother	0	0	-0.0197493	0	0	3	2-3 years	>32%	0	>32%	0	-2.00315	8.03471	22.7	0	1		2008-07-07	12.6	1	3	1	0	0	35.3	good	>900
9	28	1	3.7399	Female	16	12	0	0	-2.13677	-1.96225	16	-3.3504	0	22.7	49	Mother	0	0	-0.130694	0	0	3	2-3 years	>32%	0	>32%	0	-2.06929	8.03471	22.7	0	2		2008-08-04	26.3	1	3	1	0	0	49	good	>900
9	32	1	3.7399	Female	16	16	0	0	-1.90005	-1.96225	16	-3.28489	0	22.7	49	Mother	0	0	0.199548	0	0	3	2-3 years	>32%	0	>32%	0	-2.13677	8.03471	22.7	0	2		2008-09-01	26.3	1	3	1	0	0	49	good	>900
9	36	1	3.7399	Female	16	20	0	0	-2.26845	-1.96225	16.5	-3.1972	0	22.7	48	Mother	0	0	-0.458248	0	0	3	2-3 years	>32%	0	>32%	0	-1.90005	8.03471	22.7	0	2		2008-09-29	26.3	1	3	1	0	0	49	good
9	40	1	3.7399	Female	16	24	0	0	-2.03039	-1.96225	16.5	-3.13268	0	22.7	48	Mother	0	0	-0.121468	0	0	3	2-3 years	>32%	0	>32%	0	-2.26845	8.03471	22.7	0	2		2008-10-27	25.3	1	3	1	0	0	48	good
9	44	1	3.7399	Female	16	28	0	0	-2.09388	-1.96225	16.5	-2.95812	0	22.7	48	Mother	0	0	-0.332029	0	0	3	2-3 years	>32%	0	>32%	0	-2.03039	8.03471	22.7	0	2		2008-11-24	25.3	1	3	1	0	0	48	good
9	48	1	3.7399	Female	16	32	0	0	-1.85873	-1.96225	16.5	-3.0308	0	22.7	48	Mother	0	0	0.0916649	0	0	3	2-3 years	>32%	0	>32%	0	-2.09388	8.03471	22.7	0	2		2008-12-17	25.3	1	3	1	0	0	48	good
10	0	1	5.79056	Female	0	0	0	0	-0.606636	-0.606636	18	-0.729428	0	24.4	24.4	Mother	0	0	-0.352469	0	0	3	4-5 years	24-32%					21.3228	24.4	0	2		2008-01-28		1	3	1	0	0		good	>900
10	4	1	5.79056	Female	4	0	0	0	-0.287998	-0.606636	18	-0.782185	0	24.4	24.4	Mother	0	0	0.222333	0	0	3	4-5 years	24-32%	0	24-32%	0	-0.606636	21.3228	24.4	0	0		2008-02-25	0	1	3	1	0	0	24.4	good	>900
10	8	1	5.79056	Female	8	0	0	0	-0.274642	-0.606636	18	-0.656734	0	24.4	24.4	Mother	0	0	-0.0013172	0	0	3	4-5 years	24-32%	0	24-32%	0	-0.287998	21.3228	24.4	0	0		2008-03-25	0	1	3	1	0	0	24.4	good	>900
10	12	1	5.79056	Female	12	0	0	0	-0.22659	-0.606636	18.2	-0.707948	0	24.4	40.2	Mother	0	0	0.161631	0	0	3	4-5 years	>32%	0	24-32%	0	-0.274642	21.3228	24.4	0	0		2008-04-21	0	1	3	1	0	0	24.4	good	>900
10	16	1	5.79056	Female	16	0	0	0	-0.28426	-0.606636	18.2	-0.797028	0	24.4	40.2	Mother	0	0	0.161631	0	0	3	4-5 years	>32%	0	>32%	0	-0.22659	21.3228	24.4	0	2		2008-05-19	15.8	1	3	1	0	0	40.2	good	>900
10	20	1	5.79056	Female	16	4	0	0	-0.341575	-0.606636	18.2	-0.710878	0	24.4	40.2	Mother	0	0	-0.059967	0	0	3	4-5 years	>32%	0	>32%	0	-0.28426	21.3228	24.4	0	2		2008-06-16	15.8	1	3	1	0	0	40.2	good	>900
10	24	1	5.79056	Female	16	8	0	0	-0.226615	-0.606636	18.5	-0.682828	0	24.4	36	Mother	0	0	0.0950698	0	0	3	4-5 years	>32%	0	>32%	0	-0.341575	21.3228	24.4	0	2		2008-07-15	15.8	1	3	1	0	0	40.2	good	>900
10	28	1	5.79056	Female	16	12	0	0	-0.283451	-0.606636	18.5	-0.674241	0	24.4	36	Mother	0	0	-0.0146288	0	0	3	4-5 years	>32%	0	>32%	0	-0.226615	21.3228	24.4	0	1		2008-08-11	11.6	1	3	1	0	0	36	good	>900
10	32	1	5.79056	Female	16	16	0	0	-0.283451	-0.606636	18.5	-0.387825	0	24.4	36	Mother	0	0	-0.340871	0	0	3	4-5 years	>32%	0	>32%	0	-0.283451	21.3228	24.4	0	1		2008-09-04	11.6	1	3	1	0	0	36	good	>900
10	36	1	5.79056	Female	16	20	0	0	-0.306595	-0.606636	18	-0.456543	0	24.4	35	Mother	0	0	-0.288456	0	0	3	4-5 years	>32%	0	>32%	0	-0.283451	21.3228	24.4	0	1		2008-10-02	11.6	1	3	1	0	0	36	good	>900
10	40	1	5.79056	Female	16	24	0	0	-0.363443	-0.606636	18.5	-0.543223	0	24.4	35	Mother	0	0	-0.288456	0	0	3	4-5 years	>32%	0	>32%	0	-0.306595	21.3228	24.4	0	1		2008-11-03	10.6	1	3	1	0	0	35	good	>900
10	44	1	5.79056	Female	16	28	0	0	-0.420385	-0.606636	18.5	-0.628987	0	24.4	35	Mother	0	0	-0.288456	0	0	3	4-5 years	>32%	0	>32%	0	-0.363443	21.3228	24.4	0	1		2008-12-01	10.6	1	3	1	0	0	35	good	>900
10	48	1	5.79056	Female	16	32		0		-0.606636						Mother	0	0			0	3	4-5 years		0	>32%	0	-0.420385	21.3228	24.4	0	1			10.6	1	3	1	0	0	35
11	0	1	5.05407	Male	0	0	0	0	0.594059	0.594059	18	0.146448	0	22	22	Mother	0	0	0.645997	0	0	2	4-5 years	16-24%					16.5504	22	0	2		2008-01-29		1	1	1	0	0		good	500-900
11	4	1	5.05407	Male	4	0	0	0	0.202417	0.594059	19	0.377943	0	22	22	Mother	0	0	-0.143188	0	0	2	4-5 years	16-24%	0	16-24%	0	0.594059	16.5504	22	0	0		2008-02-26	0	1	1	1	0	0	22	good	500-900
11	8	1	5.05407	Male	8	0	0	0	0.13006	0.594059	19	0.367629	0	22	22	Mother	0	0	-0.250987	0	0	2	4-5 years	16-24%	0	16-24%	0	0.202417	16.5504	22	0	0		2008-03-25	0	1	1	1	0	0	22	good	500-900
11	12	1	5.05407	Male	12	0	0	0	0.0580504	0.594059	19	0.250593	0	22	28	Mother	0	0	-0.250987	0	0	2	4-5 years	24-32%	0	16-24%	0	0.13006	16.5504	22	0	0		2008-04-22	0	1	1	1	0	0	22	good	>900
11	16	1	5.05407	Male	16	0	0	0	0.375582	0.594059	19.4	0.221277	0	22	28	Mother	0	0	0.213482	0	0	2	4-5 years	24-32%	0	24-32%	0	0.0580504	16.5504	22	0	1		2008-05-20	6	1	1	1	0	0	28	good	>900
11	20	1	5.05407	Male	16	4	0	0	0.303901	0.594059	19.4	0.108277	0	22	28	Mother	0	0	0.213482	0	0	2	4-5 years	24-32%	0	24-32%	0	0.375582	16.5504	22	0	1		2008-06-17	6	1	1	1	0	0	28	good	>900
11	24	1	5.05407	Male	16	8	0	0	0.232572	0.594059	19.4	-0.0023182	0	22	31	Mother	0	0	0.213482	0	0	2	4-5 years	24-32%	0	24-32%	0	0.303901	16.5504	22	0	1		2008-07-15	6	1	1	1	0	0	28	good	>900
11	28	1	5.05407	Male	16	12	0	0	0.161521	0.594059	19.5	-0.0896065	0	22	31	Mother	0	0	0.213482	0	0	2	4-5 years	24-32%	0	24-32%	0	0.232572	16.5504	22	0	1		2008-08-12	9	1	1	1	0	0	31	good	>900
11	32	1	5.05407	Male	16	16	0	0	0.0907231	0.594059	19.5	0.0122758	0	22	31	Mother	0	0	0.0005519	0	0	2	4-5 years	24-32%	0	24-32%	0	0.161521	16.5504	22	0	1		2008-09-09	9	1	1	1	0	0	31	good	>900
11	36	1	5.05407	Male	16	20	0	0	0.0200506	0.594059	19.5	-0.0930388	0	22	34	Mother	0	0	0.0005519	0	0	2	4-5 years	>32%	0	24-32%	0	0.0907231	16.5504	22	0	1		2008-10-07	9	1	1	1	0	0	31	good	>900
11	40	1	5.05407	Male	16	24	0	0	0.0200506	0.594059	19.5	0.0103384	0	22	34	Mother	0	0	-0.104904	0	0	2	4-5 years	>32%	0	>32%	0	0.0200506	16.5504	22	0	1		2008-11-04	12	1	1	1	0	0	34	good	>900
11	44	1	5.05407	Male	16	28	0	0	-0.0503655	0.594059	19.5	-0.0934209	0	22	34	Mother	0	0	-0.104904	0	0	2	4-5 years	>32%	0	>32%	0	0.0200506	16.5504	22	0	1		2008-12-02	12	1	1	1	0	0	34	good	>900
11	48	1	5.05407	Male	16	32		0		0.594059						Mother	0	0			0	2	4-5 years		0	>32%	0	-0.0503655	16.5504	22	0	1			12	1	1	1	0	0	34
12	0	1	4.43258	Female	0	0	0	0	0.391848	0.391848	16	0.505517	0	17	17	Mother	0	0	0.0948916	0	0	2	4-5 years	16-24%					12.5231	17	0	2		2008-01-31		1	1	1	0	0		good	500-900
12	4	1	4.43258	Female	4	0	0	0	0.692645	0.391848	16.5	0.392557	0	17	17	Mother	0	0	0.665131	0	0	2	4-5 years	16-24%	0	16-24%	0	0.391848	12.5231	17	0	0		2008-02-27	0	1	1	1	0	0	17	good	500-900
12	8	1	4.43258	Female	8	0	0	0	0.62268	0.391848	16.5	0.274044	0	17	17	Mother	0	0	0.665131	0	0	2	4-5 years	16-24%	0	16-24%	0	0.692645	12.5231	17	0	0		2008-03-27	0	1	1	1	0	0	17	good	500-900
12	12	1	4.43258	Female	12	0	0	0	0.556508	0.391848	16.8	0.162327	0	17	26.8	Mother	0	0	0.665131	0	0	2	4-5 years	24-32%	0	16-24%	0	0.62268	12.5231	17	0	0		2008-04-24	0	1	1	1	0	0	17	good	>900
12	16	1	4.43258	Female	16	0	0	0	0.491671	0.391848	16.8	0.0963588	0	17	26.8	Mother	0	0	0.665131	0	0	2	4-5 years	24-32%	0	24-32%	0	0.556508	12.5231	17	0	1		2008-05-22	9.8	1	1	1	0	0	26.8	good	>900
12	20	1	4.43258	Female	16	4	0	0	0.428195	0.391848	17	0.224748	0	17	26.8	Mother	0	0	0.333474	0	0	2	4-5 years	24-32%	0	24-32%	0	0.491671	12.5231	17	0	1		2008-06-19	9.8	1	1	1	0	0	26.8	good	>900
12	24	1	4.43258	Female	16	8	0	0	0.538274	0.391848	17	0.224884	0	17	26	Mother	0	0	0.494278	0	0	2	4-5 years	24-32%	0	24-32%	0	0.428195	12.5231	17	0	1		2008-07-17	9.8	1	1	1	0	0	26.8	good	>900
12	28	1	4.43258	Female	16	12	0	0	0.643301	0.391848	17	0.162671	0	17	26	Mother	0	0	0.756744	0	0	2	4-5 years	24-32%	0	24-32%	0	0.538274	12.5231	17	0	1		2008-08-14	9	1	1	1	0	0	26	good	>900
12	32	1	4.43258	Female	16	16	0	0	0.583141	0.391848	17	0.269696	0	17	26	Mother	0	0	0.536029	0	0	2	4-5 years	24-32%	0	24-32%	0	0.643301	12.5231	17	0	1		2008-09-11	9	1	1	1	0	0	26	good	>900
12	36	1	4.43258	Female	16	20	0	0	0.690665	0.391848	17	0.397725	0	17	27	Mother	0	0	0.528712	0	0	2	4-5 years	24-32%	0	24-32%	0	0.583141	12.5231	17	0	1		2008-10-10	9	1	1	1	0	0	26	good	>900
12	40	1	4.43258	Female	16	24	0	0	0.557818	0.391848	17	0.494019	0	17	27	Mother	0	0	0.205075	0	0	2	4-5 years	24-32%	0	24-32%	0	0.690665	12.5231	17	0	1		2008-11-06	10	1	1	1	0	0	27	good	>900
12	44	1	4.43258	Female	16	28	0	0	0.557818	0.391848	17	0.494019	0	17	27	Mother	0	0	0.205075	0	0	2	4-5 years	24-32%	0	24-32%	0	0.557818	12.5231	17	0	1			10	1	1	1	0	0	27	LOCF	>900
12	48	1	4.43258	Female	16	32	0	0	0.492621	0.391848	17	0.383361	0	17	27	Mother	0	0	0.205075	0	0	2	4-5 years	24-32%	0	24-32%	0	0.557818	12.5231	17	0	1		2008-12-09	10	1	1	1	0	0	27	old	>900
13	0	1	0.714579	Female	0	0	0	0	-1.58911	-1.58911	13	-2.32165	0	9.8	9.8	Mother	1	0	-0.863658	0	0	3	< 2 years	<16%					0	9.8	0	2	20	2008-02-12		1	3	1	0	0		good	>900
13	4	1	0.714579	Female	4	0	1	0	-1.4686	-1.58911	14	-2.38049	0	9.8	9.8	Mother	1	0	-0.37263	0	0	3	< 2 years	<16%	0	<16%	0	-1.58911	0	9.8	0	0	20	2008-03-11	0	0	3	1	0	0	9.8	good	>900
13	8	1	0.714579	Female	8	0	1	1	-1.45676	-1.58911	14	-1.6155	0	9.8	9.8	Mother	1	1	-1.02976	0	0	3	< 2 years	<16%	0	<16%	0	-1.4686	0	9.8	0	0	20	2008-04-08	0	0	3	1	1	1	9.8	good	>900
13	12	1	0.714579	Female	12	0	1	2	-1.22465	-1.58911	14	-1.28777	0	9.8	21	Mother	1	1	-0.997181	0	0	3	< 2 years	16-24%	0	<16%	0	-1.45676	0	9.8	0	0	20	2008-05-08	0	0	3	1	2	2	9.8	good	>900
13	16	1	0.714579	Female	16	0	1	3	-1.03354	-1.58911	14	-1.57028	0	9.8	21	Mother	1	1	-0.558288	0	0	3	< 2 years	16-24%	0	16-24%	0	-1.22465	0	9.8	0	1	20	2008-05-27	11.2	1	3	1	3	3	21	good	>900
13	20	1	0.714579	Female	16	4	0	4	-0.848268	-1.58911	14	-1.2836	0	9.8	21	Mother	1	1	-0.534739	0	0	3	< 2 years	16-24%	0	16-24%	0	-1.03354	0	9.8	0	1	20	2008-06-30	11.2	1	3	1	4	4	21	good	>900
13	24	1	0.714579	Female	16	8	0	5	-0.8346	-1.58911	15.2	-1.66942	0	9.8	16	Mother	1	0	-0.267542	0	0	3	< 2 years	16-24%	0	16-24%	0	-0.848268	0	9.8	0	1	20	2008-07-29	11.2	1	3	1	4	4	21	good	>900
13	28	1	0.714579	Female	16	12	0	6	-0.624462	-1.58911	15.5	-2.01689	0	9.8	16	Mother	1	0	0.241639	0	0	3	< 2 years	16-24%	0	16-24%	0	-0.8346	0	9.8	0	1	20	2008-08-26	6.2	0	3	1	4	4	16	good	>900
13	32	1	0.714579	Female	16	16	0	6	-0.516292	-1.58911	15.8	-1.98346	0	9.8	16	Mother	1	0	0.362061	0	0	3	< 2 years	16-24%	0	16-24%	0	-0.624462	0	9.8	0	1	20	2008-09-23	6.2	0	3	1	4	4	16	good	>900
13	36	1	0.714579	Female	16	20	0	6	-0.769074	-1.58911	15.5	-2.29396	0	9.8	19	Mother	1	0	0.242189	0	0	3	< 2 years	16-24%	0	16-24%	0	-0.516292	0	9.8	0	1	20	2008-10-21	6.2	0	3	1	4	4	16	good	>900
13	40	1	0.714579	Female	16	24	0	6	-1.21018	-1.58911	15.2	-2.58554	0	9.8	19	Mother	1	0	-0.128643	0	0	3	< 2 years	16-24%	0	16-24%	0	-0.769074	0	9.8	0	1	20	2008-11-18	9.2	1	3	1	4	4	19	good	>900
13	44	1	0.714579	Female	16	28	0	6	-1.3679	-1.58911	15.2	-2.85979	0	9.8	19	Mother	1	0	-0.128643	0	0	3	< 2 years	16-24%	0	16-24%	0	-1.21018	0	9.8	0	1	20	2008-12-16	9.2	1	3	1	4	4	19	good	>900
13	48	1	0.714579	Female	16	32	0	6	-0.876322	-1.58911	16	-3.11729	0	9.8	22	Mother	1	0	0.711124	0	0	3	< 2 years	16-24%	0	16-24%	0	-1.3679	0	9.8	0	1	20	2009-01-13	9.2	1	3	1	4	4	19	good	>900
14	0	1	5.59069	Male	0	0	0	0	-3.60545	-3.60545	15.3	-3.77435	0	1.7	1.7	Mother	0	0	-1.59864	0	0	3	4-5 years	<16%					20.0277	1.7	0	2		2008-02-19		1	3	1	0	0		good	<250
14	4	1	5.59069	Male	4	0	0	0	-3.68523	-3.60545	15.5	-3.77463	0	1.7	1.7	Mother	0	0	-1.70777	0	0	3	4-5 years	<16%	0	<16%	0	-3.60545	20.0277	1.7	0	0		2008-03-18	0	0	3	1	0	0	1.7	good	<250
14	8	1	5.59069	Male	8	0	0	0	-3.76579	-3.60545	15.5	-3.85597	0	1.7	1.7	Mother	0	0	-1.70777	0	0	3	4-5 years	<16%	0	<16%	0	-3.68523	20.0277	1.7	0	0		2008-04-15	0	0	3	1	0	0	1.7	good	<250
14	12	1	5.59069	Male	12	0	0	0	-3.76579	-3.60545	15.5	-3.71124	0	1.7	5.7	Mother	0	0	-1.81723	0	0	3	4-5 years	<16%	0	<16%	0	-3.76579	20.0277	1.7	0	0		2008-05-12	0	0	3	1	0	0	1.7	good	<250
14	16	1	5.59069	Male	16	0	0	0	-4.20254	-3.60545	15.5	-3.64784	0	1.7	5.7	Mother	0	0	-2.46199	0	0	3	4-5 years	<16%	0	<16%	0	-3.76579	20.0277	1.7	0	1		2008-06-10	4	0	3	1	0	0	5.7	good	<250
14	20	1	5.59069	Male	16	4	0	0	-3.59002	-3.60545	15.5	-3.76904	0	1.7	5.7	Mother	0	0	-1.42063	0	0	3	4-5 years	<16%	0	<16%	0	-4.20254	20.0277	1.7	0	1		2008-07-08	4	0	3	1	0	0	5.7	good	<250
14	24	1	5.59069	Male	16	8	0	0	-3.34666	-3.60545	15.7	-3.76534	0	1.7	14	Mother	0	0	-1.04895	0	0	3	4-5 years	<16%	0	<16%	0	-3.59002	20.0277	1.7	0	1		2008-08-05	4	0	3	1	0	0	5.7	good	250-500
14	28	1	5.59069	Male	16	12	0	0	-3.11591	-3.60545	16	-3.84169	0	1.7	14	Mother	0	0	-0.591076	0	0	3	4-5 years	<16%	0	<16%	0	-3.34666	20.0277	1.7	0	1		2008-09-02	12.3	0	3	1	0	0	14	good	250-500
14	32	1	5.59069	Male	16	16	0	0	-2.61282	-3.60545	16	-3.5364	0	1.7	14	Mother	0	0	-0.176843	0	0	3	4-5 years	<16%	0	<16%	0	-3.11591	20.0277	1.7	0	1		2008-09-30	12.3	0	3	1	0	0	14	good	250-500
14	36	1	5.59069	Male	16	20	0	0	-2.68874	-3.60545	16	-3.55244	0	1.7	16	Mother	0	0	-0.176843	0	0	3	4-5 years	16-24%	0	<16%	0	-2.61282	20.0277	1.7	0	1		2008-10-28	12.3	0	3	1	0	0	14	good	250-500
14	40	1	5.59069	Male	16	24	0	0	-2.76473	-3.60545	16	-3.62732	0	1.7	16	Mother	0	0	-0.176843	0	0	3	4-5 years	16-24%	0	16-24%	0	-2.68874	20.0277	1.7	0	1		2008-11-25	14.3	0	3	1	0	0	16	good	250-500
14	44	1	5.59069	Male	16	28	0	0	-2.84108	-3.60545	16	-3.50482	0	1.7	16	Mother	0	0	-0.398472	0	0	3	4-5 years	16-24%	0	16-24%	0	-2.76473	20.0277	1.7	0	1		2008-12-16	14.3	0	3	1	0	0	16	good	250-500
14	48	1	5.59069	Male	16	32	0	0	-2.64098	-3.60545	16	-3.3043	1	1.7	22	Mother	0	0	-0.33169	0	0	3	4-5 years	16-24%	0	16-24%	0	-2.84108	20.0277	1.7	0	1		2009-01-20	14.3	0	3	1	0	0	16	good	500-900
15	0	1	3.68241	Female	0	0	0	0	-2.61164	-2.61164	14	-1.97887	0	22.4	22.4	Mother	0	0	-2.06118	0	0	3	2-3 years	16-24%					7.66299	22.4	0	2		2008-02-19		1	3	1	0	0		good	>900
15	4	1	3.68241	Female	4	0	0	0	-1.98385	-2.61164	14	-1.79083	0	22.4	22.4	Mother	0	0	-1.35831	0	0	3	2-3 years	16-24%	0	16-24%	0	-2.61164	7.66299	22.4	0	0		2008-03-19	0	1	3	1	0	0	22.4	good	>900
15	8	1	3.68241	Female	8	0	0	0	-2.39738	-2.61164	14	-1.90351	0	22.4	22.4	Mother	0	0	-1.86002	0	0	3	2-3 years	16-24%	0	16-24%	0	-1.98385	7.66299	22.4	0	0		2008-04-15	0	1	3	1	0	0	22.4	good	>900
15	12	1	3.68241	Female	12	0	0	0	-2.46711	-2.61164	14.5	-1.89617	0	22.4	38.3	Mother	0	0	-1.96797	0	0	3	2-3 years	>32%	0	16-24%	0	-2.39738	7.66299	22.4	0	0		2008-05-12	0	1	3	1	0	0	22.4	good	>900
15	16	1	3.68241	Female	16	0	0	0	-2.5406	-2.61164	14.5	-1.31405	0	22.4	38.3	Mother	0	0	-2.61014	1	0	3	2-3 years	>32%	0	>32%	0	-2.46711	7.66299	22.4	0	2		2008-06-10	15.9	1	3	1	0	0	38.3	good	>900
15	20	1	3.68241	Female	16	4	0	0	-2.5406	-2.61164	14.5	-1.31405	0	22.4	38.3	Mother	0	0	-2.61014	1	0	3	2-3 years	>32%	0	>32%	1	-2.5406	7.66299	22.4	0	2			15.9	1	3	1	0	0	38.3	LOCF	>900
15	24	1	3.68241	Female	16	8	0	0	-1.71346	-2.61164	15	-1.53952	0	22.4	38	Mother	0	0	-1.1618	0	0	3	2-3 years	>32%	0	>32%	1	-2.5406	7.66299	22.4	0	2		2008-08-05	15.9	1	3	1	0	0	38.3	good	>900
15	28	1	3.68241	Female	16	12	0	0	-1.32736	-2.61164	16	-1.64802	0	22.4	38	Mother	0	0	-0.480588	0	0	3	2-3 years	>32%	0	>32%	0	-1.71346	7.66299	22.4	0	2		2008-09-02	15.6	1	3	1	0	0	38	good	>900
15	32	1	3.68241	Female	16	16	0	0	-1.56185	-2.61164	15.5	-1.75333	0	22.4	38	Mother	0	0	-0.729488	0	0	3	2-3 years	>32%	0	>32%	0	-1.32736	7.66299	22.4	0	2		2008-09-30	15.6	1	3	1	0	0	38	good	>900
15	36	1	3.68241	Female	16	20	0	0	-1.09413	-2.61164	15.5	-1.74475	0	22.4	32	Mother	0	0	-0.028706	0	0	3	2-3 years	>32%	0	>32%	0	-1.56185	7.66299	22.4	0	2		2008-10-28	15.6	1	3	1	0	0	38	good	>900
15	40	1	3.68241	Female	16	24	0	0	-1.16084	-2.61164	15.5	-1.8022	0	22.4	32	Mother	0	0	-0.028706	0	0	3	2-3 years	>32%	0	>32%	0	-1.09413	7.66299	22.4	0	1		2008-11-25	9.6	1	3	1	0	0	32	good	>900
15	44	1	3.68241	Female	16	28	0	0	-1.47032	-2.61164	15	-1.81071	0	22.4	32	Mother	0	0	-0.522717	0	0	3	2-3 years	>32%	0	>32%	0	-1.16084	7.66299	22.4	0	1		2008-12-16	9.6	1	3	1	0	0	32	good	>900
15	48	1	3.68241	Female	16	32	0	0	-1.55037	-2.61164	15	-1.75803	0	22.4	35	Mother	0	0	-0.728694	0	0	3	2-3 years	>32%	0	>32%	0	-1.47032	7.66299	22.4	0	1		2009-01-20	9.6	1	3	1	0	0	32	good	>900
16	0	1	4.6872	Female	0	0	0	0	-2.7974	-2.7974	15	-3.01164	0	10.7	10.7	Mother	1	0	-1.35831	0	0	3	4-5 years	<16%					14.1731	10.7	0	2	12	2008-02-21		1	3	1	0	0		good	250-500
16	4	1	4.6872	Female	4	0	0	0	-1.68097	-2.7974	15	-2.77502	0	10.7	10.7	Mother	1	0	0.0866379	0	0	3	4-5 years	<16%	0	<16%	0	-2.7974	14.1731	10.7	0	0	12	2008-03-20	0	0	3	1	0	0	10.7	good	250-500
16	8	1	4.6872	Female	8	0	1	0	-1.74111	-2.7974	15	-2.54083	0	10.7	10.7	Mother	1	0	-0.217398	0	0	3	4-5 years	<16%	0	<16%	0	-1.68097	14.1731	10.7	0	0	12	2008-04-17	0	0	3	1	0	0	10.7	good	250-500
16	12	1	4.6872	Female	12	0	0	1	-1.29481	-2.7974	15	-2.52039	0	10.7	19.7	Mother	1	1	0.444825	0	0	3	4-5 years	16-24%	0	<16%	0	-1.74111	14.1731	10.7	0	0	12	2008-05-15	0	0	3	1	1	1	10.7	good	250-500
16	16	1	4.6872	Female	16	0	0	1	-0.892036	-2.7974	16	-2.39478	0	10.7	19.7	Mother	1	0	0.943794	0	0	3	4-5 years	16-24%	0	16-24%	0	-1.29481	14.1731	10.7	0	1	12	2008-06-12	9	1	3	1	1	1	19.7	good	250-500
16	20	1	4.6872	Female	16	4	0	1	-0.526598	-2.7974	17	-2.16562	0	10.7	19.7	Mother	1	0	1.28877	0	0	3	4-5 years	16-24%	0	16-24%	0	-0.892036	14.1731	10.7	0	1	12	2008-07-10	9	1	3	1	1	1	19.7	good	250-500
16	24	1	4.6872	Female	16	8	0	1	-0.526598	-2.7974	17	-2.16562	0	10.7	19.7	Mother	1	0	1.28877	0	0	3	4-5 years	16-24%	0	16-24%	0	-0.526598	14.1731	10.7	0	1	12		9	1	3	1	1	1	19.7	LOCF	250-500
16	28	1	4.6872	Female	16	12	0	1	-0.166543	-2.7974	18.3	-1.6908	0	10.7	19	Mother	1	0	1.37953	0	0	3	4-5 years	16-24%	0	16-24%	0	-0.526598	14.1731	10.7	0	1	12	2008-09-04	9	1	3	1	1	1	19.7	good	500-900
16	32	1	4.6872	Female	16	16	0	1	-0.0402053	-2.7974	18.5	-1.68339	0	10.7	19	Mother	1	0	1.56041	0	0	3	4-5 years	16-24%	0	16-24%	0	-0.166543	14.1731	10.7	0	1	12	2008-09-26	8.3	1	3	1	1	1	19	good	500-900
16	36	1	4.6872	Female	16	20	0	1	-0.104673	-2.7974	18.6	-1.57249	0	10.7	19	Mother	1	0	1.35258	0	0	3	4-5 years	16-24%	0	16-24%	0	-0.0402053	14.1731	10.7	0	1	12	2008-10-30	8.3	1	3	1	1	1	19	good	500-900
16	40	1	4.6872	Female	16	24	0	1	-0.0565017	-2.7974	18.6	-1.60529	0	10.7	19	Mother	1	0	1.41428	0	0	3	4-5 years	16-24%	0	16-24%	0	-0.104673	14.1731	10.7	0	1	12	2008-11-27	8.3	1	3	1	1	1	19	good	500-900
16	44	1	4.6872	Female	16	28	0	1	-0.119073	-2.7974	19	-1.65673	0	10.7	19	Mother	1	0	1.41428	0	0	3	4-5 years	16-24%	0	16-24%	0	-0.0565017	14.1731	10.7	0	1	12	2008-12-18	8.3	1	3	1	1	1	19	good	500-900
16	48	1	4.6872	Female	16	32	0	1	-0.292631	-2.7974	19	-1.50568	0	10.7	24	Mother	1	0	1.03625	0	0	3	4-5 years	24-32%	0	16-24%	0	-0.119073	14.1731	10.7	0	1	12	2009-01-22	8.3	1	3	1	1	1	19	good	250-500
17	0	1	1.05407	Male	0	0	0	0	-4.1252	-4.1252	10	-3.94933	0	10.9	10.9	Mother	1	0	-3.07753	1	1	3	< 2 years	<16%					0	10.9	1	2		2008-02-21		1	3	1	0	0		good	500-900
17	4	1	1.05407	Male	4	0	1	0	-3.48337	-4.1252	12	-3.89677	0	10.9	10.9	Mother	1	0	-2.23937	1	1	3	< 2 years	<16%	0	<16%	1	-4.1252	0	10.9	1	0		2008-03-20	0	0	3	1	0	0	10.9	good	500-900
17	8	1	1.05407	Male	8	0	1	1	-2.89369	-4.1252	12	-4.21943	0	10.9	10.9	Mother	1	1	-1.1598	1	1	3	< 2 years	<16%	0	<16%	1	-3.48337	0	10.9	1	0		2008-04-16	0	0	3	1	1	1	10.9	good	500-900
17	12	1	1.05407	Male	12	0	1	2	-2.82703	-4.1252	12.5	-4.14715	0	10.9	16.5	Mother	1	1	-1.17033	0	1	3	< 2 years	16-24%	0	<16%	1	-2.89369	0	10.9	1	0		2008-05-15	0	0	3	1	2	2	10.9	good	500-900
17	16	1	1.05407	Male	16	0	1	3	-2.82703	-4.1252	12.5	-4.14715	0	10.9	16.5	Mother	1	1	-1.17033	0	1	3	< 2 years	16-24%	0	16-24%	0	-2.82703	0	10.9	1	1			5.6	1	3	1	3	3	16.5	LOCF	500-900
17	20	1	1.05407	Male	16	4	1	4	-3.37939	-4.1252	12.5	-3.76798	0	10.9	16.5	Mother	1	1	-2.32916	0	1	3	< 2 years	16-24%	0	16-24%	0	-2.82703	0	10.9	1	1		2008-07-10	5.6	1	3	1	4	4	16.5	good	500-900
17	24	1	1.05407	Male	16	8	1	5	-2.28921	-4.1252	13.5	-4.03643	0	10.9	18	Mother	1	1	-0.580117	0	1	3	< 2 years	16-24%	0	16-24%	0	-3.37939	0	10.9	1	1		2008-08-07	5.6	1	3	1	5	5	16.5	good	>900
17	28	1	1.05407	Male	16	12	1	6	-2.64638	-4.1252	13.5	-3.37868	0	10.9	18	Mother	1	1	-1.59048	0	1	3	< 2 years	16-24%	0	16-24%	0	-2.28921	0	10.9	1	1		2008-09-04	7.1	1	3	1	6	6	18	good	>900
17	32	1	1.05407	Male	16	16	1	6	-2.36705	-4.1252	14	-3.44942	0	10.9	18	Mother	1	1	-1.13393	0	1	3	< 2 years	16-24%	0	16-24%	0	-2.64638	0	10.9	1	1		2008-10-02	7.1	1	3	1	7	7	18	good	>900
17	36	1	1.05407	Male	16	20	1	6	-1.81675	-4.1252	14.5	-3.2998	0	10.9	21	Mother	1	1	-0.433493	0	1	3	< 2 years	16-24%	0	16-24%	0	-2.36705	0	10.9	1	1		2008-10-30	7.1	1	3	1	8	8	18	good	>900
17	40	1	1.05407	Male	16	24	1	6	-1.5778	-4.1252	14.5	-3.37986	0	10.9	21	Mother	1	1	-0.0480608	0	1	3	< 2 years	16-24%	0	16-24%	0	-1.81675	0	10.9	1	1		2008-11-26	10.1	1	3	1	9	9	21	good	>900
17	44	1	1.05407	Male	16	28	1	6	-1.95614	-4.1252	14.5	-2.87503	0	10.9	21	Mother	1	1	-0.878302	0	1	3	< 2 years	16-24%	0	16-24%	0	-1.5778	0	10.9	1	1		2008-12-18	10.1	1	3	1	10	10	21	good	>900
17	48	1	1.05407	Male	16	32	1	6	-2.02367	-4.1252	15	-3.04416	0	10.9	24	Mother	1	1	-0.858442	0	1	3	< 2 years	24-32%	0	16-24%	0	-1.95614	0	10.9	1	1		2009-01-22	10.1	1	3	1	11	11	21	good	>900
18	0	1	4.3039	Female	0	0	0	0	-2.1605	-2.1605	15.5	-2.10186	0	6.6	6.6	Mother	0	0	-1.30469	0	0	2	4-5 years	<16%					11.6893	6.6	0	2		2008-02-27		1	1	1	0	0		good	<250
18	4	1	4.3039	Female	4	0	0	0	-1.92368	-2.1605	15.8	-1.86739	0	6.6	6.6	Mother	0	0	-1.1618	0	0	2	4-5 years	<16%	0	<16%	0	-2.1605	11.6893	6.6	0	0		2008-03-26	0	0	1	1	0	0	6.6	good	<250
18	8	1	4.3039	Female	8	0	0	0	-1.98896	-2.1605	15.8	-1.9676	0	6.6	6.6	Mother	0	0	-1.1618	0	0	2	4-5 years	<16%	0	<16%	0	-1.92368	11.6893	6.6	0	0		2008-04-23	0	0	1	1	0	0	6.6	good	<250
18	12	1	4.3039	Female	12	0	0	0	-1.98896	-2.1605	15.8	-1.9676	0	6.6	6.6	Mother	0	0	-1.1618	0	0	2	4-5 years	<16%	0	<16%	0	-1.98896	11.6893	6.6	0	0			0	0	1	1	0	0	6.6	LOCF	<250
18	16	1	4.3039	Female	16	0	0	0	-1.77777	-2.1605	15.8	-2.06064	0	6.6	18.2	Mother	0	0	-0.729488	0	0	2	4-5 years	16-24%	0	<16%	0	-1.98896	11.6893	6.6	0	0		2008-05-26	0	0	1	1	0	0	6.6	old	250-500
18	20	1	4.3039	Female	16	4	0	0	-1.72694	-2.1605	15.5	-1.92935	0	6.6	18.2	Mother	0	0	-0.788322	0	0	2	4-5 years	16-24%	0	16-24%	0	-1.77777	11.6893	6.6	0	1		2008-07-16	11.6	1	1	1	0	0	18.2	good	250-500
18	24	1	4.3039	Female	16	8	0	0	-2.23865	-2.1605	15	-2.02285	0	6.6	30	Mother	0	0	-1.47414	0	0	2	4-5 years	24-32%	0	16-24%	0	-1.72694	11.6893	6.6	0	1		2008-08-13	11.6	1	1	1	0	0	18.2	good	250-500
18	28	1	4.3039	Female	16	12	0	0	-1.74111	-2.1605	15	-1.94337	0	6.6	30	Mother	0	0	-0.832744	0	0	2	4-5 years	24-32%	0	24-32%	0	-2.23865	11.6893	6.6	0	2		2008-09-10	23.4	1	1	1	0	0	30	good	250-500
18	32	1	4.3039	Female	16	16	0	0	-1.80412	-2.1605	15	-1.9552	0	6.6	30	Mother	0	0	-0.832744	0	0	2	4-5 years	24-32%	0	24-32%	0	-1.74111	11.6893	6.6	0	2		2008-10-10	23.4	1	1	1	0	0	30	good	250-500
18	36	1	4.3039	Female	16	20	0	0	-1.85366	-2.1605	15	-2.031	0	6.6	23	Mother	0	0	-0.832744	0	0	2	4-5 years	16-24%	0	24-32%	0	-1.80412	11.6893	6.6	0	2		2008-11-03	23.4	1	1	1	0	0	30	good	500-900
18	40	1	4.3039	Female	16	24	0	0	-1.86175	-2.1605	15.2	-1.74782	0	6.6	23	Mother	0	0	-1.17599	0	0	2	4-5 years	16-24%	0	16-24%	0	-1.85366	11.6893	6.6	0	2		2008-12-03	16.4	1	1	1	0	0	23	good	500-900
18	44	1	4.3039	Female	16	28	0	0	-1.86175	-2.1605	15.2	-1.74782	0	6.6	23	Mother	0	0	-1.17599	0	0	2	4-5 years	16-24%	0	16-24%	0	-1.86175	11.6893	6.6	0	2			16.4	1	1	1	0	0	23	LOCF	500-900
18	48	1	4.3039	Female	16	32	0	0	-1.50817	-2.1605	15	-1.60757	0	6.6	30	Mother	0	0	-0.692776	0	0	2	4-5 years	24-32%	0	16-24%	0	-1.86175	11.6893	6.6	0	2		2009-01-28	16.4	1	1	1	0	0	23	good	500-900
19	0	1	5.70294	Male	0	0	0	0	-0.713685	-0.713685	16	-0.924048	0	33.6	33.6	Other	0	0	-0.2135	0	0	3	4-5 years	>32%					20.7551	33.6	0	2		2008-02-27		1	3	1	0	0		good	>900
19	4	1	5.70294	Male	4	0	0	0	-0.784865	-0.713685	16	-1.02343	0	33.6	33.6	Other	0	0	-0.2135	0	0	3	4-5 years	>32%	0	>32%	0	-0.713685	20.7551	33.6	0	0		2008-03-26	0	1	3	1	0	0	33.6	good	>900
19	8	1	5.70294	Male	8	0	0	0	-1.07572	-0.713685	16	-1.01798	0	33.6	33.6	Other	0	0	-0.647588	0	0	3	4-5 years	>32%	0	>32%	0	-0.784865	20.7551	33.6	0	0		2008-04-23	0	1	3	1	0	0	33.6	good	>900
19	12	1	5.70294	Male	12	0	0	0	-1.14728	-0.713685	16	-1.07321	0	33.6	49	Other	0	0	-0.647588	0	0	3	4-5 years	>32%	0	>32%	0	-1.07572	20.7551	33.6	0	0		2008-05-21	0	1	3	1	0	0	33.6	good	>900
19	16	1	5.70294	Male	16	0	0	0	-0.998177	-0.713685	16	-1.10639	0	33.6	49	Other	0	0	-0.431695	0	0	3	4-5 years	>32%	0	>32%	0	-1.14728	20.7551	33.6	0	2		2008-06-18	15.4	1	3	1	0	0	49	good	>900
19	20	1	5.70294	Male	16	4	0	0	-0.856015	-0.713685	16.5	-1.07791	0	33.6	49	Other	0	0	-0.227738	0	0	3	4-5 years	>32%	0	>32%	0	-0.998177	20.7551	33.6	0	2		2008-07-16	15.4	1	3	1	0	0	49	good	>900
19	24	1	5.70294	Male	16	8	0	0	-0.72039	-0.713685	17	-1.10961	0	33.6	45	Other	0	0	-0.0348712	0	0	3	4-5 years	>32%	0	>32%	0	-0.856015	20.7551	33.6	0	2		2008-08-13	15.4	1	3	1	0	0	49	good	>900
19	28	1	5.70294	Male	16	12	0	0	-1.13995	-0.713685	16.2	-1.33022	0	33.6	45	Other	0	0	-0.431695	0	0	3	4-5 years	>32%	0	>32%	0	-0.72039	20.7551	33.6	0	1		2008-09-10	11.4	1	3	1	0	0	45	good	>900
19	32	1	5.70294	Male	16	16	0	0	-0.790184	-0.713685	16.5	-0.980749	0	33.6	45	Other	0	0	-0.250987	0	0	3	4-5 years	>32%	0	>32%	0	-1.13995	20.7551	33.6	0	1		2008-10-08	11.4	1	3	1	0	0	45	good	>900
19	36	1	5.70294	Male	16	20	0	0	-0.660193	-0.713685	17	-0.932285	0	33.6	41	Other	0	0	-0.0674562	0	0	3	4-5 years	>32%	0	>32%	0	-0.790184	20.7551	33.6	0	1		2008-11-05	11.4	1	3	1	0	0	45	good	>900
19	40	1	5.70294	Male	16	24	0	0	-0.729265	-0.713685	17.5	-0.844878	0	33.6	41	Other	0	0	-0.280324	0	0	3	4-5 years	>32%	0	>32%	0	-0.660193	20.7551	33.6	0	1		2008-12-03	7.4	1	3	1	0	0	41	good	>900
19	44	1	5.70294	Male	16	28	0	0	-0.729265	-0.713685	17.5	-0.844878	0	33.6	41	Other	0	0	-0.280324	0	0	3	4-5 years	>32%	0	>32%	0	-0.729265	20.7551	33.6	0	1			7.4	1	3	1	0	0	41	LOCF	>900
19	48	1	5.70294	Male	16	32	0	0	-0.672979	-0.713685	17.5	-0.652457	0	33.6	35	Other	0	0	-0.416582	0	0	3	4-5 years	>32%	0	>32%	0	-0.729265	20.7551	33.6	0	1		2009-01-28	7.4	1	3	1	0	0	41	good	>900
20	0	1	2.5024	Male	0	0	0	0	-0.19704	-0.19704	18	0.600546	0	18.9	18.9	Mother	0	0	-0.770317	0	0	3	2-3 years	16-24%					1.32645	18.9	0	2		2008-02-28		1	3	1	0	0		good	500-900
20	4	1	2.5024	Male	4	0	0	0	0.617285	-0.19704	18	0.390491	0	18.9	18.9	Mother	0	0	0.590663	0	0	3	2-3 years	16-24%	0	16-24%	0	-0.19704	1.32645	18.9	0	0		2008-03-28	0	1	3	1	0	0	18.9	good	500-900
20	8	1	2.5024	Male	8	0	0	0	0.5174	-0.19704	18	0.204672	0	18.9	18.9	Mother	0	0	0.590663	0	0	3	2-3 years	16-24%	0	16-24%	0	0.617285	1.32645	18.9	0	0		2008-04-24	0	1	3	1	0	0	18.9	good	500-900
20	12	1	2.5024	Male	12	0	0	0	0.980411	-0.19704	18.5	0.0339003	0	18.9	42.8	Mother	0	0	1.39648	0	0	3	2-3 years	>32%	0	16-24%	0	0.5174	1.32645	18.9	0	0		2008-05-20	0	1	3	1	0	0	18.9	good	>900
20	16	1	2.5024	Male	16	0	0	0	0.602012	-0.19704	18	-0.154427	0	18.9	42.8	Mother	0	0	1.00265	0	0	3	2-3 years	>32%	0	>32%	0	0.980411	1.32645	18.9	0	2		2008-06-19	23.9	1	3	1	0	0	42.8	good	>900
20	20	1	2.5024	Male	16	4	0	0	0.506726	-0.19704	18	-0.322783	0	18.9	42.8	Mother	0	0	1.00265	0	0	3	2-3 years	>32%	0	>32%	0	0.602012	1.32645	18.9	0	2		2008-07-17	23.9	1	3	1	0	0	42.8	good	>900
20	24	1	2.5024	Male	16	8	0	0	0.506726	-0.19704	18	-0.322783	0	18.9	42.8	Mother	0	0	1.00265	0	0	3	2-3 years	>32%	0	>32%	0	0.506726	1.32645	18.9	0	2			23.9	1	3	1	0	0	42.8	LOCF	>900
20	28	1	2.5024	Male	16	12	0	0	0.432063	-0.19704	19	-0.640796	0	18.9	6	Mother	0	0	1.16228	0	0	3	2-3 years	<16%	0	>32%	0	0.506726	1.32645	18.9	0	2		2008-09-11	23.9	1	3	1	0	0	42.8	good	500-900
20	32	1	2.5024	Male	16	16	0	0	0.340034	-0.19704	19	-0.531533	0	18.9	6	Mother	0	0	0.954109	0	0	3	2-3 years	<16%	0	<16%	0	0.432063	1.32645	18.9	0	0		2008-10-10	-12.9	0	3	1	0	0	6	good	500-900
20	36	1	2.5024	Male	16	20	0	0	0.252908	-0.19704	19	-0.679815	0	18.9	48	Mother	0	0	0.954109	0	0	3	2-3 years	>32%	0	<16%	0	0.340034	1.32645	18.9	0	0		2008-11-07	-12.9	0	3	1	0	0	6	good	>900
20	40	1	2.5024	Male	16	24	0	0	0.32923	-0.19704	19	-0.688311	0	18.9	48	Mother	0	0	1.08477	0	0	3	2-3 years	>32%	0	>32%	0	0.252908	1.32645	18.9	0	2		2008-12-04	29.1	1	3	1	0	0	48	good	>900
20	44	1	2.5024	Male	16	28	0	0	0.32923	-0.19704	19	-0.688311	0	18.9	48	Mother	0	0	1.08477	0	0	3	2-3 years	>32%	0	>32%	0	0.32923	1.32645	18.9	0	2			29.1	1	3	1	0	0	48	LOCF	>900
20	48	1	2.5024	Male	16	32	0	0	0.66756	-0.19704	19	-0.959547	0	18.9	38	Mother	0	0	1.82732	0	0	3	2-3 years	>32%	0	>32%	0	0.32923	1.32645	18.9	0	2		2009-01-28	29.1	1	3	1	0	0	48	good	>900
21	0	1	2.52977	Female	0	0	0	0	-2.01943	-2.01943	14.7	-0.973832	0	14.3	14.3	Other	0	0	-2.14494	0	0	3	2-3 years	<16%					1.42262	14.3	0	2		2008-03-06		1	3	1	0	0		good	250-500
21	4	1	2.52977	Female	4	0	0	0	-1.70865	-2.01943	14.8	-0.725294	0	14.3	14.3	Other	0	0	-1.92645	0	0	3	2-3 years	<16%	0	<16%	0	-2.01943	1.42262	14.3	0	0		2008-04-01	0	0	3	1	0	0	14.3	good	250-500
21	8	1	2.52977	Female	8	0	0	0	-1.96103	-2.01943	14.8	-0.597741	0	14.3	14.3	Other	0	0	-2.39581	0	0	3	2-3 years	<16%	0	<16%	0	-1.70865	1.42262	14.3	0	0		2008-04-24	0	0	3	1	0	0	14.3	good	250-500
21	12	1	2.52977	Female	12	0	0	0	-1.92241	-2.01943	15	-0.805821	0	14.3	20.3	Other	0	0	-2.1632	0	0	3	2-3 years	16-24%	0	<16%	0	-1.96103	1.42262	14.3	0	0		2008-05-27	0	0	3	1	0	0	14.3	good	500-900
21	16	1	2.52977	Female	16	0	0	0	-1.63769	-2.01943	15	-0.9539	0	14.3	20.3	Other	0	0	-1.60754	0	0	3	2-3 years	16-24%	0	16-24%	0	-1.92241	1.42262	14.3	0	1		2008-06-25	6	1	3	1	0	0	20.3	good	500-900
21	20	1	2.52977	Female	16	4	0	0	-1.15859	-2.01943	15	-0.984059	1	14.3	20.3	Other	0	0	-0.89969	0	0	3	2-3 years	16-24%	0	16-24%	0	-1.63769	1.42262	14.3	0	1		2008-07-23	6	1	3	1	0	0	20.3	good	500-900
21	24	1	2.52977	Female	16	8	0	0	-1.11603	-2.01943	15	-0.90016	0	14.3	27	Other	0	0	-0.926461	0	0	3	2-3 years	24-32%	1	16-24%	0	-1.15859	1.42262	14.3	0	1		2008-08-19	6	1	3	1	0	0	20.3	good	>900
21	28	1	2.52977	Female	16	12	0	0	-1.21492	-2.01943	15.5	-0.801147	0	14.3	27	Other	0	0	-1.1436	0	0	3	2-3 years	24-32%	0	24-32%	0	-1.11603	1.42262	14.3	0	1		2008-09-17	12.7	1	3	1	0	0	27	good	>900
21	32	1	2.52977	Female	16	16	0	0	-1.30488	-2.01943	15.5	-0.871636	0	14.3	27	Other	0	0	-1.25117	0	0	3	2-3 years	24-32%	0	24-32%	0	-1.21492	1.42262	14.3	0	1		2008-10-14	12.7	1	3	1	0	0	27	good	>900
21	36	1	2.52977	Female	16	20	0	0	-0.754031	-2.01943	16	-0.581743	0	14.3	26	Other	0	0	-0.644709	0	0	3	2-3 years	24-32%	0	24-32%	0	-1.30488	1.42262	14.3	0	1		2008-11-10	12.7	1	3	1	0	0	27	good	>900
21	40	1	2.52977	Female	16	24	0	0	-0.847049	-2.01943	16	-0.735857	0	14.3	26	Other	0	0	-0.644709	0	0	3	2-3 years	24-32%	0	24-32%	0	-0.754031	1.42262	14.3	0	1		2008-12-09	11.7	1	3	1	0	0	26	good	>900
21	44	1	2.52977	Female	16	28	0	0	-0.847049	-2.01943	16	-0.735857	0	14.3	26	Other	0	0	-0.644709	0	0	3	2-3 years	24-32%	0	24-32%	0	-0.847049	1.42262	14.3	0	1			11.7	1	3	1	0	0	26	LOCF	>900
21	48	1	2.52977	Female	16	32	0	0	-1.00512	-2.01943	16	-0.622453	0	14.3	30	Other	0	0	-0.955182	0	0	3	2-3 years	24-32%	0	24-32%	0	-0.847049	1.42262	14.3	0	1		2009-01-29	11.7	1	3	1	0	0	26	good	>900
22	0	1	1.54415	Male	0	0	0	0	-2.88815	-2.88815	14.5	-3.21986	0	14	14	Mother	0	0	-2.05809	0	0	3	< 2 years	<16%					0.0029952	14	0	2		2008-03-11		1	3	1	0	0		good	>900
22	4	1	1.54415	Male	4	0	0	0	-2.38533	-2.88815	15	-3.47865	0	14	14	Mother	0	0	-1.14518	0	0	3	< 2 years	<16%	0	<16%	0	-2.88815	0.0029952	14	0	0		2008-04-08	0	0	3	1	0	0	14	good	>900
22	8	1	1.54415	Male	8	0	0	0	-1.63914	-2.88815	15	-3.71963	0	14	14	Mother	0	0	0.073774	0	0	3	< 2 years	<16%	0	<16%	0	-2.38533	0.0029952	14	0	0		2008-05-06	0	0	3	1	0	0	14	good	>900
22	12	1	1.54415	Male	12	0	0	0	-1.50548	-2.88815	15	-3.60504	0	14	24.3	Mother	0	0	0.192716	0	0	3	< 2 years	24-32%	0	<16%	0	-1.63914	0.0029952	14	0	0		2008-06-04	0	0	3	1	0	0	14	good	>900
22	16	1	1.54415	Male	16	0	0	0	-1.45623	-2.88815	15	-3.81319	0	14	24.3	Mother	0	0	0.433804	0	0	3	< 2 years	24-32%	0	24-32%	0	-1.50548	0.0029952	14	0	1		2008-07-01	10.3	1	3	1	0	0	24.3	good	>900
22	20	1	1.54415	Male	16	4	0	0	-1.58733	-2.88815	15	-3.3489	0	14	24.3	Mother	0	0	-0.0329154	0	0	3	< 2 years	24-32%	0	24-32%	0	-1.45623	0.0029952	14	0	1		2008-07-29	10.3	1	3	1	0	0	24.3	good	>900
22	24	1	1.54415	Male	16	8	0	0	-1.28649	-2.88815	15	-3.32157	0	14	25	Mother	0	0	0.549267	0	0	3	< 2 years	24-32%	0	24-32%	0	-1.58733	0.0029952	14	0	1		2008-08-26	10.3	1	3	1	0	0	24.3	good	>900
22	28	1	1.54415	Male	16	12	0	0	-1.4112	-2.88815	15	-3.19379	0	14	25	Mother	0	0	0.334514	0	0	3	< 2 years	24-32%	0	24-32%	0	-1.28649	0.0029952	14	0	1		2008-09-23	11	1	3	1	0	0	25	good	>900
22	32	1	1.54415	Male	16	16	0	0	-1.12696	-2.88815	15	-2.75016	0	14	25	Mother	0	0	0.468081	0	0	3	< 2 years	24-32%	0	24-32%	0	-1.4112	0.0029952	14	0	1		2008-10-21	11	1	3	1	0	0	25	good	>900
22	36	1	1.54415	Male	16	20	0	0	-1.09258	-2.88815	15	-2.94313	0	14	26	Mother	0	0	0.681576	0	0	3	< 2 years	24-32%	0	24-32%	0	-1.12696	0.0029952	14	0	1		2008-11-19	11	1	3	1	0	0	25	good	>900
22	40	1	1.54415	Male	16	24	0	0	-1.12545	-2.88815	16	-1.89182	0	14	26	Mother	0	0	-0.138859	0	0	3	< 2 years	24-32%	0	24-32%	0	-1.09258	0.0029952	14	0	1		2008-12-16	12	1	3	1	0	0	26	good	>900
22	44	1	1.54415	Male	16	28	0	0	-0.719103	-2.88815	16	-2.07633	0	14	26	Mother	0	0	0.590119	0	0	3	< 2 years	24-32%	0	24-32%	0	-1.12545	0.0029952	14	0	1		2009-01-13	12	1	3	1	0	0	26	good	>900
22	48	1	1.54415	Male	16	32	0	0	-0.826225	-2.88815	15.5	-2.25108	0	14	28	Mother	0	0	0.590119	0	0	3	< 2 years	24-32%	0	24-32%	0	-0.719103	0.0029952	14	0	1		2009-02-10	12	1	3	1	0	0	26	good	>900
23	0	1	5.39083	Female	0	0	0	0	-3.82238	-3.82238	16	-0.443357	0	34.8	34.8	Mother	0	0	-5.35763	1	1	3	4-5 years	>32%					18.7326	34.8	1	2		2008-03-19		1	3	1	0	0		good	>900
23	4	1	5.39083	Female	4	0		0		-3.82238						Mother	0	0			1	3	4-5 years		0	>32%	1	-3.82238	18.7326	34.8	1	0			0	1	3	1	0	0	34.8
23	8	1	5.39083	Female	8	0		0		-3.82238						Mother	0				1	3	4-5 years						18.7326	34.8	1	2				1	3	1		0
23	12	1	5.39083	Female	12	0		0		-3.82238						Mother	0				1	3	4-5 years						18.7326	34.8	1	2				1	3	1		0
23	16	1	5.39083	Female	16	0		0		-3.82238						Mother	0				1	3	4-5 years						18.7326	34.8	1	2				1	3	1		0
23	20	1	5.39083	Female	16	4		0		-3.82238						Mother	0				1	3	4-5 years						18.7326	34.8	1	2				1	3	1		0
23	24	1	5.39083	Female	16	8		0		-3.82238						Mother	0				1	3	4-5 years						18.7326	34.8	1	2				1	3	1		0
23	28	1	5.39083	Female	16	12		0		-3.82238						Mother	0				1	3	4-5 years						18.7326	34.8	1	2				1	3	1		0
23	32	1	5.39083	Female	16	16		0		-3.82238						Mother	0				1	3	4-5 years						18.7326	34.8	1	2				1	3	1		0
23	36	1	5.39083	Female	16	20		0		-3.82238						Mother	0				1	3	4-5 years						18.7326	34.8	1	2				1	3	1		0
23	40	1	5.39083	Female	16	24		0		-3.82238						Mother	0				1	3	4-5 years						18.7326	34.8	1	2				1	3	1		0
23	44	1	5.39083	Female	16	28		0		-3.82238						Mother	0				1	3	4-5 years						18.7326	34.8	1	2				1	3	1		0
23	48	1	5.39083	Female	16	32		0		-3.82238						Mother	0				1	3	4-5 years						18.7326	34.8	1	2				1	3	1		0
24	0	1	4.85695	Male	0	0	0	0	-0.450654	-0.450654	16.5	-0.224068	0	19.7	19.7	Mother	0	0	-0.549397	0	0	3	4-5 years	16-24%					15.273	19.7	0	2		2008-03-19		1	3	1	0	0		good	500-900
24	4	1	4.85695	Male	4	0	0	0	-0.0844133	-0.450654	17	-0.2233	0	19.7	19.7	Mother	0	0	0.0048521	0	0	3	4-5 years	16-24%	0	16-24%	0	-0.450654	15.273	19.7	0	0		2008-04-16	0	1	3	1	0	0	19.7	good	500-900
24	8	1	4.85695	Male	8	0	0	0	0.0617843	-0.450654	17	-0.322499	0	19.7	19.7	Mother	0	0	0.318078	0	0	3	4-5 years	16-24%	0	16-24%	0	-0.0844133	15.273	19.7	0	0		2008-05-12	0	1	3	1	0	0	19.7	good	500-900
24	12	1	4.85695	Male	12	0	0	0	-0.213927	-0.450654	17	-0.16655	0	19.7	23	Mother	0	0	-0.2135	0	0	3	4-5 years	16-24%	0	16-24%	0	0.0617843	15.273	19.7	0	0		2008-06-10	0	1	3	1	0	0	19.7	good	250-500
24	16	1	4.85695	Male	16	0	0	0	-0.285841	-0.450654	17	-0.0866604	0	19.7	23	Mother	0	0	-0.431695	0	0	3	4-5 years	16-24%	0	16-24%	0	-0.213927	15.273	19.7	0	1		2008-07-10	3.3	1	3	1	0	0	23	good	250-500
24	20	1	4.85695	Male	16	4	0	0	0.13006	-0.450654	17	-0.0866604	0	19.7	23	Mother	0	0	0.18283	0	0	3	4-5 years	16-24%	0	16-24%	0	-0.285841	15.273	19.7	0	1		2008-08-06	3.3	1	3	1	0	0	23	good	250-500
24	24	1	4.85695	Male	16	8	0	0	0.0580504	-0.450654	17	-0.0717273	0	19.7	26	Mother	0	0	0.0738429	0	0	3	4-5 years	24-32%	0	16-24%	0	0.13006	15.273	19.7	0	1		2008-09-04	3.3	1	3	1	0	0	23	good	500-900
24	28	1	4.85695	Male	16	12	0	0	-0.217863	-0.450654	17.3	-0.248436	0	19.7	26	Mother	0	0	-0.118818	0	0	3	4-5 years	24-32%	0	24-32%	0	0.0580504	15.273	19.7	0	1		2008-10-01	6.3	1	3	1	0	0	26	good	500-900
24	32	1	4.85695	Male	16	16	0	0	-0.289165	-0.450654	17.3	-0.209874	0	19.7	26	Mother	0	0	-0.33639	0	0	3	4-5 years	24-32%	0	24-32%	0	-0.217863	15.273	19.7	0	1		2008-10-30	6.3	1	3	1	0	0	26	good	500-900
24	36	1	4.85695	Male	16	20	0	0	-0.156158	-0.450654	17.4	-0.318397	0	19.7	30	Mother	0	0	-0.0348712	0	0	3	4-5 years	24-32%	0	24-32%	0	-0.289165	15.273	19.7	0	1		2008-11-26	6.3	1	3	1	0	0	26	good	>900
24	40	1	4.85695	Male	16	24	0	0	-0.0296483	-0.450654	16.5	-0.236158	0	19.7	30	Mother	0	0	0.0398808	0	0	3	4-5 years	24-32%	0	24-32%	0	-0.156158	15.273	19.7	0	1		2008-12-17	10.3	1	3	1	0	0	30	good	>900
24	44	1	4.85695	Male	16	28	0	0	0.0907231	-0.450654	16.5	-0.195796	0	19.7	30	Mother	0	0	0.213482	0	0	3	4-5 years	24-32%	0	24-32%	0	-0.0296483	15.273	19.7	0	1		2009-01-21	10.3	1	3	1	0	0	30	good	>900
24	48	1	4.85695	Male	16	32	0	0	-0.171157	-0.450654	17	-0.195796	0	19.7	28	Mother	0	0	-0.0674562	0	0	3	4-5 years	24-32%	0	24-32%	0	0.0907231	15.273	19.7	0	1		2009-02-19	10.3	1	3	1	0	0	30	good	>900
25	0	1	1.19644	Male	0	0	0	0	-4.60053	-4.60053	12	-2.98266	0	20.2	20.2	Mother	1	0	-4.74693	1	1	4	< 2 years	16-24%					0	20.2	1	2		2008-03-27		1	4	2	0	0		good	>900
25	4	1	1.19644	Male	4	0	1	0	-4.62232	-4.60053	12	-3.31741	0	20.2	20.2	Mother	1	0	-4.52329	1	1	4	< 2 years	16-24%	0	16-24%	1	-4.60053	0	20.2	1	0		2008-04-24	0	1	4	2	0	0	20.2	good	>900
25	8	1	1.19644	Male	8	0	1	1	-4.49921	-4.60053	12.2	-3.24385	0	20.2	20.2	Mother	1	1	-4.41674	1	1	4	< 2 years	16-24%	0	16-24%	1	-4.62232	0	20.2	1	0		2008-05-22	0	1	4	2	1	1	20.2	good	>900
25	12	1	1.19644	Male	12	0	1	2	-3.98205	-4.60053	12.3	-3.50159	0	20.2	35	Mother	1	1	-3.40299	1	1	4	< 2 years	>32%	0	16-24%	1	-4.49921	0	20.2	1	0		2008-06-19	0	1	4	2	2	2	20.2	good	>900
25	16	1	1.19644	Male	16	0	1	3	-4.12961	-4.60053	12	-3.7771	0	20.2	35	Mother	1	1	-3.40299	1	1	4	< 2 years	>32%	0	>32%	1	-3.98205	0	20.2	1	1		2008-07-17	14.8	1	4	2	3	3	35	good	>900
25	20	1	1.19644	Male	16	4	1	4	-4.40125	-4.60053	12	-3.99548	0	20.2	35	Mother	1	1	-3.59764	1	1	4	< 2 years	>32%	0	>32%	1	-4.12961	0	20.2	1	1		2008-08-14	14.8	1	4	2	4	4	35	good	>900
25	24	1	1.19644	Male	16	8	1	5	-4.40868	-4.60053	12	-3.94875	0	20.2	31	Mother	1	1	-3.70773	1	1	4	< 2 years	24-32%	0	>32%	1	-4.40125	0	20.2	1	1		2008-09-11	14.8	1	4	2	5	5	35	good	>900
25	28	1	1.19644	Male	16	12	1	6	-4.41827	-4.60053	12.2	-3.83312	0	20.2	31	Mother	1	1	-3.80599	1	1	4	< 2 years	24-32%	0	24-32%	1	-4.40868	0	20.2	1	1		2008-10-10	10.8	1	4	2	6	6	31	good	>900
25	32	1	1.19644	Male	16	16	1	6	-4.05046	-4.60053	12.5	-4.3852	0	20.2	31	Mother	1	1	-2.78272	0	1	4	< 2 years	24-32%	0	24-32%	1	-4.41827	0	20.2	1	1		2008-11-06	10.8	1	4	2	7	7	31	good	>900
25	36	1	1.19644	Male	16	20	1	6	-3.71095	-4.60053	12.5	-4.58109	0	20.2	38	Mother	1	1	-2.10153	0	1	4	< 2 years	>32%	0	24-32%	0	-4.05046	0	20.2	1	1		2008-12-04	10.8	1	4	2	8	8	31	good	>900
25	40	1	1.19644	Male	16	24	1	6	-3.71095	-4.60053	12.5	-4.58109	0	20.2	38	Mother	1	1	-2.10153	0	1	4	< 2 years	>32%	0	>32%	0	-3.71095	0	20.2	1	2			17.8	1	4	2	9	9	38	LOCF	>900
25	44	1	1.19644	Male	16	28	1	6	-3.39823	-4.60053	13	-2.74941	1	20.2	38	Mother	1	1	-2.8149	1	1	4	< 2 years	>32%	0	>32%	0	-3.71095	0	20.2	1	2		2009-01-27	17.8	1	4	2	10	10	38	good	>900
25	48	1	1.19644	Male	16	32	1	6	-3.41815	-4.60053	13	-2.96334	0	20.2	42	Mother	1	1	-2.65926	0	1	4	< 2 years	>32%	1	>32%	1	-3.39823	0	20.2	1	2		2009-02-26	17.8	1	4	2	11	11	38	good	>900
26	0	1	2.29706	Female	0	0	0	0	-3.61811	-3.61811	13	-4.91161	0	31.8	31.8	Other	1	0	-0.952686	0	0	3	2-3 years	24-32%					0.721872	31.8	0	2	28	2008-04-02		1	3	1	0	0		good	>900
26	4	1	2.29706	Female	4	0	1	0	-3.19949	-3.61811	13.5	-4.48304	0	31.8	31.8	Other	1	0	-0.758079	0	0	3	2-3 years	24-32%	0	24-32%	0	-3.61811	0.721872	31.8	0	0	28	2008-04-30	0	1	3	1	0	0	31.8	good	>900
26	8	1	2.29706	Female	8	0	1	1	-2.81438	-3.61811	14	-4.34607	0	31.8	31.8	Other	1	1	-0.340872	0	0	3	2-3 years	24-32%	0	24-32%	0	-3.19949	0.721872	31.8	0	0	28	2008-05-28	0	1	3	1	1	1	31.8	good	>900
26	12	1	2.29706	Female	12	0	1	2	-2.9116	-3.61811	14	-4.12787	0	31.8	44	Other	1	1	-0.562287	0	0	3	2-3 years	>32%	0	24-32%	0	-2.81438	0.721872	31.8	0	0	28	2008-06-20	0	1	3	1	2	2	31.8	good	>900
26	16	1	2.29706	Female	16	0	1	3	-2.57105	-3.61811	14	-3.7959	0	31.8	44	Other	1	1	-0.388156	0	0	3	2-3 years	>32%	0	>32%	0	-2.9116	0.721872	31.8	0	1	28	2008-07-23	12.2	1	3	1	3	3	44	good	>900
26	20	1	2.29706	Female	16	4	1	4	-2.2364	-3.61811	14	-3.88396	0	31.8	44	Other	1	1	0.186533	0	0	3	2-3 years	>32%	0	>32%	0	-2.57105	0.721872	31.8	0	1	28	2008-08-20	12.2	1	3	1	4	4	44	good	>900
26	24	1	2.29706	Female	16	8	1	5	-2.34184	-3.61811	14.5	-3.75031	0	31.8	49	Other	1	1	-0.0322872	0	0	3	2-3 years	>32%	0	>32%	0	-2.2364	0.721872	31.8	0	1	28	2008-09-17	12.2	1	3	1	5	5	44	good	>900
26	28	1	2.29706	Female	16	12	0	6	-2.02833	-3.61811	14.5	-3.6161	0	31.8	49	Other	1	1	0.286737	0	0	3	2-3 years	>32%	0	>32%	0	-2.34184	0.721872	31.8	0	2	28	2008-10-15	17.2	1	3	1	6	6	49	good	>900
26	32	1	2.29706	Female	16	16	0	6	-2.12793	-3.61811	15.2	-3.43104	0	31.8	49	Other	1	0	-0.0624879	0	0	3	2-3 years	>32%	0	>32%	0	-2.02833	0.721872	31.8	0	2	28	2008-11-12	17.2	1	3	1	6	6	49	good	>900
26	36	1	2.29706	Female	16	20	0	6	-2.22518	-3.61811	15.5	-3.35213	0	31.8	45	Other	1	0	-0.182782	0	0	3	2-3 years	>32%	0	>32%	0	-2.12793	0.721872	31.8	0	2	28	2008-12-10	17.2	1	3	1	6	6	49	good
26	40	1	2.29706	Female	16	24	0	6	-2.32002	-3.61811	15.5	-3.48187	0	31.8	45	Other	1	0	-0.182782	0	0	3	2-3 years	>32%	0	>32%	0	-2.22518	0.721872	31.8	0	1	28	2009-01-07	13.2	1	3	1	6	6	45	good
26	44	1	2.29706	Female	16	28	0	6	-2.17556	-3.61811	15.5	-3.35021	0	31.8	45	Other	1	0	-0.108954	0	0	3	2-3 years	>32%	0	>32%	0	-2.32002	0.721872	31.8	0	1	28	2009-02-04	13.2	1	3	1	6	6	45	good
26	48	1	2.29706	Female	16	32	0	6	-2.26575	-3.61811	15.5	-3.2695	0	31.8	42	Other	1	0	-0.356715	0	0	3	2-3 years	>32%	0	>32%	0	-2.17556	0.721872	31.8	0	1	28	2009-03-04	13.2	1	3	1	6	6	45	good	>900
27	0	1	4.79945	Male	0	0	0	0	-1.10565	-1.10565	16.5	-1.90148	0	5.7	5.7	Other	0	0	0.111977	0	0	3	4-5 years	<16%					14.9004	5.7	0	2		2008-04-02		1	3	1	0	0		good	250-500
27	4	1	4.79945	Male	4	0	0	0	-0.923793	-1.10565	16.5	-1.93242	0	5.7	5.7	Other	0	0	0.383757	0	0	3	4-5 years	<16%	0	<16%	0	-1.10565	14.9004	5.7	0	0		2008-04-30	0	0	3	1	0	0	5.7	good	250-500
27	8	1	4.79945	Male	8	0	0	0	-0.987139	-1.10565	16.8	-2.056	0	5.7	5.7	Other	0	0	0.494398	0	0	3	4-5 years	<16%	0	<16%	0	-0.923793	14.9004	5.7	0	0		2008-05-30	0	0	3	1	0	0	5.7	good	250-500
27	12	1	4.79945	Male	12	0	0	0	-1.04097	-1.10565	16.8	-1.86308	0	5.7	12	Other	0	0	0.162037	0	0	3	4-5 years	<16%	0	<16%	0	-0.987139	14.9004	5.7	0	0		2008-06-25	0	0	3	1	0	0	5.7	good	500-900
27	16	1	4.79945	Male	16	0	0	0	-0.893609	-1.10565	16.9	-1.71291	0	5.7	12	Other	0	0	0.307174	0	0	3	4-5 years	<16%	0	<16%	0	-1.04097	14.9004	5.7	0	1		2008-07-23	6.3	0	3	1	0	0	12	good	500-900
27	20	1	4.79945	Male	16	4	0	0	-0.965295	-1.10565	17	-1.51443	0	5.7	12	Other	0	0	-0.024554	0	0	3	4-5 years	<16%	0	<16%	0	-0.893609	14.9004	5.7	0	1		2008-08-20	6.3	0	3	1	0	0	12	good	500-900
27	24	1	4.79945	Male	16	8	0	0	-1.03694	-1.10565	17	-1.61886	0	5.7	16	Other	0	0	-0.024554	0	0	3	4-5 years	16-24%	0	<16%	0	-0.965295	14.9004	5.7	0	1		2008-09-18	6.3	0	3	1	0	0	12	good	500-900
27	28	1	4.79945	Male	16	12	0	0	-1.10858	-1.10565	17	-1.59352	0	5.7	16	Other	0	0	-0.134762	0	0	3	4-5 years	16-24%	0	16-24%	0	-1.03694	14.9004	5.7	0	1		2008-10-15	10.3	0	3	1	0	0	16	good	500-900
27	32	1	4.79945	Male	16	16	0	0	-1.18021	-1.10565	17	-1.63095	0	5.7	16	Other	0	0	-0.134762	0	0	3	4-5 years	16-24%	0	16-24%	0	-1.10858	14.9004	5.7	0	1		2008-11-12	10.3	0	3	1	0	0	16	good	500-900
27	36	1	4.79945	Male	16	20	0	0	-0.945306	-1.10565	17.5	-1.39764	0	5.7	21	Other	0	0	-0.112262	0	0	3	4-5 years	16-24%	0	16-24%	0	-1.18021	14.9004	5.7	0	1		2008-12-10	10.3	0	3	1	0	0	16	good	500-900
27	40	1	4.79945	Male	16	24		0		-1.10565						Other	0	0			0	3	4-5 years		0	16-24%	0	-0.945306	14.9004	5.7	0	2			15.3	1	3	1	0	0	21
27	44	1	4.79945	Male	16	28		0		-1.10565						Other	0				0	3	4-5 years						14.9004	5.7	0	2				1	3	1		0
27	48	1	4.79945	Male	16	32		0		-1.10565						Other	0				0	3	4-5 years						14.9004	5.7	0	2				1	3	1		0
28	0	1	3.74264	Male	0	0	0	0	-0.703225	-0.703225	14.5	0.228646	0	29	29	Mother	0	0	-1.26096	0	0	3	2-3 years	24-32%					8.05243	29	0	2		2008-04-14		1	3	1	0	0		good	500-900
28	4	1	3.74264	Male	4	0	0	0	-0.621734	-0.703225	14.6	0.157066	0	29	29	Mother	0	0	-1.11843	0	0	3	2-3 years	24-32%	0	24-32%	0	-0.703225	8.05243	29	0	0		2008-05-15	0	1	3	1	0	0	29	good	500-900
28	8	1	3.74264	Male	8	0	0	0	-0.852824	-0.703225	14.5	0.303661	0	29	29	Mother	0	0	-1.59274	0	0	3	2-3 years	24-32%	0	24-32%	0	-0.621734	8.05243	29	0	0		2008-06-10	0	1	3	1	0	0	29	good	500-900
28	12	1	3.74264	Male	12	0	0	0	-0.652668	-0.703225	14.5	0.444218	0	29	24	Mother	0	0	-1.39444	0	0	3	2-3 years	24-32%	0	24-32%	0	-0.852824	8.05243	29	0	0		2008-07-07	0	1	3	1	0	0	29	good	500-900
28	16	1	3.74264	Male	16	0	0	0	-0.723681	-0.703225	14.5	0.317944	0	29	24	Mother	0	0	-1.39444	0	0	3	2-3 years	24-32%	0	24-32%	0	-0.652668	8.05243	29	0	0		2008-08-04	-5	1	3	1	0	0	24	good	500-900
28	20	1	3.74264	Male	16	4	0	0	-0.793431	-0.703225	14.5	0.194197	0	29	24	Mother	0	0	-1.39444	0	0	3	2-3 years	24-32%	0	24-32%	0	-0.723681	8.05243	29	0	0		2008-09-01	-5	1	3	1	0	0	24	good	500-900
28	24	1	3.74264	Male	16	8	0	0	-0.861956	-0.703225	14.5	0.189644	0	29	32	Mother	0	0	-1.50432	0	0	3	2-3 years	>32%	0	24-32%	0	-0.793431	8.05243	29	0	0		2008-09-29	-5	1	3	1	0	0	24	good	>900
28	28	1	3.74264	Male	16	12	0	0	-0.929235	-0.703225	14.5	0.30127	0	29	32	Mother	0	0	-1.72325	0	0	3	2-3 years	>32%	0	>32%	0	-0.861956	8.05243	29	0	1		2008-10-27	3	1	3	1	0	0	32	good	>900
28	32	1	3.74264	Male	16	16	0	0	-0.841079	-0.703225	14.5	0.181545	0	29	32	Mother	0	0	-1.48128	0	0	3	2-3 years	>32%	0	>32%	0	-0.929235	8.05243	29	0	1		2008-11-24	3	1	3	1	0	0	32	good	>900
28	36	1	3.74264	Male	16	20	0	0	-0.895071	-0.703225	14.5	0.0847957	0	29	34	Mother	0	0	-1.48128	0	0	3	2-3 years	>32%	0	>32%	0	-0.841079	8.05243	29	0	1		2008-12-17	3	1	3	1	0	0	32	good	500-900
28	40	1	3.74264	Male	16	24	0	0	-0.870601	-0.703225	14.5	0.0615204	0	29	34	Mother	0	0	-1.43257	0	0	3	2-3 years	>32%	0	>32%	0	-0.895071	8.05243	29	0	1		2009-01-19	5	1	3	1	0	0	34	good	500-900
28	44	1	3.74264	Male	16	28	0	0	-0.93421	-0.703225	14.5	0.171636	0	29	34	Mother	0	0	-1.65014	0	0	3	2-3 years	>32%	0	>32%	0	-0.870601	8.05243	29	0	1		2009-02-16	5	1	3	1	0	0	34	good	500-900
28	48	1	3.74264	Male	16	32	0	0	-0.996716	-0.703225	14.5	0.101952	0	29	35	Mother	0	0	-1.65014	0	0	3	2-3 years	>32%	0	>32%	0	-0.93421	8.05243	29	0	1		2009-03-16	5	1	3	1	0	0	34	good	500-900
29	0	1	1.51677	Female	0	0	0	0	-4.69557	-4.69557	11	-3.74449	0	23.3	23.3	Mother	1	0	-3.82306	1	1	4	< 2 years	16-24%					0.0015922	23.3	1	2	44	2008-04-15		1	4	2	0	0		good	>900
29	4	1	1.51677	Female	4	0	1	0	-4.63033	-4.69557	11	-3.87006	0	23.3	23.3	Mother	1	0	-3.61703	1	1	4	< 2 years	16-24%	0	16-24%	1	-4.69557	0.0015922	23.3	1	0	44	2008-04-29	0	1	4	2	0	0	23.3	good	>900
29	8	1	1.51677	Female	8	0	1	1	-4.73944	-4.69557	11	-4.22649	0	23.3	28.2	Mother	1	1	-3.41562	1	1	4	< 2 years	24-32%	0	16-24%	1	-4.63033	0.0015922	23.3	1	0	44	2008-06-10	0	1	4	2	1	1	23.3	good	>900
29	12	1	1.51677	Female	12	0	1	2	-3.40047	-4.69557	11.2	-4.45498	0	23.3	38	Mother	1	1	-1.46072	1	1	4	< 2 years	>32%	0	24-32%	1	-4.73944	0.0015922	23.3	1	1	44	2008-07-09	4.9	1	4	2	2	2	28.2	good	>900
29	16	1	1.51677	Female	16	0	1	3	-2.94892	-4.69557	12	-4.32546	0	23.3	38	Mother	1	1	-0.976255	1	1	4	< 2 years	>32%	0	>32%	1	-3.40047	0.0015922	23.3	1	1	44	2008-08-04	14.7	1	4	2	3	3	38	good	>900
29	20	1	1.51677	Female	16	4	1	4	-2.35431	-4.69557	13	-3.91562	0	23.3	38	Mother	1	1	-0.517387	0	1	4	< 2 years	>32%	0	>32%	1	-2.94892	0.0015922	23.3	1	1	44	2008-09-04	14.7	1	4	2	4	4	38	good	>900
29	24	1	1.51677	Female	16	8	1	5	-1.79631	-4.69557	13.5	-4.0924	0	23.3	33	Mother	1	1	0.362061	0	1	4	< 2 years	>32%	0	>32%	0	-2.35431	0.0015922	23.3	1	1	44	2008-09-29	14.7	1	4	2	5	5	38	good	>900
29	28	1	1.51677	Female	16	12	1	6	-1.58745	-4.69557	14	-3.93307	0	23.3	33	Mother	1	1	0.709086	0	1	4	< 2 years	>32%	0	>32%	0	-1.79631	0.0015922	23.3	1	1	44	2008-10-30	9.7	1	4	2	6	6	33	good	>900
29	32	1	1.51677	Female	16	16	1	6	-1.98785	-4.69557	14	-3.045	0	23.3	33	Mother	1	1	-0.409676	0	1	4	< 2 years	>32%	0	>32%	0	-1.58745	0.0015922	23.3	1	1	44	2008-11-25	9.7	1	4	2	7	7	33	good	>900
29	36	1	1.51677	Female	16	20	1	6	-1.46787	-4.69557	15	-3.18781	0	23.3	37	Mother	1	1	0.399541	0	1	4	< 2 years	>32%	0	>32%	0	-1.98785	0.0015922	23.3	1	1	44	2008-12-16	9.7	1	4	2	8	8	33	good	>900
29	40	1	1.51677	Female	16	24	1	6	-1.46787	-4.69557	15	-3.18781	0	23.3	37	Mother	1	1	0.399541	0	1	4	< 2 years	>32%	0	>32%	0	-1.46787	0.0015922	23.3	1	1	44		13.7	1	4	2	9	9	37	LOCF	>900
29	44	1	1.51677	Female	16	28	0	6	-1.1076	-4.69557	15.5	-3.58477	0	23.3	37	Mother	1	1	1.23347	0	1	4	< 2 years	>32%	0	>32%	0	-1.46787	0.0015922	23.3	1	1	44	2009-02-17	13.7	1	4	2	10	10	37	good	>900
29	48	1	1.51677	Female	16	32	0	6	-0.925985	-4.69557	16	-3.74731	0	23.3	29	Mother	1	0	1.61907	0	1	4	< 2 years	24-32%	0	>32%	0	-1.1076	0.0015922	23.3	1	1	44	2009-03-17	13.7	1	4	2	10	10	37	good	>900
30	0	1	5.18549	Male	0	0	0	0	-2.89283	-2.89283	14	-3.30995	0	5.2	5.2	Other	0	0	-1.09411	1	1	4	4-5 years	<16%					17.402	5.2	1	2		2008-04-23		1	4	2	0	0		good	<250
30	4	1	5.18549	Male	4	0	0	0	-2.35646	-2.89283	15	-3.29493	0	5.2	5.2	Other	0	0	-0.266513	0	1	4	4-5 years	<16%	0	<16%	1	-2.89283	17.402	5.2	1	0		2008-05-21	0	0	4	2	0	0	5.2	good	<250
30	8	1	5.18549	Male	8	0	0	0	-2.1436	-2.89283	15.5	-3.25886	0	5.2	5.2	Other	0	0	0.0612536	0	1	4	4-5 years	<16%	0	<16%	0	-2.35646	17.402	5.2	1	0		2008-06-18	0	0	4	2	0	0	5.2	good	<250
30	12	1	5.18549	Male	12	0	0	0	-2.21694	-2.89283	15.5	-3.05202	0	5.2	9	Other	0	0	-0.263995	0	1	4	4-5 years	<16%	0	<16%	0	-2.1436	17.402	5.2	1	0		2008-07-15	0	0	4	2	0	0	5.2	good	<250
30	16	1	5.18549	Male	16	0	0	0	-1.67776	-2.89283	15.5	-2.83992	0	5.2	9	Other	0	0	0.33256	0	1	4	4-5 years	<16%	0	<16%	0	-2.21694	17.402	5.2	1	1		2008-08-13	3.8	0	4	2	0	0	9	good	<250
30	20	1	5.18549	Male	16	4	0	0	-1.75024	-2.89283	15.5	-2.65738	0	5.2	9	Other	0	0	0.0011729	0	1	4	4-5 years	<16%	0	<16%	0	-1.67776	17.402	5.2	1	1		2008-09-10	3.8	0	4	2	0	0	9	good	<250
30	24	1	5.18549	Male	16	8	0	0	-1.823	-2.89283	15.5	-2.60193	0	5.2	9	Other	0	0	-0.109737	0	1	4	4-5 years	<16%	0	<16%	0	-1.75024	17.402	5.2	1	1		2008-10-01	3.8	0	4	2	0	0	9	good	<250
30	28	1	5.18549	Male	16	12	0	0	-1.89622	-2.89283	15.6	-2.5262	0	5.2	9	Other	0	0	-0.33169	0	1	4	4-5 years	<16%	0	<16%	0	-1.823	17.402	5.2	1	1		2008-11-05	3.8	0	4	2	0	0	9	good	<250
30	32	1	5.18549	Male	16	16	0	0	-2.1284	-2.89283	15.6	-2.47071	0	5.2	9	Other	0	0	-0.680494	0	1	4	4-5 years	<16%	0	<16%	0	-1.89622	17.402	5.2	1	1		2008-12-01	3.8	0	4	2	0	0	9	good	<250
30	36	1	5.18549	Male	16	20	0	0	-2.1284	-2.89283	15.6	-2.47071	0	5.2	9	Other	0	0	-0.680494	0	1	4	4-5 years	<16%	0	<16%	0	-2.1284	17.402	5.2	1	1			3.8	0	4	2	0	0	9	LOCF	<250
30	40	1	5.18549	Male	16	24	0	0	-2.6666	-2.89283	15	-2.62536	0	5.2	4	Other	0	0	-1.26096	0	1	4	4-5 years	<16%	0	<16%	0	-2.1284	17.402	5.2	1	1		2009-01-28	3.8	0	4	2	0	0	9	good	<250
30	44	1	5.18549	Male	16	28	0	0	-2.46152	-2.89283	15	-2.62869	0	5.2	4	Other	0	0	-0.953372	0	1	4	4-5 years	<16%	0	<16%	0	-2.6666	17.402	5.2	1	0		2009-02-25	-1.2	0	4	2	0	0	4	good	<250
30	48	1	5.18549	Male	16	32	0	0	-2.26654	-2.89283	15.3	-2.38919	0	5.2	3	Other	0	0	-0.884614	0	1	4	4-5 years	<16%	0	<16%	0	-2.46152	17.402	5.2	1	0		2009-03-25	-1.2	0	4	2	0	0	4	good	<250
31	0	1	5.85626	Female	0	0	0	0	-0.287998	-0.287998	18	-0.920571	0	30.3	30.3	Other	0	0	0.333474	0	0	3	4-5 years	24-32%					21.7486	30.3	0	2		2008-04-23		1	3	1	0	0		good	500-900
31	4	1	5.85626	Female	4	0	0	0	0.0030988	-0.287998	18.3	-1.01044	0	30.3	30.3	Other	0	0	0.866809	0	0	3	4-5 years	24-32%	0	24-32%	0	-0.287998	21.7486	30.3	0	0		2008-05-21	0	1	3	1	0	0	30.3	good	500-900
31	8	1	5.85626	Female	8	0	0	0	-0.0548882	-0.287998	18.5	-0.961875	0	30.3	30.3	Other	0	0	0.756744	0	0	3	4-5 years	24-32%	0	24-32%	0	0.0030988	21.7486	30.3	0	0		2008-06-12	0	1	3	1	0	0	30.3	good	500-900
31	12	1	5.85626	Female	12	0	0	0	-0.112437	-0.287998	18.6	-1.03008	0	30.3	36	Other	0	0	0.646375	0	0	3	4-5 years	>32%	0	24-32%	0	-0.0548882	21.7486	30.3	0	0		2008-07-17	0	1	3	1	0	0	30.3	good	>900
31	16	1	5.85626	Female	16	0	0	0	-0.169622	-0.287998	18.6	-0.788122	0	30.3	36	Other	0	0	0.315309	0	0	3	4-5 years	>32%	0	>32%	0	-0.112437	21.7486	30.3	0	1		2008-08-14	5.7	1	3	1	0	0	36	good	>900
31	20	1	5.85626	Female	16	4	0	0	-0.0040291	-0.287998	18.6	-0.749501	0	30.3	36	Other	0	0	0.570844	0	0	3	4-5 years	>32%	0	>32%	0	-0.169622	21.7486	30.3	0	1		2008-09-11	5.7	1	3	1	0	0	36	good	>900
31	24	1	5.85626	Female	16	8	0	0	-0.0608993	-0.287998	18.6	-0.682828	0	30.3	42	Other	0	0	0.351624	0	0	3	4-5 years	>32%	0	>32%	0	-0.0040291	21.7486	30.3	0	1		2008-10-08	5.7	1	3	1	0	0	36	good	500-900
31	28	1	5.85626	Female	16	12	0	0	-0.117603	-0.287998	18.6	-0.769713	0	30.3	42	Other	0	0	0.351624	0	0	3	4-5 years	>32%	0	>32%	0	-0.0608993	21.7486	30.3	0	1		2008-11-06	11.7	1	3	1	0	0	42	good	500-900
31	32	1	5.85626	Female	16	16	0	0	-0.174301	-0.287998	19	-0.570469	0	30.3	42	Other	0	0	0.0253085	0	0	3	4-5 years	>32%	0	>32%	0	-0.117603	21.7486	30.3	0	1		2008-12-05	11.7	1	3	1	0	0	42	good	500-900
31	36	1	5.85626	Female	16	20	0	0	-0.174301	-0.287998	19	-0.570469	0	30.3	42	Other	0	0	0.0253085	0	0	3	4-5 years	>32%	0	>32%	0	-0.174301	21.7486	30.3	0	1			11.7	1	3	1	0	0	42	LOCF	500-900
31	40	1	5.85626	Female	16	24	0	0	0.0270193	-0.287998	19.2	-0.647768	0	30.3	38	Other	0	0	0.409436	0	0	3	4-5 years	>32%	0	>32%	0	-0.174301	21.7486	30.3	0	1		2009-01-29	11.7	1	3	1	0	0	42	good	500-900
31	44	1	5.85626	Female	16	28	0	0	0.119678	-0.287998	19.2	-0.732337	0	30.3	38	Other	0	0	0.643622	0	0	3	4-5 years	>32%	0	>32%	0	0.0270193	21.7486	30.3	0	1		2009-02-26	7.7	1	3	1	0	0	38	good	500-900
31	48	1	5.85626	Female	16	32	0	0	0.346949	-0.287998	19.5	-0.778973	0	30.3	39	Other	0	0	1.09063	0	0	3	4-5 years	>32%	0	>32%	0	0.119678	21.7486	30.3	0	1		2009-03-26	7.7	1	3	1	0	0	38	good	500-900
32	0	1	2.26694	Female	0	0	0	0	-2.0424	-2.0424	15	-2.78683	0	12.4	12.4	Mother	0	0	-0.612162	0	0	3	2-3 years	<16%					0.65158	12.4	0	2		2008-04-23		1	3	1	0	0		good	500-900
32	4	1	2.26694	Female	4	0	0	0	-2.17463	-2.0424	15	-2.68232	0	12.4	12.4	Mother	0	0	-0.844324	0	0	3	2-3 years	<16%	0	<16%	0	-2.0424	0.65158	12.4	0	0		2008-05-22	0	0	3	1	0	0	12.4	good	500-900
32	8	1	2.26694	Female	8	0	0	0	-2.17463	-2.0424	15	-2.68232	0	12.4	12.4	Mother	0	0	-0.844324	0	0	3	2-3 years	<16%	0	<16%	0	-2.17463	0.65158	12.4	0	0			0	0	3	1	0	0	12.4	LOCF	500-900
32	12	1	2.26694	Female	12	0	0	0	-1.87343	-2.0424	15	-2.73862	0	12.4	12.4	Mother	0	0	-0.37622	0	0	3	2-3 years	<16%	0	<16%	0	-2.17463	0.65158	12.4	0	0		2008-06-23	0	0	3	1	0	0	12.4	old	500-900
32	16	1	2.26694	Female	16	0		0		-2.0424						Mother	0	0			0	3	2-3 years		0	<16%	0	-1.87343	0.65158	12.4	0	0			0	0	3	1	0	0	12.4
32	20	1	2.26694	Female	16	4		0		-2.0424						Mother	0				0	3	2-3 years						0.65158	12.4	0	2				1	3	1		0
32	24	1	2.26694	Female	16	8		0		-2.0424						Mother	0				0	3	2-3 years						0.65158	12.4	0	2				1	3	1		0
32	28	1	2.26694	Female	16	12		0		-2.0424						Mother	0				0	3	2-3 years						0.65158	12.4	0	2				1	3	1		0
32	32	1	2.26694	Female	16	16		0		-2.0424						Mother	0				0	3	2-3 years						0.65158	12.4	0	2				1	3	1		0
32	36	1	2.26694	Female	16	20		0		-2.0424						Mother	0				0	3	2-3 years						0.65158	12.4	0	2				1	3	1		0
32	40	1	2.26694	Female	16	24		0		-2.0424						Mother	0				0	3	2-3 years						0.65158	12.4	0	2				1	3	1		0
32	44	1	2.26694	Female	16	28		0		-2.0424						Mother	0				0	3	2-3 years						0.65158	12.4	0	2				1	3	1		0
32	48	1	2.26694	Female	16	32		0		-2.0424						Mother	0				0	3	2-3 years						0.65158	12.4	0	2				1	3	1		0
33	0	1	4.85695	Female	0	0	0	0	-1.24817	-1.24817	17	-3.09164	0	28.2	28.2	Other	0	0	1.04233	0	0	3	4-5 years	24-32%					15.273	28.2	0	2		2008-04-23		1	3	1	0	0		good	500-900
33	4	1	4.85695	Female	4	0	0	0	-1.30743	-1.24817	17	-3.17351	0	28.2	28.2	Other	0	0	1.04233	0	0	3	4-5 years	24-32%	0	24-32%	0	-1.24817	15.273	28.2	0	0		2008-05-21	0	1	3	1	0	0	28.2	good	500-900
33	8	1	4.85695	Female	8	0	0	0	-1.36549	-1.24817	17	-3.12738	0	28.2	28.2	Other	0	0	0.942585	0	0	3	4-5 years	24-32%	0	24-32%	0	-1.30743	15.273	28.2	0	0		2008-06-18	0	1	3	1	0	0	28.2	good	500-900
33	12	1	4.85695	Female	12	0	0	0	-1.44017	-1.24817	17	-3.14291	0	28.2	49	Other	0	0	0.942585	0	0	3	4-5 years	>32%	0	24-32%	0	-1.36549	15.273	28.2	0	0		2008-07-16	0	1	3	1	0	0	28.2	good	500-900
33	16	1	4.85695	Female	16	0	0	0	-1.50817	-1.24817	17.5	-2.93927	0	28.2	49	Other	0	0	0.644021	0	0	3	4-5 years	>32%	0	>32%	0	-1.44017	15.273	28.2	0	2		2008-08-13	20.8	1	3	1	0	0	49	good	500-900
33	20	1	4.85695	Female	16	4	0	0	-1.50817	-1.24817	17.5	-2.93927	1	28.2	49	Other	0	0	0.644021	0	0	3	4-5 years	>32%	0	>32%	0	-1.50817	15.273	28.2	0	2		2008-09-09	20.8	1	3	1	0	0	49	good	500-900
33	24	1	4.85695	Female	16	8	0	0	-1.62677	-1.24817	17.4	-3.00611	0	28.2	49	Other	0	0	0.571207	0	0	3	4-5 years	>32%	1	>32%	0	-1.50817	15.273	28.2	0	2		2008-10-08	20.8	1	3	1	0	0	49	good	>900
33	28	1	4.85695	Female	16	12	0	0	-1.7449	-1.24817	17.4	-3.09168	1	28.2	49	Other	0	0	0.497714	0	0	3	4-5 years	>32%	0	>32%	0	-1.62677	15.273	28.2	0	2		2008-11-07	20.8	1	3	1	0	0	49	good	>900
33	32	1	4.85695	Female	16	16	0	0	-1.70626	-1.24817	17.4	-3.15558	0	28.2	49	Other	0	0	0.644021	0	0	3	4-5 years	>32%	1	>32%	0	-1.7449	15.273	28.2	0	2		2008-12-02	20.8	1	3	1	0	0	49	good	>900
33	36	1	4.85695	Female	16	20	0	0	-1.70626	-1.24817	17.4	-3.15558	0	28.2	49	Other	0	0	0.644021	0	0	3	4-5 years	>32%	0	>32%	0	-1.70626	15.273	28.2	0	2			20.8	1	3	1	0	0	49	LOCF	>900
33	40	1	4.85695	Female	16	24	0	0	-1.83384	-1.24817	17.5	-2.55287	1	28.2	49	Other	0	0	-0.164005	0	0	3	4-5 years	>32%	0	>32%	0	-1.70626	15.273	28.2	0	2		2009-01-28	20.8	1	3	1	0	0	49	good	500-900
33	44	1	4.85695	Female	16	28	0	0	-1.89644	-1.24817	17.5	-2.45646	0	28.2	49	Other	0	0	-0.372999	0	0	3	4-5 years	>32%	1	>32%	0	-1.83384	15.273	28.2	0	2		2009-02-26	20.8	1	3	1	0	0	49	good	500-900
33	48	1	4.85695	Female	16	32	0	0	-1.46583	-1.24817	17.2	-2.44002	0	28.2	46	Other	0	0	0.231076	0	0	3	4-5 years	>32%	0	>32%	0	-1.89644	15.273	28.2	0	2		2009-03-25	20.8	1	3	1	0	0	49	good	>900
34	0	1	1.54141	Male	0	0	0	0	-3.45852	-3.45852	12	-4.31084	0	15	15	Mother	0	0	-1.99837	1	1	3	< 2 years	<16%					0.0028277	15	1	2		2008-04-30		1	3	1	0	0		good	>900
34	4	1	1.54141	Male	4	0	0	0	-2.49464	-3.45852	12.2	-3.8469	0	15	15	Mother	0	0	-1.01623	1	1	3	< 2 years	<16%	0	<16%	1	-3.45852	0.0028277	15	1	0		2008-05-30	0	0	3	1	0	0	15	good	>900
34	8	1	1.54141	Male	8	0	0	0	-2.20946	-3.45852	13	-3.70278	0	15	15	Mother	0	0	-0.720407	0	1	3	< 2 years	<16%	0	<16%	1	-2.49464	0.0028277	15	1	0		2008-06-24	0	0	3	1	0	0	15	good	>900
34	12	1	1.54141	Male	12	0	0	0	-2.24603	-3.45852	14.5	-3.51254	0	15	30	Mother	0	0	-0.842577	0	1	3	< 2 years	24-32%	0	<16%	0	-2.20946	0.0028277	15	1	0		2008-07-22	0	0	3	1	0	0	15	good	>900
34	16	1	1.54141	Male	16	0	0	0	-1.63955	-3.45852	14.5	-3.48166	0	15	30	Mother	0	0	-0.0480608	0	1	3	< 2 years	24-32%	0	24-32%	0	-2.24603	0.0028277	15	1	1		2008-08-22	15	1	3	1	0	0	30	good	>900
34	20	1	1.54141	Male	16	4	0	0	-1.49045	-3.45852	14.5	-3.00027	0	15	30	Mother	0	0	-0.131081	0	1	3	< 2 years	24-32%	0	24-32%	0	-1.63955	0.0028277	15	1	1		2008-09-16	15	1	3	1	0	0	30	good	>900
34	24	1	1.54141	Male	16	8	0	0	-1.49045	-3.45852	14.5	-3.00027	0	15	30	Mother	0	0	-0.131081	0	1	3	< 2 years	24-32%	0	24-32%	0	-1.49045	0.0028277	15	1	1			15	1	3	1	0	0	30	LOCF	>900
34	28	1	1.54141	Male	16	12	0	0	-1.48607	-3.45852	15	-2.21522	0	15	35	Mother	0	0	-0.426911	0	1	3	< 2 years	>32%	0	24-32%	0	-1.49045	0.0028277	15	1	1		2008-11-11	15	1	3	1	0	0	30	good	>900
34	32	1	1.54141	Male	16	16	0	0	-1.77136	-3.45852	14	-1.46475	0	15	35	Mother	0	0	-1.41711	0	1	3	< 2 years	>32%	0	>32%	0	-1.48607	0.0028277	15	1	2		2008-12-08	20	1	3	1	0	0	35	good	>900
34	36	1	1.54141	Male	16	20	0	0	-2.05892	-3.45852	14	-1.30097	0	15	33	Mother	0	0	-1.94674	0	1	3	< 2 years	>32%	0	>32%	0	-1.77136	0.0028277	15	1	2		2009-01-05	20	1	3	1	0	0	35	good	>900
34	40	1	1.54141	Male	16	24	0	0	-1.51595	-3.45852	15	-1.52563	0	15	33	Mother	0	0	-0.963749	0	1	3	< 2 years	>32%	0	>32%	0	-2.05892	0.0028277	15	1	2		2009-02-05	18	1	3	1	0	0	33	good	>900
34	44	1	1.54141	Male	16	28	0	0	-1.07262	-3.45852	15.5	-1.69603	0	15	33	Mother	0	0	-0.181127	0	1	3	< 2 years	>32%	0	>32%	0	-1.51595	0.0028277	15	1	2		2009-03-02	18	1	3	1	0	0	33	good	>900
34	48	1	1.54141	Male	16	32	0	0	-1.23125	-3.45852	15.2	-1.83943	0	15	36	Mother	0	0	-0.288933	0	1	3	< 2 years	>32%	0	>32%	0	-1.07262	0.0028277	15	1	2		2009-03-24	18	1	3	1	0	0	33	good	>900
35	0	1	0.848734	Female	0	0	0	0	-4.57228	-4.57228	10	-3.11771	0	15	15	Mother	1	0	-3.18124	1	1	4	< 2 years	<16%					0	15	1	2		2008-04-30		1	4	2	0	0		good	>900
35	4	1	0.848734	Female	4	0	1	0	-4.81224	-4.57228	10	-3.52351	1	15	15	Mother	1	0	-3.18124	1	1	4	< 2 years	<16%	0	<16%	1	-4.57228	0	15	1	0		2008-05-28	0	0	4	2	0	0	15	good	>900
35	8	1	0.848734	Female	8	0	1	1	-3.64655	-4.57228	10.5	-2.98869	0	15	15	Mother	1	1	-2.90731	1	1	4	< 2 years	<16%	1	<16%	1	-4.81224	0	15	1	0		2008-06-18	0	0	4	2	1	1	15	good	>900
35	12	1	0.848734	Female	12	0	1	2	-2.50979	-4.57228	10.5	-3.3071	0	15	28	Mother	1	1	-1.20713	1	1	4	< 2 years	24-32%	0	<16%	1	-3.64655	0	15	1	0		2008-07-24	0	0	4	2	2	2	15	good	>900
35	16	1	0.848734	Female	16	0	1	3	-2.2035	-4.57228	12	-3.64544	1	15	28	Mother	1	1	-0.559618	1	1	4	< 2 years	24-32%	0	24-32%	1	-2.50979	0	15	1	1		2008-08-21	13	1	4	2	3	3	28	good	>900
35	20	1	0.848734	Female	16	4	1	4	-2.14845	-4.57228	12.2	-3.77667	0	15	28	Mother	1	1	-0.412188	1	1	4	< 2 years	24-32%	1	24-32%	1	-2.2035	0	15	1	1		2008-09-18	13	1	4	2	4	4	28	good	>900
35	24	1	0.848734	Female	16	8	1	5	-2.30675	-4.57228	12.2	-3.32097	0	15	31	Mother	1	1	-1.01556	1	1	4	< 2 years	24-32%	0	24-32%	1	-2.14845	0	15	1	1		2008-10-13	13	1	4	2	5	5	28	good	>900
35	28	1	0.848734	Female	16	12	1	6	-1.89524	-4.57228	12.5	-3.40414	0	15	31	Mother	1	1	-0.41943	0	1	4	< 2 years	24-32%	0	24-32%	1	-2.30675	0	15	1	2		2008-11-07	16	1	4	2	6	6	31	good	>900
35	32	1	0.848734	Female	16	16	1	6	-1.56484	-4.57228	13	-3.73006	0	15	31	Mother	1	1	0.259408	0	1	4	< 2 years	24-32%	0	24-32%	0	-1.89524	0	15	1	2		2008-12-10	16	1	4	2	7	7	31	good	>900
35	36	1	0.848734	Female	16	20	1	6	-1.63539	-4.57228	13	-3.83441	0	15	31	Mother	1	1	0.254001	0	1	4	< 2 years	24-32%	0	24-32%	0	-1.56484	0	15	1	2		2009-01-09	16	1	4	2	8	8	31	good	>900
35	40	1	0.848734	Female	16	24	1	6	-1.69183	-4.57228	14	-3.74319	0	15	31	Mother	1	1	0.118897	0	1	4	< 2 years	24-32%	0	24-32%	0	-1.63539	0	15	1	2		2009-02-06	16	1	4	2	9	9	31	good	>900
35	44	1	0.848734	Female	16	28	1	6	-1.16736	-4.57228	15	-3.46546	0	15	31	Mother	1	1	0.599158	0	1	4	< 2 years	24-32%	0	24-32%	0	-1.69183	0	15	1	2		2009-03-04	16	1	4	2	10	10	31	good	>900
35	48	1	0.848734	Female	16	32	1	6	-0.875079	-4.57228	15	-3.53261	0	15	33	Mother	1	1	1.04526	0	1	4	< 2 years	>32%	0	24-32%	0	-1.16736	0	15	1	2		2009-04-01	16	1	4	2	11	11	31	good	>900
36	0	1	1.76865	Male	0	0	0	0	-3.51478	-3.51478	11.5	-5.14048	0	25	25	Mother	1	0	-1.33997	1	1	4	< 2 years	24-32%					0.0501012	25	1	2	8	2008-05-08		1	4	2	0	0		good	>900
36	4	1	1.76865	Male	4	0	1	0	-3.30527	-3.51478	12	-4.98038	1	25	25	Mother	1	0	-1.1788	1	1	4	< 2 years	24-32%	0	24-32%	1	-3.51478	0.0501012	25	1	0	8	2008-06-04	0	1	4	2	0	0	25	good	>900
36	8	1	1.76865	Male	8	0	0	1	-3.43108	-3.51478	12	-4.66085	0	25	25	Mother	1	1	-1.62089	1	1	4	< 2 years	24-32%	1	24-32%	1	-3.30527	0.0501012	25	1	0	8	2008-07-02	0	1	4	2	1	1	25	good	>900
36	12	1	1.76865	Male	12	0	0	1	-3.43108	-3.51478	12	-4.66085	0	25	25	Mother	1	0	-1.62089	1	1	4	< 2 years	24-32%	0	24-32%	1	-3.43108	0.0501012	25	1	0	8		0	1	4	2	1	1	25	LOCF	>900
36	16	1	1.76865	Male	16	0	1	1	-3.04418	-3.51478	13	-4.45944	0	25	33	Mother	1	0	-1.00139	0	1	4	< 2 years	>32%	0	24-32%	1	-3.43108	0.0501012	25	1	0	8	2008-08-27	0	1	4	2	1	1	25	good	>900
36	20	1	1.76865	Male	16	4	1	1	-2.4795	-3.51478	14	-4.30379	0	25	33	Mother	1	1	-0.310036	0	1	4	< 2 years	>32%	0	>32%	0	-3.04418	0.0501012	25	1	1	8	2008-09-23	8	1	4	2	2	1	33	good	>900
36	24	1	1.76865	Male	16	8	1	1	-2.51276	-3.51478	14	-4.48207	0	25	34	Mother	1	1	-0.18167	0	1	4	< 2 years	>32%	0	>32%	0	-2.4795	0.0501012	25	1	1	8	2008-10-24	8	1	4	2	3	1	33	good	>900
36	28	1	1.76865	Male	16	12	1	1	-2.61794	-3.51478	14	-4.62768	0	25	34	Mother	1	1	-0.18167	0	1	4	< 2 years	>32%	0	>32%	0	-2.51276	0.0501012	25	1	1	8	2008-11-20	9	1	4	2	4	1	34	good	>900
36	32	1	1.76865	Male	16	16	0	1	-2.53185	-3.51478	14.5	-4.7553	0	25	34	Mother	1	1	0.0696616	0	1	4	< 2 years	>32%	0	>32%	0	-2.61794	0.0501012	25	1	1	8	2008-12-15	9	1	4	2	5	1	34	good	>900
36	36	1	1.76865	Male	16	20	0	1	-2.29643	-3.51478	14.5	-4.90345	0	25	28	Mother	1	0	0.551918	0	1	4	< 2 years	24-32%	0	>32%	0	-2.53185	0.0501012	25	1	1	8	2009-01-15	9	1	4	2	5	1	34	good	>900
36	40	1	1.76865	Male	16	24	0	1	-2.29643	-3.51478	14.5	-4.90345	0	25	28	Mother	1	0	0.551918	0	1	4	< 2 years	24-32%	0	24-32%	0	-2.29643	0.0501012	25	1	1	8		3	1	4	2	5	1	28	LOCF	>900
36	44	1	1.76865	Male	16	28	0	1	-1.53226	-3.51478	15.2	-4.28725	1	25	28	Mother	1	0	1.19752	0	1	4	< 2 years	24-32%	0	24-32%	0	-2.29643	0.0501012	25	1	1	8	2009-03-12	3	1	4	2	5	1	28	good	>900
36	48	1	1.76865	Male	16	32	0	1	-1.62363	-3.51478	15.3	-4.12561	0	25	36	Mother	1	0	0.992843	0	1	4	< 2 years	>32%	1	24-32%	0	-1.53226	0.0501012	25	1	1	8	2009-04-08	3	1	4	2	5	1	28	good	>900
37	0	1	5.91923	Male	0	0	0	0	-1.86033	-1.86033	17	-2.64578	0	13.3	13.3	Other	0	0	-0.0598288	0	0	3	4-5 years	<16%					22.1566	13.3	0	2		2008-05-16		1	3	1	0	0		good	500-900
37	4	1	5.91923	Male	4	0	0	0	-1.44784	-1.86033	17	-2.5272	0	13.3	13.3	Other	0	0	0.43813	0	0	3	4-5 years	<16%	0	<16%	0	-1.86033	22.1566	13.3	0	0		2008-06-13	0	0	3	1	0	0	13.3	good	500-900
37	8	1	5.91923	Male	8	0	0	0	-1.68597	-1.86033	17	-2.5272	0	13.3	13.3	Other	0	0	0.0858327	0	0	3	4-5 years	<16%	0	<16%	0	-1.44784	22.1566	13.3	0	0		2008-07-10	0	0	3	1	0	0	13.3	good	500-900
37	12	1	5.91923	Male	12	0	0	0	-1.5199	-1.86033	17	-2.26815	0	13.3	24	Other	0	0	0.107395	0	0	3	4-5 years	24-32%	0	<16%	0	-1.68597	22.1566	13.3	0	0		2008-08-08	0	0	3	1	0	0	13.3	good	500-900
37	16	1	5.91923	Male	16	0	0	0	-1.59195	-1.86033	17	-2.27286	0	13.3	24	Other	0	0	-0.0024845	0	0	3	4-5 years	24-32%	0	24-32%	0	-1.5199	22.1566	13.3	0	1		2008-09-05	10.7	1	3	1	0	0	24	good	500-900
37	20	1	5.91923	Male	16	4	0	0	-1.66398	-1.86033	17	-2.27656	0	13.3	24	Other	0	0	-0.112262	0	0	3	4-5 years	24-32%	0	24-32%	0	-1.59195	22.1566	13.3	0	1		2008-10-03	10.7	1	3	1	0	0	24	good	500-900
37	24	1	5.91923	Male	16	8	0	0	-1.73595	-1.86033	17	-2.1609	0	13.3	25	Other	0	0	-0.33125	0	0	3	4-5 years	24-32%	0	24-32%	0	-1.66398	22.1566	13.3	0	1		2008-10-31	10.7	1	3	1	0	0	24	good	>900
37	28	1	5.91923	Male	16	12	0	0	-1.35195	-1.86033	17	-1.96796	0	13.3	25	Other	0	0	0.0048521	0	0	3	4-5 years	24-32%	0	24-32%	0	-1.73595	22.1566	13.3	0	1		2008-11-28	11.7	1	3	1	0	0	25	good	>900
37	32	1	5.91923	Male	16	16	0	0	-1.42251	-1.86033	17	-2.05074	0	13.3	25	Other	0	0	0.0048521	0	0	3	4-5 years	24-32%	0	24-32%	0	-1.35195	22.1566	13.3	0	1		2008-12-19	11.7	1	3	1	0	0	25	good	>900
37	36	1	5.91923	Male	16	20	0	0	-1.27645	-1.86033	17	-1.82076	0	13.3	31	Other	0	0	-0.0097028	0	0	3	4-5 years	24-32%	0	24-32%	0	-1.42251	22.1566	13.3	0	1		2009-01-23	11.7	1	3	1	0	0	25	good	>900
37	40	1	5.91923	Male	16	24	0	0	-2.02413	-1.86033	16.5	-1.80614	0	13.3	31	Other	0	0	-1.0942	0	0	3	4-5 years	24-32%	0	24-32%	0	-1.27645	22.1566	13.3	0	2		2009-02-20	17.7	1	3	1	0	0	31	good	>900
37	44	1	5.91923	Male	16	28	0	0	-1.63349	-1.86033	16.8	-1.86885	0	13.3	31	Other	0	0	-0.431695	0	0	3	4-5 years	24-32%	0	24-32%	0	-2.02413	22.1566	13.3	0	2		2009-03-20	17.7	1	3	1	0	0	31	good	>900
37	48	1	5.91923	Male	16	32	0	0	-1.48505	-1.86033	17	-1.94928	0	13.3	28	Other	0	0	-0.118818	0	0	3	4-5 years	24-32%	0	24-32%	0	-1.63349	22.1566	13.3	0	2		2009-04-17	17.7	1	3	1	0	0	31	good	500-900
38	0	1	1.61807	Female	0	0	0	0	-0.33705	-0.33705	17.2	-0.379654	0	8	8	Other	0	0	-0.381873	0	0	3	< 2 years	<16%					0.0103702	8	0	2		2008-05-26		1	3	1	0	0		good	500-900
38	4	1	1.61807	Female	4	0	0	0	0.703964	-0.33705	16.2	-0.669867	0	8	8	Other	0	0	1.24186	0	0	3	< 2 years	<16%	0	<16%	0	-0.33705	0.0103702	8	0	0		2008-06-23	0	0	3	1	0	0	8	good	500-900
38	8	1	1.61807	Female	8	0	0	0	0.763991	-0.33705	16.5	-0.294941	0	8	8	Other	0	0	1.05495	0	0	3	< 2 years	<16%	0	<16%	0	0.703964	0.0103702	8	0	0		2008-07-21	0	0	3	1	0	0	8	good	500-900
38	12	1	1.61807	Female	12	0	0	0	1.21	-0.33705	17	-0.216447	0	8	12	Other	0	0	1.67887	0	0	3	< 2 years	<16%	0	<16%	0	0.763991	0.0103702	8	0	0		2008-08-15	0	0	3	1	0	0	8	good	500-900
38	16	1	1.61807	Female	16	0	0	0	1.11772	-0.33705	17.5	-0.505724	0	8	12	Other	0	0	1.67887	0	0	3	< 2 years	<16%	0	<16%	0	1.21	0.0103702	8	0	1		2008-09-15	4	0	3	1	0	0	12	good	500-900
38	20	1	1.61807	Female	16	4	0	0	1.10336	-0.33705	17.5	-0.226193	0	8	12	Other	0	0	1.60868	0	0	3	< 2 years	<16%	0	<16%	0	1.11772	0.0103702	8	0	1		2008-10-13	4	0	3	1	0	0	12	good	500-900
38	24	1	1.61807	Female	16	8	0	0	0.991115	-0.33705	17.5	0.177086	0	8	13	Other	0	0	1.14577	0	0	3	< 2 years	<16%	0	<16%	0	1.10336	0.0103702	8	0	1		2008-11-06	4	0	3	1	0	0	12	good	500-900
38	28	1	1.61807	Female	16	12	0	0	1.03193	-0.33705	17.6	0.0179044	0	8	13	Other	0	0	1.27446	0	0	3	< 2 years	<16%	0	<16%	0	0.991115	0.0103702	8	0	1		2008-12-05	5	0	3	1	0	0	13	good	500-900
38	32	1	1.61807	Female	16	16	0	0	1.17297	-0.33705	18	-0.0289035	0	8	13	Other	0	0	1.55207	0	0	3	< 2 years	<16%	0	<16%	0	1.03193	0.0103702	8	0	1		2009-01-05	5	0	3	1	0	0	13	good	500-900
38	36	1	1.61807	Female	16	20	0	0	1.05091	-0.33705	18	0.306169	0	8	23	Other	0	0	1.11942	0	0	3	< 2 years	16-24%	0	<16%	0	1.17297	0.0103702	8	0	1		2009-02-02	5	0	3	1	0	0	13	good	>900
38	40	1	1.61807	Female	16	24	0	0	0.931958	-0.33705	18	0.117103	0	8	23	Other	0	0	1.11942	0	0	3	< 2 years	16-24%	0	16-24%	0	1.05091	0.0103702	8	0	1		2009-03-02	15	1	3	1	0	0	23	good	>900
38	44	1	1.61807	Female	16	28	0	0	0.816392	-0.33705	18	0.193976	0	8	23	Other	0	0	0.908277	0	0	3	< 2 years	16-24%	0	16-24%	0	0.931958	0.0103702	8	0	1		2009-03-30	15	1	3	1	0	0	23	good	>900
38	48	1	1.61807	Female	16	32	0	0	0.704078	-0.33705	17	0.526552	0	8	23	Other	0	0	0.49419	0	0	3	< 2 years	16-24%	0	16-24%	0	0.816392	0.0103702	8	0	1		2009-04-27	15	1	3	1	0	0	23	good	>900
39	0	1	3.96988	Female	0	0	0	0	-4.11437	-4.11437	14	-3.94112	0	2.3	2.3	Other	1	0	-2.24805	0	0	3	2-3 years	<16%					9.52485	2.3	0	2		2008-06-04		1	3	1	0	0		good	<250
39	4	1	3.96988	Female	4	0	1	0	-2.59285	-4.11437	14	-4.03385	0	2.3	2.3	Other	1	0	-0.0181745	0	0	3	2-3 years	<16%	0	<16%	0	-4.11437	9.52485	2.3	0	0		2008-07-02	0	0	3	1	0	0	2.3	good	<250
39	8	1	3.96988	Female	8	0	1	1	-3.39952	-4.11437	14	-4.11758	0	2.3	2.3	Other	1	1	-1.05959	0	0	3	2-3 years	<16%	0	<16%	0	-2.59285	9.52485	2.3	0	0		2008-07-28	0	0	3	1	1	1	2.3	good	<250
39	12	1	3.96988	Female	12	0	1	2	-3.08867	-4.11437	14	-4.16684	0	2.3	8	Other	1	1	-0.647057	0	0	3	2-3 years	<16%	0	<16%	0	-3.39952	9.52485	2.3	0	0		2008-08-27	0	0	3	1	2	2	2.3	good	250-500
39	16	1	3.96988	Female	16	0	1	3	-3.013	-4.11437	14.5	-4.21409	0	2.3	8	Other	1	1	-0.440733	0	0	3	2-3 years	<16%	0	<16%	0	-3.08867	9.52485	2.3	0	1		2008-09-26	5.7	0	3	1	3	3	8	good	250-500
39	20	1	3.96988	Female	16	4	1	4	-2.86109	-4.11437	14.6	-3.95598	0	2.3	8	Other	1	1	-0.503501	0	0	3	2-3 years	<16%	0	<16%	0	-3.013	9.52485	2.3	0	1		2008-10-22	5.7	0	3	1	4	4	8	good	250-500
39	24	1	3.96988	Female	16	8	1	5	-2.5878	-4.11437	15	-3.92971	0	2.3	11	Other	1	1	-0.137883	0	0	3	2-3 years	<16%	0	<16%	0	-2.86109	9.52485	2.3	0	1		2008-11-19	5.7	0	3	1	5	5	8	good	500-900
39	28	1	3.96988	Female	16	12	1	6	-2.0326	-4.11437	17	-3.70805	0	2.3	11	Other	1	1	0.417588	0	0	3	2-3 years	<16%	0	<16%	0	-2.5878	9.52485	2.3	0	1		2008-12-18	8.7	0	3	1	6	6	11	good	500-900
39	32	1	3.96988	Female	16	16	1	6	-2.21272	-4.11437	15.5	-3.63597	0	2.3	11	Other	1	1	0.135432	0	0	3	2-3 years	<16%	0	<16%	0	-2.0326	9.52485	2.3	0	1		2009-01-14	8.7	0	3	1	7	7	11	good	500-900
39	36	1	3.96988	Female	16	20	1	6	-2.45752	-4.11437	15.5	-3.65417	0	2.3	19	Other	1	1	-0.240694	0	0	3	2-3 years	16-24%	0	<16%	0	-2.21272	9.52485	2.3	0	1		2009-02-11	8.7	0	3	1	8	8	11	good	500-900
39	40	1	3.96988	Female	16	24	1	6	-2.21717	-4.11437	15.5	-3.60571	0	2.3	19	Other	1	1	0.0917284	0	0	3	2-3 years	16-24%	0	16-24%	0	-2.45752	9.52485	2.3	0	2		2009-03-11	16.7	1	3	1	9	9	19	good	500-900
39	44	1	3.96988	Female	16	28	1	6	-2.27921	-4.11437	15.5	-3.4961	0	2.3	19	Other	1	1	-0.121468	0	0	3	2-3 years	16-24%	0	16-24%	0	-2.21717	9.52485	2.3	0	2		2009-04-09	16.7	1	3	1	10	10	19	good	500-900
39	48	1	3.96988	Female	16	32	1	6	-2.3357	-4.11437	16	-3.36038	0	2.3	20	Other	1	1	-0.332029	0	0	3	2-3 years	16-24%	0	16-24%	0	-2.27921	9.52485	2.3	0	2		2009-05-06	16.7	1	3	1	11	11	19	good	>900
40	0	1	2.17933	Male	0	0	0	0	-1.98971	-1.98971	13.5	-3.43255	0	12	12	Mother	1	0	-0.25139	0	0	3	2-3 years	<16%					0.473329	12	0	2	40	2008-06-10		1	3	1	0	0		good	>900
40	4	1	2.17933	Male	4	0	1	0	-1.28131	-1.98971	14	-3.61114	0	12	12	Mother	1	0	0.88386	0	0	3	2-3 years	<16%	0	<16%	0	-1.98971	0.473329	12	0	0	40	2008-07-09	0	0	3	1	0	0	12	good	>900
40	8	1	2.17933	Male	8	0	1	1	-1.28131	-1.98971	14	-3.61114	0	12	12	Mother	1	1	0.88386	0	0	3	2-3 years	<16%	0	<16%	0	-1.28131	0.473329	12	0	0	40		0	0	3	1	1	1	12	LOCF	>900
40	12	1	2.17933	Male	12	0	1	2	-0.967083	-1.98971	15.5	-3.62216	0	12	20	Mother	1	1	1.39676	0	0	3	2-3 years	16-24%	0	<16%	0	-1.28131	0.473329	12	0	0	40	2008-09-02	0	0	3	1	2	2	12	good	>900
40	16	1	2.17933	Male	16	0	1	3	-0.967083	-1.98971	15.5	-3.62216	0	12	20	Mother	1	1	1.39676	0	0	3	2-3 years	16-24%	0	16-24%	0	-0.967083	0.473329	12	0	1	40		8	1	3	1	3	3	20	LOCF	>900
40	20	1	2.17933	Male	16	4	1	4	-0.278807	-1.98971	15.6	-2.75206	0	12	20	Mother	1	1	1.76876	0	0	3	2-3 years	16-24%	0	16-24%	0	-0.967083	0.473329	12	0	1	40	2008-10-28	8	1	3	1	4	4	20	good	>900
40	24	1	2.17933	Male	16	8	1	5	-0.061468	-1.98971	15.8	-2.33014	0	12	26	Mother	1	1	1.7403	0	0	3	2-3 years	24-32%	0	16-24%	0	-0.278807	0.473329	12	0	1	40	2008-11-25	8	1	3	1	5	5	20	good	>900
40	28	1	2.17933	Male	16	12	1	6	-0.452932	-1.98971	16	-2.38782	0	12	26	Mother	1	1	1.29776	0	0	3	2-3 years	24-32%	0	24-32%	0	-0.061468	0.473329	12	0	1	40	2008-12-16	14	1	3	1	6	6	26	good	>900
40	32	1	2.17933	Male	16	16	1	6	-0.0718032	-1.98971	16	-2.20774	0	12	26	Mother	1	1	1.64247	0	0	3	2-3 years	24-32%	0	24-32%	0	-0.452932	0.473329	12	0	1	40	2009-01-20	14	1	3	1	7	7	26	good	>900
40	36	1	2.17933	Male	16	20	1	6	-0.165158	-1.98971	17	-2.2143	0	12	28	Mother	1	1	1.52517	0	0	3	2-3 years	24-32%	0	24-32%	0	-0.0718032	0.473329	12	0	1	40	2009-02-17	14	1	3	1	8	8	26	good	>900
40	40	1	2.17933	Male	16	24	0	6	-0.019332	-1.98971	17	-2.35421	0	12	28	Mother	1	1	1.86132	0	0	3	2-3 years	24-32%	0	24-32%	0	-0.165158	0.473329	12	0	2	40	2009-03-17	16	1	3	1	9	9	28	good	>900
40	44	1	2.17933	Male	16	28	0	6	-0.108824	-1.98971	17	-2.08648	0	12	28	Mother	1	0	1.51994	0	0	3	2-3 years	24-32%	0	24-32%	0	-0.019332	0.473329	12	0	2	40	2009-04-14	16	1	3	1	9	9	28	good	>900
40	48	1	2.17933	Male	16	32	0	6	-0.0244873	-1.98971	16.5	-1.29137	0	12	29	Mother	1	0	1.01113	0	0	3	2-3 years	24-32%	0	24-32%	0	-0.108824	0.473329	12	0	2	40	2009-05-12	16	1	3	1	9	9	28	good	>900
41	0	1	1.6783	Female	0	0	0	0	1.21	1.21	15.5	2.03975	0	30	30	Mother	0	0	0.52805	0	0	3	< 2 years	24-32%					0.0215552	30	0	2		2008-06-19		1	3	1	0	0		good	>900
41	4	1	1.6783	Female	4	0	0	0	1.21	1.21	15.5	1.70798	0	30	36	Mother	0	0	0.52805	0	0	3	< 2 years	>32%	0	24-32%	0	1.21	0.0215552	30	0	0		2008-07-18	0	1	3	1	0	0	30	good	>900
41	8	1	1.6783	Female	8	0	0	0	1.21	1.21	15.5	2.05642	0	30	36	Mother	0	0	0.0917284	0	0	3	< 2 years	>32%	0	>32%	0	1.21	0.0215552	30	0	1		2008-08-14	6	1	3	1	0	0	36	good	>900
41	12	1	1.6783	Female	12	0	0	0	1.15593	1.21	15.5	1.93725	0	30	33	Mother	0	0	-0.0152491	0	0	3	< 2 years	>32%	0	>32%	0	1.21	0.0215552	30	0	1		2008-09-09	6	1	3	1	0	0	36	good	>900
41	16	1	1.6783	Female	16	0	0	0	1.01788	1.21	16	1.64028	0	30	33	Mother	0	0	-0.0152491	0	0	3	< 2 years	>32%	0	>32%	0	1.15593	0.0215552	30	0	1		2008-10-08	3	1	3	1	0	0	33	good	>900
41	20	1	1.6783	Female	16	4	0	0	1.21	1.21	16	1.72639	0	30	33	Mother	0	0	0.700043	0	0	3	< 2 years	>32%	0	>32%	0	1.01788	0.0215552	30	0	1		2008-11-06	3	1	3	1	0	0	33	good	>900
41	24	1	1.6783	Female	16	8	0	0	1.21	1.21	16	2.12607	0	30	39	Mother	0	0	0.289897	0	0	3	< 2 years	>32%	0	>32%	0	1.21	0.0215552	30	0	1		2008-12-04	3	1	3	1	0	0	33	good	>900
41	28	1	1.6783	Female	16	12	0	0	1.21	1.21	16	2.12607	0	30	39	Mother	0	0	0.289897	0	0	3	< 2 years	>32%	0	>32%	0	1.21	0.0215552	30	0	1			9	1	3	1	0	0	39	LOCF	>900
41	32	1	1.6783	Female	16	16	0	0	1.07672	1.21	17	1.99806	0	30	39	Mother	0	0	-0.0147825	0	0	3	< 2 years	>32%	0	>32%	0	1.21	0.0215552	30	0	1		2009-01-29	9	1	3	1	0	0	39	good	>900
41	36	1	1.6783	Female	16	20	0	0	0.952959	1.21	17	2.47135	0	30	37	Mother	0	0	-0.522717	0	0	3	< 2 years	>32%	0	>32%	0	1.07672	0.0215552	30	0	1		2009-02-27	9	1	3	1	0	0	39	good	500-900
41	40	1	1.6783	Female	16	24	0	0	0.555069	1.21	16.5	2.23143	0	30	37	Mother	0	0	-0.935303	0	0	3	< 2 years	>32%	0	>32%	0	0.952959	0.0215552	30	0	1		2009-03-27	7	1	3	1	0	0	37	good	500-900
41	44	1	1.6783	Female	16	28	0	0	0.723913	1.21	16.5	1.29671	0	30	37	Mother	0	0	-0.0147825	0	0	3	< 2 years	>32%	0	>32%	0	0.555069	0.0215552	30	0	1		2009-04-24	7	1	3	1	0	0	37	good	500-900
41	48	1	1.6783	Female	16	32	0	0	0.614209	1.21	16.5	1.92237	0	30	43	Mother	0	0	-0.625415	0	0	3	< 2 years	>32%	0	>32%	0	0.723913	0.0215552	30	0	1		2009-05-22	7	1	3	1	0	0	37	good	>900
42	0	1	5.013	Female	0	0	0	0	-0.690459	-0.690459	16	-0.631195	0	30	30	Mother	0	0	-0.512257	0	0	3	4-5 years	24-32%					16.2843	30	0	2		2008-06-19		1	3	1	0	0		good	>900
42	4	1	5.013	Female	4	0	0	0	-0.725251	-0.690459	16	-0.628852	0	30	41	Mother	0	0	-0.512257	0	0	3	4-5 years	>32%	0	24-32%	0	-0.690459	16.2843	30	0	0		2008-07-18	0	1	3	1	0	0	30	good	>900
42	8	1	5.013	Female	8	0	0	0	-0.574816	-0.690459	16	-0.587986	0	30	41	Mother	0	0	-0.409071	0	0	3	4-5 years	>32%	0	>32%	0	-0.725251	16.2843	30	0	1		2008-08-14	11	1	3	1	0	0	41	good	>900
42	12	1	5.013	Female	12	0	0	0	-0.574816	-0.690459	16	-0.567179	0	30	36	Mother	0	0	-0.409071	0	0	3	4-5 years	>32%	0	>32%	0	-0.574816	16.2843	30	0	1		2008-09-09	11	1	3	1	0	0	41	good	>900
42	16	1	5.013	Female	16	0	0	0	-0.640819	-0.690459	16	-0.650015	0	30	36	Mother	0	0	-0.409071	0	0	3	4-5 years	>32%	0	>32%	0	-0.574816	16.2843	30	0	1		2008-10-08	6	1	3	1	0	0	36	good	>900
42	20	1	5.013	Female	16	4	0	0	-0.29679	-0.690459	16.5	-0.504947	0	30	36	Mother	0	0	-0.0164143	0	0	3	4-5 years	>32%	0	>32%	0	-0.640819	16.2843	30	0	1		2008-11-06	6	1	3	1	0	0	36	good	>900
42	24	1	5.013	Female	16	8	0	0	-0.560776	-0.690459	16.5	-0.340575	0	30	38	Mother	0	0	-0.656715	0	0	3	4-5 years	>32%	0	>32%	0	-0.29679	16.2843	30	0	1		2008-12-04	6	1	3	1	0	0	36	good	500-900
42	28	1	5.013	Female	16	12	0	0	-0.560776	-0.690459	16.5	-0.340575	0	30	38	Mother	0	0	-0.656715	0	0	3	4-5 years	>32%	0	>32%	0	-0.560776	16.2843	30	0	1			8	1	3	1	0	0	38	LOCF	500-900
42	32	1	5.013	Female	16	16	0	0	-0.685821	-0.690459	17	-0.418212	0	30	38	Mother	0	0	-0.769805	0	0	3	4-5 years	>32%	0	>32%	0	-0.560776	16.2843	30	0	1		2009-01-29	8	1	3	1	0	0	38	good	500-900
42	36	1	5.013	Female	16	20	0	0	-0.747121	-0.690459	17	-0.435094	0	30	41	Mother	0	0	-0.883034	0	0	3	4-5 years	>32%	0	>32%	0	-0.685821	16.2843	30	0	1		2009-02-27	8	1	3	1	0	0	38	good	500-900
42	40	1	5.013	Female	16	24	0	0	-0.807625	-0.690459	17	-0.470849	0	30	41	Mother	0	0	-0.996162	0	0	3	4-5 years	>32%	0	>32%	0	-0.747121	16.2843	30	0	1		2009-03-27	11	1	3	1	0	0	41	good	500-900
42	44	1	5.013	Female	16	28	0	0	-0.867494	-0.690459	17	-0.525179	0	30	41	Mother	0	0	-0.996162	0	0	3	4-5 years	>32%	0	>32%	0	-0.807625	16.2843	30	0	1		2009-04-24	11	1	3	1	0	0	41	good	500-900
42	48	1	5.013	Female	16	32	0	0	-0.926799	-0.690459	17	-0.519182	0	30	44	Mother	0	0	-1.10926	0	0	3	4-5 years	>32%	0	>32%	0	-0.867494	16.2843	30	0	1		2009-05-22	11	1	3	1	0	0	41	good	>900
43	0	1	5.28679	Female	0	0	0	0	-1.32507	-1.32507	16	-2.36542	0	33	33	Mother	0	0	0.400741	0	0	3	4-5 years	>32%					18.0584	33	0	2		2008-06-27		1	3	1	0	0		good	>900
43	4	1	5.28679	Female	4	0	0	0	-0.705754	-1.32507	17.7	-2.08573	0	33	33	Mother	0	0	0.985064	0	0	3	4-5 years	>32%	0	>32%	0	-1.32507	18.0584	33	0	0		2008-07-22	0	1	3	1	0	0	33	good	>900
43	8	1	5.28679	Female	8	0	0	0	-0.705754	-1.32507	17.7	-2.08573	0	33	33	Mother	0	0	0.985064	0	0	3	4-5 years	>32%	0	>32%	0	-0.705754	18.0584	33	0	0			0	1	3	1	0	0	33	LOCF	>900
43	12	1	5.28679	Female	12	0	0	0	-0.748146	-1.32507	17.9	-1.96071	0	33	47	Mother	0	0	0.798054	0	0	3	4-5 years	>32%	0	>32%	0	-0.705754	18.0584	33	0	0		2008-09-19	0	1	3	1	0	0	33	good	>900
43	16	1	5.28679	Female	16	0	0	0	-0.810353	-1.32507	18	-2.04941	0	33	47	Mother	0	0	0.798054	0	0	3	4-5 years	>32%	0	>32%	0	-0.748146	18.0584	33	0	1		2008-10-17	14	1	3	1	0	0	47	good	>900
43	20	1	5.28679	Female	16	4	0	0	-0.747121	-1.32507	15	-2.13624	0	33	47	Mother	0	0	0.980908	0	0	3	4-5 years	>32%	0	>32%	0	-0.810353	18.0584	33	0	1		2008-11-14	14	1	3	1	0	0	47	good	>900
43	24	1	5.28679	Female	16	8	0	0	-0.807625	-1.32507	15.5	-1.92286	0	33	37	Mother	0	0	0.664771	0	0	3	4-5 years	>32%	0	>32%	0	-0.747121	18.0584	33	0	1		2008-12-12	14	1	3	1	0	0	47	good	>900
43	28	1	5.28679	Female	16	12	0	0	-0.606636	-1.32507	16.2	-1.92286	0	33	37	Mother	0	0	0.961891	0	0	3	4-5 years	>32%	0	>32%	0	-0.807625	18.0584	33	0	1		2009-01-09	4	1	3	1	0	0	37	good	>900
43	32	1	5.28679	Female	16	16	0	0	-0.666322	-1.32507	17	-1.94859	0	33	37	Mother	0	0	0.855849	0	0	3	4-5 years	>32%	0	>32%	0	-0.606636	18.0584	33	0	1		2009-02-06	4	1	3	1	0	0	37	good	>900
43	36	1	5.28679	Female	16	20	0	0	-0.666322	-1.32507	17	-1.94859	0	33	37	Mother	0	0	0.855849	0	0	3	4-5 years	>32%	0	>32%	0	-0.666322	18.0584	33	0	1			4	1	3	1	0	0	37	LOCF	>900
43	40	1	5.28679	Female	16	24	0	0	-0.405032	-1.32507	18	-1.87992	0	33	49	Mother	0	0	1.20647	0	0	3	4-5 years	>32%	0	>32%	0	-0.666322	18.0584	33	0	1		2009-04-03	4	1	3	1	0	0	37	good	>900
43	44	1	5.28679	Female	16	28	0	0	-0.462842	-1.32507	18.5	-1.76809	0	33	49	Mother	0	0	0.992031	0	0	3	4-5 years	>32%	0	>32%	0	-0.405032	18.0584	33	0	2		2009-04-29	16	1	3	1	0	0	49	good	>900
43	48	1	5.28679	Female	16	32	0	0	-0.169622	-1.32507	19	-1.67643	0	33	49	Mother	0	0	1.30384	0	0	3	4-5 years	>32%	0	>32%	0	-0.462842	18.0584	33	0	2		2009-05-29	16	1	3	1	0	0	49	good	>900
44	0	1	2.04517	Male	0	0	0	0	-4.91344	-4.91344	10.1	-4.07446	0	7	7	Other	1	0	-4.08528	1	1	4	2-3 years	<16%					0.268554	7	1	2	24	2008-07-01		1	4	2	0	0		good	250-500
44	4	1	2.04517	Male	4	0	1	0	-3.85384	-4.91344	10	-4.24965	1	7	12	Other	1	0	-2.32664	1	1	4	2-3 years	<16%	0	<16%	1	-4.91344	0.268554	7	1	0	24	2008-07-29	0	0	4	2	0	0	7	good	500-900
44	8	1	2.04517	Male	8	0	1	1	-3.41518	-4.91344	10.5	-3.91483	1	7	12	Other	1	1	-1.92743	1	1	4	2-3 years	<16%	1	<16%	1	-3.85384	0.268554	7	1	1	24	2008-08-21	5	0	4	2	1	1	12	good	500-900
44	12	1	2.04517	Male	12	0	1	2	-2.30584	-4.91344	10.5	-3.95365	0	7	10	Other	1	1	-0.276925	1	1	4	2-3 years	<16%	1	<16%	1	-3.41518	0.268554	7	1	1	24	2008-09-23	5	0	4	2	2	2	12	good	250-500
44	16	1	2.04517	Male	16	0	1	3	-2.07498	-4.91344	10.5	-3.81849	0	7	10	Other	1	1	-0.012373	1	1	4	2-3 years	<16%	0	<16%	1	-2.30584	0.268554	7	1	1	24	2008-10-23	3	0	4	2	3	3	10	good	250-500
44	20	1	2.04517	Male	16	4	1	4	-1.98626	-4.91344	12	-3.3345	0	7	10	Other	1	1	-0.205241	1	1	4	2-3 years	<16%	0	<16%	1	-2.07498	0.268554	7	1	1	24	2008-11-13	3	0	4	2	4	4	10	good	250-500
44	24	1	2.04517	Male	16	8	0	5	-2.10544	-4.91344	13	-3.22066	0	7	22	Other	1	1	-0.426911	0	1	4	2-3 years	16-24%	0	<16%	1	-1.98626	0.268554	7	1	1	24	2008-12-16	3	0	4	2	5	5	10	good	500-900
44	28	1	2.04517	Male	16	12	0	6	-2.37215	-4.91344	14	-3.34542	0	7	22	Other	1	0	-0.665189	0	1	4	2-3 years	16-24%	0	16-24%	0	-2.10544	0.268554	7	1	1	24	2009-01-14	15	1	4	2	5	5	22	good	500-900
44	32	1	2.04517	Male	16	16	1	6	-2.21479	-4.91344	14	-3.22433	0	7	22	Other	1	0	-0.542637	0	1	4	2-3 years	16-24%	0	16-24%	0	-2.37215	0.268554	7	1	1	24	2009-02-10	15	1	4	2	5	5	22	good	500-900
44	36	1	2.04517	Male	16	20	1	6	-1.91082	-4.91344	14	-3.25008	0	7	26	Other	1	1	-0.0936424	0	1	4	2-3 years	24-32%	0	16-24%	0	-2.21479	0.268554	7	1	1	24	2009-03-10	15	1	4	2	6	5	22	good	>900
44	40	1	2.04517	Male	16	24	1	6	-1.55178	-4.91344	15	-3.38309	0	7	26	Other	1	1	0.546563	0	1	4	2-3 years	24-32%	0	24-32%	0	-1.91082	0.268554	7	1	2	24	2009-04-07	19	1	4	2	7	5	26	good	>900
44	44	1	2.04517	Male	16	28	1	6	-1.56793	-4.91344	15	-3.07277	0	7	26	Other	1	1	0.284928	0	1	4	2-3 years	24-32%	0	24-32%	0	-1.55178	0.268554	7	1	2	24	2009-05-05	19	1	4	2	8	5	26	good	>900
44	48	1	2.04517	Male	16	32	1	6	-1.44216	-4.91344	15	-3.20211	0	7	28	Other	1	1	0.590119	0	1	4	2-3 years	24-32%	0	24-32%	0	-1.56793	0.268554	7	1	2	24	2009-06-02	19	1	4	2	9	5	26	good	>900
45	0	1	1.31417	Female	0	0	0	0	-3.07536	-3.07536	12	-3.36358	0	23	23	Mother	1	0	-1.99646	1	1	3	< 2 years	16-24%					0	23	1	2		2008-07-03		1	3	1	0	0		good	>900
45	4	1	1.31417	Female	4	0	1	0	-2.99594	-3.07536	12	-3.65276	0	23	23	Mother	1	0	-1.6566	1	1	3	< 2 years	16-24%	0	16-24%	1	-3.07536	0	23	1	0		2008-07-31	0	1	3	1	0	0	23	good	>900
45	8	1	1.31417	Female	8	0	1	1	-3.16396	-3.07536	12.5	-3.56569	0	23	23	Mother	1	1	-1.95138	0	1	3	< 2 years	16-24%	0	16-24%	1	-2.99594	0	23	1	0		2008-08-27	0	1	3	1	1	1	23	good	>900
45	12	1	1.31417	Female	12	0	1	2	-2.84384	-3.07536	13	-2.12967	0	23	35	Mother	1	1	-2.62705	1	1	3	< 2 years	>32%	0	16-24%	0	-3.16396	0	23	1	0		2008-09-25	0	1	3	1	2	2	23	good	>900
45	16	1	1.31417	Female	16	0	1	3	-2.89406	-3.07536	13.5	-2.41131	0	23	35	Mother	1	1	-2.46474	0	1	3	< 2 years	>32%	0	>32%	1	-2.84384	0	23	1	1		2008-10-24	12	1	3	1	3	3	35	good	>900
45	20	1	1.31417	Female	16	4	1	4	-3.05461	-3.07536	13.8	-2.60119	0	23	35	Mother	1	1	-2.46474	0	1	3	< 2 years	>32%	0	>32%	0	-2.89406	0	23	1	1		2008-11-21	12	1	3	1	4	4	35	good	>900
45	24	1	1.31417	Female	16	8	1	5	-2.74754	-3.07536	14	-2.74638	0	23	35	Mother	1	1	-1.96228	0	1	3	< 2 years	>32%	0	>32%	0	-3.05461	0	23	1	1		2008-12-19	12	1	3	1	5	5	35	good	>900
45	28	1	1.31417	Female	16	12	1	6	-2.78833	-3.07536	14	-2.88108	0	23	35	Mother	1	1	-1.92948	0	1	3	< 2 years	>32%	0	>32%	0	-2.74754	0	23	1	1		2009-01-16	12	1	3	1	6	6	35	good	>900
45	32	1	1.31417	Female	16	16	1	6	-2.81708	-3.07536	14	-3.08547	0	23	35	Mother	1	1	-1.78235	0	1	3	< 2 years	>32%	0	>32%	0	-2.78833	0	23	1	1		2009-02-11	12	1	3	1	7	7	35	good	>900
45	36	1	1.31417	Female	16	20	1	6	-2.81708	-3.07536	14	-3.08547	0	23	35	Mother	1	1	-1.78235	0	1	3	< 2 years	>32%	0	>32%	0	-2.81708	0	23	1	1			12	1	3	1	8	8	35	LOCF	>900
45	40	1	1.31417	Female	16	24	1	6	-2.68514	-3.07536	14	-2.61306	0	23	38	Mother	1	1	-1.67383	0	1	3	< 2 years	>32%	0	>32%	0	-2.81708	0	23	1	1		2009-04-09	12	1	3	1	9	9	35	good	>900
45	44	1	1.31417	Female	16	28	1	6	-2.83028	-3.07536	14	-2.8205	0	23	38	Mother	1	1	-1.67383	0	1	3	< 2 years	>32%	0	>32%	0	-2.68514	0	23	1	1		2009-05-08	15	1	3	1	10	10	38	good	>900
45	48	1	1.31417	Female	16	32	1	6	-2.65413	-3.07536	14.2	-3.00289	0	23	41	Mother	1	1	-1.267	0	1	3	< 2 years	>32%	0	>32%	0	-2.83028	0	23	1	1		2009-06-04	15	1	3	1	11	11	38	good	>900
46	0	1	1.53593	Male	0	0	0	0	-3.81216	-3.81216	13.5	-1.72148	0	4	4	Mother	1	0	-4.4695	1	1	3	< 2 years	<16%					0.0025118	4	1	2		2008-07-03		1	3	1	0	0		good	250-500
46	4	1	1.53593	Male	4	0	0	0	-4.46067	-3.81216	13.5	-2.01058	0	4	4	Mother	1	0	-5.25457	1	1	3	< 2 years	<16%	0	<16%	1	-3.81216	0.0025118	4	1	0		2008-07-31	0	0	3	1	0	0	4	good	250-500
46	8	1	1.53593	Male	8	0	0	0	-4.46067	-3.81216	13.5	-2.01058	0	4	4	Mother	1	0	-5.25457	1	1	3	< 2 years	<16%	0	<16%	1	-4.46067	0.0025118	4	1	0			0	0	3	1	0	0	4	LOCF	250-500
46	12	1	1.53593	Male	12	0	1	0	-2.74819	-3.81216	14	-2.53389	0	4	8	Mother	1	0	-2.27724	0	1	3	< 2 years	<16%	0	<16%	1	-4.46067	0.0025118	4	1	0		2008-09-25	0	0	3	1	0	0	4	good	>900
46	16	1	1.53593	Male	16	0	1	1	-2.87895	-3.81216	14.5	-4.30035	0	4	8	Mother	1	1	-1.15522	0	1	3	< 2 years	<16%	0	<16%	0	-2.74819	0.0025118	4	1	1		2008-10-23	4	0	3	1	1	1	8	good	>900
46	20	1	1.53593	Male	16	4	1	2	-2.02533	-3.81216	14.5	-3.99349	0	4	8	Mother	1	1	-0.18167	0	1	3	< 2 years	<16%	0	<16%	0	-2.87895	0.0025118	4	1	1		2008-11-20	4	0	3	1	2	2	8	good	>900
46	24	1	1.53593	Male	16	8	1	3	-2.15136	-3.81216	14.5	-4.18422	0	4	8	Mother	1	1	-0.18167	0	1	3	< 2 years	<16%	0	<16%	0	-2.02533	0.0025118	4	1	1		2008-12-18	4	0	3	1	3	3	8	good	>900
46	28	1	1.53593	Male	16	12	1	4	-1.82461	-3.81216	15	-3.81606	0	4	8	Mother	1	1	0.194472	0	1	3	< 2 years	<16%	0	<16%	0	-2.15136	0.0025118	4	1	1		2009-01-15	4	0	3	1	4	4	8	good	>900
46	32	1	1.53593	Male	16	16	1	5	-1.94392	-3.81216	15	-3.61439	0	4	8	Mother	1	1	-0.0329154	0	1	3	< 2 years	<16%	0	<16%	0	-1.82461	0.0025118	4	1	1		2009-02-12	4	0	3	1	5	5	8	good	>900
46	36	1	1.53593	Male	16	20	1	6	-1.23205	-3.81216	15	-3.22768	0	4	14	Mother	1	1	0.676999	0	1	3	< 2 years	<16%	0	<16%	0	-1.94392	0.0025118	4	1	1		2009-03-12	4	0	3	1	6	6	8	good	>900
46	40	1	1.53593	Male	16	24	1	6	-0.962086	-3.81216	15.5	-3.39963	0	4	14	Mother	1	1	1.19718	0	1	3	< 2 years	<16%	0	<16%	0	-1.23205	0.0025118	4	1	1		2009-04-09	10	0	3	1	7	7	14	good	>900
46	44	1	1.53593	Male	16	28	1	6	-1.29977	-3.81216	15.5	-2.65853	0	4	14	Mother	1	1	0.24255	0	1	3	< 2 years	<16%	0	<16%	0	-0.962086	0.0025118	4	1	1		2009-05-07	10	0	3	1	8	8	14	good	>900
46	48	1	1.53593	Male	16	32	1	6	-0.886435	-3.81216	16	-3.32884	0	4	24	Mother	1	1	1.28709	0	1	3	< 2 years	24-32%	0	<16%	0	-1.29977	0.0025118	4	1	1		2009-06-04	10	0	3	1	9	9	14	good	>900
47	0	1	5.59069	Male	0	0	0	0	-1.08826	-1.08826	15	-0.989857	0	22	22	Mother	0	0	-0.658393	0	0	3	4-5 years	16-24%					20.0277	22	0	2		2008-07-07		1	3	1	0	0		good	500-900
47	4	1	5.59069	Male	4	0	0	0	-0.713685	-1.08826	16.5	-0.924048	0	22	22	Mother	0	0	-0.2135	0	0	3	4-5 years	16-24%	0	16-24%	0	-1.08826	20.0277	22	0	0		2008-08-04	0	1	3	1	0	0	22	good	500-900
47	8	1	5.59069	Male	8	0	0	0	-0.784865	-1.08826	17	-1.02343	0	22	22	Mother	0	0	-0.2135	0	0	3	4-5 years	16-24%	0	16-24%	0	-0.713685	20.0277	22	0	0		2008-09-01	0	1	3	1	0	0	22	good	500-900
47	12	1	5.59069	Male	12	0	0	0	-0.784865	-1.08826	17.5	-0.920056	0	22	40	Mother	0	0	-0.322655	0	0	3	4-5 years	>32%	0	16-24%	0	-0.784865	20.0277	22	0	0		2008-09-29	0	1	3	1	0	0	22	good	>900
47	16	1	5.59069	Male	16	0	0	0	-0.439433	-1.08826	17.8	-0.771432	0	22	40	Mother	0	0	0.0738429	0	0	3	4-5 years	>32%	0	>32%	0	-0.784865	20.0277	22	0	2		2008-10-27	18	1	3	1	0	0	40	good	>900
47	20	1	5.59069	Male	16	4	0	0	-0.927153	-1.08826	17.8	-0.868979	0	22	40	Mother	0	0	-0.540545	0	0	3	4-5 years	>32%	0	>32%	0	-0.439433	20.0277	22	0	2		2008-11-24	18	1	3	1	0	0	40	good	>900
47	24	1	5.59069	Male	16	8	0	0	-0.78551	-1.08826	17.8	-0.822224	0	22	40	Mother	0	0	-0.444649	0	0	3	4-5 years	>32%	0	>32%	0	-0.927153	20.0277	22	0	2		2008-12-17	18	1	3	1	0	0	40	good	500-900
47	28	1	5.59069	Male	16	12	0	0	-0.856015	-1.08826	18	-0.896351	0	22	40	Mother	0	0	-0.444649	0	0	3	4-5 years	>32%	0	>32%	0	-0.78551	20.0277	22	0	2		2009-01-19	18	1	3	1	0	0	40	good	500-900
47	32	1	5.59069	Male	16	16	0	0	-0.72039	-1.08826	18	-0.98927	0	22	40	Mother	0	0	-0.143188	0	0	3	4-5 years	>32%	0	>32%	0	-0.856015	20.0277	22	0	2		2009-02-16	18	1	3	1	0	0	40	good	500-900
47	36	1	5.59069	Male	16	20	0	0	-0.790184	-1.08826	18	-0.881072	0	22	42	Mother	0	0	-0.358307	0	0	3	4-5 years	>32%	0	>32%	0	-0.72039	20.0277	22	0	2		2009-03-16	18	1	3	1	0	0	40	good	>900
47	40	1	5.59069	Male	16	24	0	0	-0.660193	-1.08826	18	-0.674671	0	22	42	Mother	0	0	-0.385767	0	0	3	4-5 years	>32%	0	>32%	0	-0.790184	20.0277	22	0	2		2009-04-14	20	1	3	1	0	0	42	good	>900
47	44	1	5.59069	Male	16	28	0	0	-0.729265	-1.08826	17.6	-0.569031	0	22	42	Mother	0	0	-0.594354	0	0	3	4-5 years	>32%	0	>32%	0	-0.660193	20.0277	22	0	2		2009-05-11	20	1	3	1	0	0	42	good	>900
47	48	1	5.59069	Male	16	32	0	0	-0.60466	-1.08826	17.8	-0.562143	0	22	39	Mother	0	0	-0.416582	0	0	3	4-5 years	>32%	0	>32%	0	-0.729265	20.0277	22	0	2		2009-06-08	20	1	3	1	0	0	42	good	>900
48	0	1	1.16632	Male	0	0	0	0	0.445804	0.445804	14	-0.22005	0	31	31	Mother	0	0	0.55329	0	0	3	< 2 years	24-32%					0	31	0	2		2008-07-15		1	3	1	0	0		good	>900
48	4	1	1.16632	Male	4	0	0	0	0.187403	0.445804	14	-0.403783	0	31	31	Mother	0	0	0.334514	0	0	3	< 2 years	24-32%	0	24-32%	0	0.445804	0	31	0	0		2008-08-11	0	1	3	1	0	0	31	good	>900
48	8	1	1.16632	Male	8	0	0	0	0.432122	0.445804	14	1.14989	0	31	31	Mother	0	0	-0.216052	0	0	3	< 2 years	24-32%	0	24-32%	0	0.187403	0	31	0	0		2008-09-09	0	1	3	1	0	0	31	good	>900
48	12	1	1.16632	Male	12	0	0	0	0.432122	0.445804	14	1.14989	0	31	31	Mother	0	0	-0.216052	0	0	3	< 2 years	24-32%	0	24-32%	0	0.432122	0	31	0	0			0	1	3	1	0	0	31	LOCF	>900
48	16	1	1.16632	Male	16	0	0	0	0.621331	0.445804	14.5	1.03449	0	31	27	Mother	0	0	0.0755257	0	0	3	< 2 years	24-32%	0	24-32%	0	0.432122	0	31	0	0		2008-10-15	0	1	3	1	0	0	31	old	>900
48	20	1	1.16632	Male	16	4	0	0	1.21	0.445804	17	0.605059	0	31	27	Mother	0	0	2.1116	0	0	3	< 2 years	24-32%	0	24-32%	0	0.621331	0	31	0	0		2008-12-02	-4	1	3	1	0	0	27	good	>900
48	24	1	1.16632	Male	16	8	0	0	1.21	0.445804	17	0.605059	0	31	27	Mother	0	0	2.1116	0	0	3	< 2 years	24-32%	0	24-32%	0	1.21	0	31	0	0			-4	1	3	1	0	0	27	LOCF	>900
48	28	1	1.16632	Male	16	12	0	0	1.21	0.445804	17	0.605059	0	31	27	Mother	0	0	2.1116	0	0	3	< 2 years	24-32%	0	24-32%	0	1.21	0	31	0	0			-4	1	3	1	0	0	27	LOCF	>900
48	32	1	1.16632	Male	16	16	0	0	1.21	0.445804	18	-0.0868648	0	31	26	Mother	0	0	2.94507	0	0	3	< 2 years	24-32%	0	24-32%	0	1.21	0	31	0	0		2009-02-17	-4	1	3	1	0	0	27	good	>900
48	36	1	1.16632	Male	16	20	0	0	1.21	0.445804	18	-0.0868648	0	31	26	Mother	0	0	2.94507	0	0	3	< 2 years	24-32%	0	24-32%	0	1.21	0	31	0	0			-5	1	3	1	0	0	26	LOCF	>900
48	40	1	1.16632	Male	16	24	0	0	1.21	0.445804	18	0.793974	0	31	28	Mother	0	0	2.69836	0	0	3	< 2 years	24-32%	0	24-32%	0	1.21	0	31	0	0		2009-04-21	-5	1	3	1	0	0	26	good	>900
48	44	1	1.16632	Male	16	28	0	0	1.21	0.445804	18	0.409838	0	31	28	Mother	0	0	2.90852	0	0	3	< 2 years	24-32%	0	24-32%	0	1.21	0	31	0	0		2009-05-20	-3	1	3	1	0	0	28	good	>900
48	48	1	1.16632	Male	16	32	0	0	1.21	0.445804	18	0.769269	0	31	29	Mother	0	0	2.6343	0	0	3	< 2 years	24-32%	0	24-32%	0	1.21	0	31	0	0		2009-06-16	-3	1	3	1	0	0	28	good	>900
49	0	1	0.867899	Female	0	0	0	0	-4.63344	-4.63344	9	-2.82042	0	3	3	Mother	1	0	-3.18124	1	1	4	< 2 years	<16%					0	3	1	2		2008-07-21		1	4	2	0	0		good	250-500
49	4	1	0.867899	Female	4	0	1	0	-5.389	-4.63344	9.2	-3.2265	1	3	3	Mother	1	0	-3.18124	1	1	4	< 2 years	<16%	0	<16%	1	-4.63344	0	3	1	0		2008-08-18	0	0	4	2	0	0	3	good	250-500
49	8	1	0.867899	Female	8	0	1	1	-5.389	-4.63344	9	-3.60214	0	3	3	Mother	1	1	-3.18124	1	1	4	< 2 years	<16%	1	<16%	1	-5.389	0	3	1	0		2008-09-15	0	0	4	2	1	1	3	good	250-500
49	12	1	0.867899	Female	12	0	1	2	-5.389	-4.63344	8.5	-3.94969	0	3	4	Mother	1	1	-3.18124	1	1	4	< 2 years	<16%	0	<16%	1	-5.389	0	3	1	0		2008-10-13	0	0	4	2	2	2	3	good	<250
49	16	1	0.867899	Female	16	0	1	3	-5.389	-4.63344	8.4	-4.08634	0	3	4	Mother	1	1	-3.3706	1	1	4	< 2 years	<16%	0	<16%	1	-5.389	0	3	1	1		2008-11-10	1	0	4	2	3	3	4	good	<250
49	20	1	0.867899	Female	16	4	1	4	-5.19275	-4.63344	10	-4.02437	1	3	4	Mother	1	1	-3.73869	1	1	4	< 2 years	<16%	0	<16%	1	-5.389	0	3	1	1		2008-12-08	1	0	4	2	4	4	4	good	<250
49	24	1	0.867899	Female	16	8	1	5	-4.23833	-4.63344	10.2	-3.77536	0	3	11	Mother	1	1	-3.18338	1	1	4	< 2 years	<16%	1	<16%	1	-5.19275	0	3	1	1		2009-01-05	1	0	4	2	5	5	4	good	>900
49	28	1	0.867899	Female	16	12	1	6	-4.23833	-4.63344	10.2	-3.77536	0	3	11	Mother	1	1	-3.18338	1	1	4	< 2 years	<16%	0	<16%	1	-4.23833	0	3	1	1			8	0	4	2	6	6	11	LOCF	>900
49	32	1	0.867899	Female	16	16	1	6	-5.26104	-4.63344	11	-3.79598	0	3	11	Mother	1	1	-4.53614	1	1	4	< 2 years	<16%	0	<16%	1	-4.23833	0	3	1	1		2009-03-02	8	0	4	2	7	7	11	good	>900
49	36	1	0.867899	Female	16	20	1	6	-5.11235	-4.63344	11	-4.04969	0	3	11	Mother	1	1	-4.09102	1	1	4	< 2 years	<16%	0	<16%	1	-5.26104	0	3	1	1		2009-03-30	8	0	4	2	8	8	11	good	>900
49	40	1	0.867899	Female	16	24	1	6	-4.36254	-4.63344	11	-3.7858	0	3	11	Mother	1	1	-3.32484	1	1	4	< 2 years	<16%	0	<16%	1	-5.11235	0	3	1	1		2009-04-27	8	0	4	2	9	9	11	good	>900
49	44	1	0.867899	Female	16	28	1	6	-4.24481	-4.63344	11.5	-3.35997	0	3	11	Mother	1	1	-3.51476	1	1	4	< 2 years	<16%	0	<16%	1	-4.36254	0	3	1	1		2009-05-25	8	0	4	2	10	10	11	good	>900
49	48	1	0.867899	Female	16	32	1	6	-4.26864	-4.63344	11.5	-3.49177	0	3	17	Mother	1	1	-3.46323	1	1	4	< 2 years	16-24%	0	<16%	1	-4.24481	0	3	1	1		2009-06-22	8	0	4	2	11	11	11	good	500-900
50	0	1	4.72006	Female	0	0	0	0	-2.82338	-2.82338	15	-3.22182	0	1	1	Mother	1	0	-1.1436	0	0	3	4-5 years	<16%					14.3859	1	0	2	20	2008-07-29		1	3	1	0	0		good	<250
50	4	1	4.72006	Female	4	0	1	0	-2.88282	-2.82338	15	-3.24037	0	1	1	Mother	1	0	-1.25117	0	0	3	4-5 years	<16%	0	<16%	0	-2.82338	14.3859	1	0	0	20	2008-08-26	0	0	3	1	0	0	1	good	<250
50	8	1	4.72006	Female	8	0	1	1	-2.32334	-2.82338	15	-3.23725	0	1	1	Mother	1	1	-0.436616	0	0	3	4-5 years	<16%	0	<16%	0	-2.88282	14.3859	1	0	0	20	2008-09-23	0	0	3	1	1	1	1	good	<250
50	12	1	4.72006	Female	12	0	1	2	-1.82482	-2.82338	15.5	-3.29668	0	1	4	Mother	1	1	0.391893	0	0	3	4-5 years	<16%	0	<16%	0	-2.32334	14.3859	1	0	0	20	2008-10-21	0	0	3	1	2	2	1	good	<250
50	16	1	4.72006	Female	16	0	1	3	-1.37779	-2.82338	16	-3.37544	0	1	4	Mother	1	1	1.14235	0	0	3	4-5 years	<16%	0	<16%	0	-1.82482	14.3859	1	0	1	20	2008-11-18	3	0	3	1	3	3	4	good	<250
50	20	1	4.72006	Female	16	4	0	4	-1.44017	-2.82338	16	-3.05911	0	1	4	Mother	1	1	0.843024	0	0	3	4-5 years	<16%	0	<16%	0	-1.37779	14.3859	1	0	1	20	2008-12-15	3	0	3	1	4	4	4	good	<250
50	24	1	4.72006	Female	16	8	0	5	-1.25831	-2.82338	16.5	-2.93927	0	1	5	Mother	1	0	0.99827	0	0	3	4-5 years	<16%	0	<16%	0	-1.44017	14.3859	1	0	1	20	2009-01-13	3	0	3	1	4	4	4	good	<250
50	28	1	4.72006	Female	16	12	0	6	-1.32507	-2.82338	16.5	-2.8201	0	1	5	Mother	1	0	0.800718	0	0	3	4-5 years	<16%	0	<16%	0	-1.25831	14.3859	1	0	1	20	2009-02-10	4	0	3	1	4	4	5	good	<250
50	32	1	4.72006	Female	16	16	0	6	-1.15189	-2.82338	16.7	-2.74267	0	1	5	Mother	1	0	0.943794	0	0	3	4-5 years	<16%	0	<16%	0	-1.32507	14.3859	1	0	1	20	2009-03-10	4	0	3	1	4	4	5	good	<250
50	36	1	4.72006	Female	16	20	0	6	-0.360453	-2.82338	17	-2.48243	0	1	11	Mother	1	0	1.88383	0	0	3	4-5 years	<16%	0	<16%	0	-1.15189	14.3859	1	0	1	20	2009-04-07	4	0	3	1	4	4	5	good	250-500
50	40	1	4.72006	Female	16	24	0	6	-0.360453	-2.82338	17	-2.44163	0	1	11	Mother	1	0	1.88383	0	0	3	4-5 years	<16%	0	<16%	0	-0.360453	14.3859	1	0	1	20	2009-05-05	10	0	3	1	4	4	11	good	250-500
50	44	1	4.72006	Female	16	28	0	6	-0.832896	-2.82338	17	-2.50787	0	1	11	Mother	1	0	1.1884	0	0	3	4-5 years	<16%	0	<16%	0	-0.360453	14.3859	1	0	1	20	2009-06-02	10	0	3	1	4	4	11	good	250-500
50	48	1	4.72006	Female	16	32	0	6	-0.852583	-2.82338	17	-2.04941	0	1	10	Mother	1	0	0.736119	0	0	3	4-5 years	<16%	0	<16%	0	-0.832896	14.3859	1	0	1	20	2009-06-30	10	0	3	1	4	4	11	good	250-500
51	0	1	2.14921	Female	0	0	0	0	-1.40124	-1.40124	14.2	-1.34609	0	28	28	Other	0	0	-0.989336	0	0	3	2-3 years	24-32%					0.420548	28	0	2		2008-08-08		1	3	1	0	0		good	>900
51	4	1	2.14921	Female	4	0	0	0	-1.11794	-1.40124	14	-1.34191	0	28	28	Other	0	0	-0.553031	0	0	3	2-3 years	24-32%	0	24-32%	0	-1.40124	0.420548	28	0	0		2008-09-04	0	1	3	1	0	0	28	good	>900
51	8	1	2.14921	Female	8	0	0	0	-1.0149	-1.40124	14.5	-1.34809	0	28	28	Other	0	0	-0.356715	0	0	3	2-3 years	24-32%	0	24-32%	0	-1.11794	0.420548	28	0	0		2008-10-03	0	1	3	1	0	0	28	good	>900
51	12	1	2.14921	Female	12	0	0	0	-1.15095	-1.40124	14.5	-1.56497	0	28	40	Other	0	0	-0.356715	0	0	3	2-3 years	>32%	0	24-32%	0	-1.0149	0.420548	28	0	0		2008-11-03	0	1	3	1	0	0	28	good	>900
51	16	1	2.14921	Female	16	0	0	0	-0.738019	-1.40124	14.5	-0.932705	0	28	40	Other	0	0	-0.383524	0	0	3	2-3 years	>32%	0	>32%	0	-1.15095	0.420548	28	0	1		2008-11-28	12	1	3	1	0	0	40	good	>900
51	20	1	2.14921	Female	16	4	0	0	-0.545394	-1.40124	15	-0.509683	0	28	40	Other	0	0	-0.4637	0	0	3	2-3 years	>32%	0	>32%	0	-0.738019	0.420548	28	0	1		2008-12-19	12	1	3	1	0	0	40	good	>900
51	24	1	2.14921	Female	16	8	0	0	-0.963168	-1.40124	15	-0.689268	0	28	21	Other	0	0	-0.856344	0	0	3	2-3 years	16-24%	0	>32%	0	-0.545394	0.420548	28	0	1		2009-01-23	12	1	3	1	0	0	40	good	>900
51	28	1	2.14921	Female	16	12	0	0	-0.723322	-1.40124	16	-0.786638	0	28	21	Other	0	0	-0.481979	0	0	3	2-3 years	16-24%	0	16-24%	0	-0.963168	0.420548	28	0	0		2009-02-20	-7	1	3	1	0	0	21	good	>900
51	32	1	2.14921	Female	16	16	0	0	-0.824011	-1.40124	15.5	-0.709409	0	28	21	Other	0	0	-0.705993	0	0	3	2-3 years	16-24%	0	16-24%	0	-0.723322	0.420548	28	0	0		2009-03-19	-7	1	3	1	0	0	21	good	>900
51	36	1	2.14921	Female	16	20	0	0	-0.918735	-1.40124	15.5	-0.840466	0	28	44	Other	0	0	-0.705993	0	0	3	2-3 years	>32%	0	16-24%	0	-0.824011	0.420548	28	0	0		2009-04-14	-7	1	3	1	0	0	21	good	>900
51	40	1	2.14921	Female	16	24	0	0	-1.02549	-1.40124	15	-0.644114	0	28	44	Other	0	0	-1.03538	0	0	3	2-3 years	>32%	0	>32%	0	-0.918735	0.420548	28	0	2		2009-05-14	16	1	3	1	0	0	44	good	>900
51	44	1	2.14921	Female	16	28	0	0	-0.496245	-1.40124	15	-0.540097	0	28	44	Other	0	0	-0.332029	0	0	3	2-3 years	>32%	0	>32%	0	-1.02549	0.420548	28	0	2		2009-06-15	16	1	3	1	0	0	44	good	>900
51	48	1	2.14921	Female	16	32	0	0	-0.581577	-1.40124	15	-0.96832	0	28	43	Other	0	0	-0.121468	0	0	3	2-3 years	>32%	0	>32%	0	-0.496245	0.420548	28	0	2		2009-07-10	16	1	3	1	0	0	44	good
52	0	1	4.07392	Female	0	0	0	0	-4.20544	-4.20544	10	-3.35196	0	13	13	Mother	1	0	-3.02318	1	1	4	4-5 years	<16%					10.199	13	1	2		2008-08-11		1	4	2	0	0		good	<250
52	4	1	4.07392	Female	4	0	0	0	-4.00641	-4.20544	10.2	-3.01364	0	13	13	Mother	1	0	-3.12521	1	1	4	4-5 years	<16%	0	<16%	1	-4.20544	10.199	13	1	0		2008-09-08	0	0	4	2	0	0	13	good	<250
52	8	1	4.07392	Female	8	0	1	0	-4.07186	-4.20544	10.2	-2.90557	0	13	13	Mother	1	0	-3.36082	1	1	4	4-5 years	<16%	0	<16%	1	-4.00641	10.199	13	1	0		2008-10-06	0	0	4	2	0	0	13	good	<250
52	12	1	4.07392	Female	12	0	1	1	-3.96574	-4.20544	10.3	-3.00121	0	13	22	Mother	1	1	-3.10941	1	1	4	4-5 years	16-24%	0	<16%	1	-4.07186	10.199	13	1	0		2008-11-03	0	0	4	2	1	1	13	good	250-500
52	16	1	4.07392	Female	16	0	1	2	-3.6235	-4.20544	11.5	-2.64821	0	13	22	Mother	1	1	-2.96028	1	1	4	4-5 years	16-24%	0	16-24%	1	-3.96574	10.199	13	1	1		2008-12-01	9	1	4	2	2	2	22	good	250-500
52	20	1	4.07392	Female	16	4	1	3	-3.06374	-4.20544	11.5	-2.70589	0	13	22	Mother	1	1	-2.06924	1	1	4	4-5 years	16-24%	0	16-24%	1	-3.6235	10.199	13	1	1		2008-12-18	9	1	4	2	3	3	22	good	250-500
52	24	1	4.07392	Female	16	8	1	4	-2.79991	-4.20544	13.2	-2.62708	0	13	18	Mother	1	1	-1.76946	0	1	4	4-5 years	16-24%	0	16-24%	1	-3.06374	10.199	13	1	1		2009-01-23	9	1	4	2	4	4	22	good	250-500
52	28	1	4.07392	Female	16	12	1	5	-2.8688	-4.20544	13.3	-2.37919	0	13	18	Mother	1	1	-2.08837	0	1	4	4-5 years	16-24%	0	16-24%	0	-2.79991	10.199	13	1	1		2009-02-23	5	1	4	2	5	5	18	good	250-500
52	32	1	4.07392	Female	16	16	1	6	-2.7974	-4.20544	13.5	-2.31897	0	13	18	Mother	1	1	-1.99424	0	1	4	4-5 years	16-24%	0	16-24%	0	-2.8688	10.199	13	1	1		2009-03-23	5	1	4	2	6	6	18	good	250-500
52	36	1	4.07392	Female	16	20	1	6	-2.53967	-4.20544	14	-2.28073	0	13	23	Mother	1	1	-1.72242	0	1	4	4-5 years	16-24%	0	16-24%	0	-2.7974	10.199	13	1	1		2009-04-20	5	1	4	2	7	7	18	good	500-900
52	40	1	4.07392	Female	16	24	1	6	-2.59884	-4.20544	14.5	-2.11407	0	13	23	Mother	1	1	-1.93317	0	1	4	4-5 years	16-24%	0	16-24%	0	-2.53967	10.199	13	1	1		2009-05-18	10	1	4	2	8	8	23	good	500-900
52	44	1	4.07392	Female	16	28	1	6	-2.34821	-4.20544	14.5	-2.10543	0	13	23	Mother	1	1	-1.5792	0	1	4	4-5 years	16-24%	0	16-24%	0	-2.59884	10.199	13	1	1		2009-06-11	10	1	4	2	9	9	23	good	500-900
52	48	1	4.07392	Female	16	32	1	6	-2.41351	-4.20544	15	-1.91096	0	13	25	Mother	1	1	-1.89925	0	1	4	4-5 years	24-32%	0	16-24%	0	-2.34821	10.199	13	1	1		2009-07-13	10	1	4	2	10	10	23	good	500-900
53	0	1	0.988364	Female	0	0	0	0	-5.0006	-5.0006	11	-5.39184	0	26	26	Mother	1	0	-3.18124	1	1	4	< 2 years	24-32%					0	26	1	2		2008-08-11		1	4	2	0	0		good	>900
53	4	1	0.988364	Female	4	0	1	0	-5.11273	-5.0006	11.5	-5.17099	0	26	26	Mother	1	0	-3.18124	1	1	4	< 2 years	24-32%	0	24-32%	1	-5.0006	0	26	1	0		2008-08-25	0	1	4	2	0	0	26	good	>900
53	8	1	0.988364	Female	8	0	1	1	-5.389	-5.0006	11	-5.44825	0	26	26	Mother	1	1	-3.18124	1	1	4	< 2 years	24-32%	0	24-32%	1	-5.11273	0	26	1	0		2008-10-06	0	1	4	2	1	1	26	good	>900
53	12	1	0.988364	Female	12	0	1	2	-5.389	-5.0006	10.8	-5.73242	1	26	47	Mother	1	1	-3.18124	1	1	4	< 2 years	>32%	0	24-32%	1	-5.389	0	26	1	0		2008-11-03	0	1	4	2	2	2	26	good	>900
53	16	1	0.988364	Female	16	0				-5.0006						Mother	1	1			1	4	< 2 years		1	>32%	1	-5.389	0	26	1	2			21	1	4	2	3	2	47
53	20	1	0.988364	Female	16	4				-5.0006						Mother	1				1	4	< 2 years						0	26	1	2				1	4	2		2
53	24	1	0.988364	Female	16	8				-5.0006						Mother	1				1	4	< 2 years						0	26	1	2				1	4	2		2
53	28	1	0.988364	Female	16	12				-5.0006						Mother	1				1	4	< 2 years						0	26	1	2				1	4	2		2
53	32	1	0.988364	Female	16	16				-5.0006						Mother	1				1	4	< 2 years						0	26	1	2				1	4	2		2
53	36	1	0.988364	Female	16	20				-5.0006						Mother	1				1	4	< 2 years						0	26	1	2				1	4	2		2
53	40	1	0.988364	Female	16	24				-5.0006						Mother	1				1	4	< 2 years						0	26	1	2				1	4	2		2
53	44	1	0.988364	Female	16	28				-5.0006						Mother	1				1	4	< 2 years						0	26	1	2				1	4	2		2
53	48	1	0.988364	Female	16	32				-5.0006						Mother	1				1	4	< 2 years						0	26	1	2				1	4	2		2
54	0	1	2.98699	Male	0	0	0	0	-2.19615	-2.19615	15	-2.18406	0	12	12	Other	0	0	-1.52669	0	0	3	2-3 years	<16%					3.47816	12	0	2		2008-08-14		1	3	1	0	0		good	500-900
54	4	1	2.98699	Male	4	0	0	0	-2.2729	-2.19615	15	-2.28367	0	12	12	Other	0	0	-1.52669	0	0	3	2-3 years	<16%	0	<16%	0	-2.19615	3.47816	12	0	0		2008-09-09	0	0	3	1	0	0	12	good	500-900
54	8	1	2.98699	Male	8	0	0	0	-1.61617	-2.19615	15.5	-1.92011	0	12	12	Other	0	0	-0.8985	0	0	3	2-3 years	<16%	0	<16%	0	-2.2729	3.47816	12	0	0		2008-10-03	0	0	3	1	0	0	12	good	500-900
54	12	1	2.98699	Male	12	0	0	0	-1.70926	-2.19615	15.5	-1.91488	0	12	30	Other	0	0	-1.01497	0	0	3	2-3 years	24-32%	0	<16%	0	-1.61617	3.47816	12	0	0		2008-11-04	0	0	3	1	0	0	12	good	>900
54	16	1	2.98699	Male	16	0	0	0	-1.65816	-2.19615	15.5	-1.76953	0	12	30	Other	0	0	-1.03202	0	0	3	2-3 years	24-32%	0	24-32%	0	-1.70926	3.47816	12	0	2		2008-12-04	18	1	3	1	0	0	30	good	>900
54	20	1	2.98699	Male	16	4	0	0	-1.65816	-2.19615	15.5	-1.76953	0	12	30	Other	0	0	-1.03202	0	0	3	2-3 years	24-32%	0	24-32%	0	-1.65816	3.47816	12	0	2			18	1	3	1	0	0	30	LOCF	>900
54	24	1	2.98699	Male	16	8	0	0	-1.61481	-2.19615	15.5	-1.89573	0	12	35	Other	0	0	-0.83327	0	0	3	2-3 years	>32%	0	24-32%	0	-1.65816	3.47816	12	0	2		2009-01-29	18	1	3	1	0	0	30	good	>900
54	28	1	2.98699	Male	16	12	0	0	-1.69143	-2.19615	15.5	-1.76606	0	12	35	Other	0	0	-1.05368	0	0	3	2-3 years	>32%	0	>32%	0	-1.61481	3.47816	12	0	2		2009-02-26	23	1	3	1	0	0	35	good	>900
54	32	1	2.98699	Male	16	16	0	0	-1.44384	-2.19615	15.5	-1.88224	0	12	35	Other	0	0	-0.554218	0	0	3	2-3 years	>32%	0	>32%	0	-1.69143	3.47816	12	0	2		2009-03-25	23	1	3	1	0	0	35	good	>900
54	36	1	2.98699	Male	16	20	0	0	-1.51588	-2.19615	15.5	-1.74771	0	12	38	Other	0	0	-0.770317	0	0	3	2-3 years	>32%	0	>32%	0	-1.44384	3.47816	12	0	2		2009-04-21	23	1	3	1	0	0	35	good	500-900
54	40	1	2.98699	Male	16	24	0	0	-1.28887	-2.19615	16	-1.38219	0	12	38	Other	0	0	-0.722768	0	0	3	2-3 years	>32%	0	>32%	0	-1.51588	3.47816	12	0	2		2009-05-21	26	1	3	1	0	0	38	good	500-900
54	44	1	2.98699	Male	16	28	0	0	-1.35622	-2.19615	16	-1.46612	0	12	38	Other	0	0	-0.722768	0	0	3	2-3 years	>32%	0	>32%	0	-1.28887	3.47816	12	0	2		2009-06-16	26	1	3	1	0	0	38	good	500-900
54	48	1	2.98699	Male	16	32	0	0	-1.14089	-2.19615	16	-1.34747	0	12	37	Other	0	0	-0.482293	0	0	3	2-3 years	>32%	0	>32%	0	-1.35622	3.47816	12	0	2		2009-07-16	26	1	3	1	0	0	38	good	>900
55	0	1	5.03217	Male	0	0	0	0	-1.04304	-1.04304	17	-1.54348	0	32	32	Mother	0	0	-0.170578	0	0	3	4-5 years	>32%					16.4085	32	0	2		2008-08-26		1	3	1	0	0		good	>900
55	4	1	5.03217	Male	4	0	0	0	-0.659064	-1.04304	18	-1.53868	0	32	32	Mother	0	0	0.548717	0	0	3	4-5 years	>32%	0	>32%	0	-1.04304	16.4085	32	0	0		2008-09-23	0	1	3	1	0	0	32	good	>900
55	8	1	5.03217	Male	8	0	0	0	-0.730759	-1.04304	18	-1.64423	0	32	32	Mother	0	0	0.548717	0	0	3	4-5 years	>32%	0	>32%	0	-0.659064	16.4085	32	0	0		2008-10-21	0	1	3	1	0	0	32	good	>900
55	12	1	5.03217	Male	12	0	0	0	-0.576047	-1.04304	18	-1.51143	0	32	38	Mother	0	0	0.556034	0	0	3	4-5 years	>32%	0	>32%	0	-0.730759	16.4085	32	0	0		2008-11-18	0	1	3	1	0	0	32	good	>900
55	16	1	5.03217	Male	16	0	0	0	-0.647514	-1.04304	18	-1.61487	0	32	38	Mother	0	0	0.556034	0	0	3	4-5 years	>32%	0	>32%	0	-0.576047	16.4085	32	0	1		2008-12-16	6	1	3	1	0	0	38	good	>900
55	20	1	5.03217	Male	16	4	0	0	-0.718843	-1.04304	18	-1.67337	0	32	38	Mother	0	0	0.556034	0	0	3	4-5 years	>32%	0	>32%	0	-0.647514	16.4085	32	0	1		2009-01-13	6	1	3	1	0	0	38	good	>900
55	24	1	5.03217	Male	16	8	0	0	-0.718843	-1.04304	18	-1.5249	0	32	43	Mother	0	0	0.445879	0	0	3	4-5 years	>32%	0	>32%	0	-0.718843	16.4085	32	0	1		2009-02-10	6	1	3	1	0	0	38	good	>900
55	28	1	5.03217	Male	16	12	0	0	-0.571447	-1.04304	18	-1.45628	0	32	43	Mother	0	0	0.551734	0	0	3	4-5 years	>32%	0	>32%	0	-0.718843	16.4085	32	0	1		2009-03-10	11	1	3	1	0	0	43	good	>900
55	32	1	5.03217	Male	16	16	0	0	-0.431284	-1.04304	18	-1.55513	1	32	43	Mother	0	0	0.865315	0	0	3	4-5 years	>32%	0	>32%	0	-0.571447	16.4085	32	0	1		2009-04-07	11	1	3	1	0	0	43	good	>900
55	36	1	5.03217	Male	16	20	0	0	-0.502245	-1.04304	18	-1.54826	0	32	40	Mother	0	0	0.755642	0	0	3	4-5 years	>32%	1	>32%	0	-0.431284	16.4085	32	0	1		2009-05-05	11	1	3	1	0	0	43	good	>900
55	40	1	5.03217	Male	16	24	0	0	-0.573204	-1.04304	18	-1.54032	0	32	40	Mother	0	0	0.645962	0	0	3	4-5 years	>32%	0	>32%	0	-0.502245	16.4085	32	0	1		2009-06-02	8	1	3	1	0	0	40	good	>900
55	44	1	5.03217	Male	16	28	0	0	-0.644069	-1.04304	18	-1.53163	0	32	40	Mother	0	0	0.536616	0	0	3	4-5 years	>32%	0	>32%	0	-0.573204	16.4085	32	0	1		2009-06-30	8	1	3	1	0	0	40	good	>900
55	48	1	5.03217	Male	16	32	0	0	-0.927153	-1.04304	18	-1.52251	0	32	41	Mother	0	0	0.114	0	0	3	4-5 years	>32%	0	>32%	0	-0.644069	16.4085	32	0	1		2009-07-28	8	1	3	1	0	0	40	good	>900
56	0	1	3.4716	Female	0	0	0	0	-2.39579	-2.39579	15.5	-4.25251	0	23	23	Mother	0	0	0.455751	0	0	3	2-3 years	16-24%					6.31719	23	0	2		2008-08-29		1	3	1	0	0		good	500-900
56	4	1	3.4716	Female	4	0	0	0	-2.11139	-2.39579	16	-4.01319	0	23	23	Mother	0	0	0.590448	0	0	3	2-3 years	16-24%	0	16-24%	0	-2.39579	6.31719	23	0	0		2008-09-26	0	1	3	1	0	0	23	good	500-900
56	8	1	3.4716	Female	8	0	0	0	-2.11139	-2.39579	16	-4.01319	0	23	23	Mother	0	0	0.590448	0	0	3	2-3 years	16-24%	0	16-24%	0	-2.11139	6.31719	23	0	0			0	1	3	1	0	0	23	LOCF	500-900
56	12	1	3.4716	Female	12	0	0	0	-1.17068	-2.39579	16	-3.73366	0	23	23	Mother	0	0	1.60868	0	0	3	2-3 years	16-24%	0	16-24%	0	-2.11139	6.31719	23	0	0		2008-11-20	0	1	3	1	0	0	23	good	500-900
56	16	1	3.4716	Female	16	0	0	0	-1.01255	-2.39579	16.3	-3.68578	0	23	23	Mother	0	0	1.80921	0	0	3	2-3 years	16-24%	0	16-24%	0	-1.17068	6.31719	23	0	0		2008-12-16	0	1	3	1	0	0	23	good	500-900
56	20	1	3.4716	Female	16	4	0	0	-1.15319	-2.39579	16	-3.70187	0	23	23	Mother	0	0	1.6161	0	0	3	2-3 years	16-24%	0	16-24%	0	-1.01255	6.31719	23	0	0		2009-01-16	0	1	3	1	0	0	23	good	500-900
56	24	1	3.4716	Female	16	8	0	0	-1.22474	-2.39579	16	-3.56185	0	23	33	Mother	0	0	1.38748	0	0	3	2-3 years	>32%	0	16-24%	0	-1.15319	6.31719	23	0	0		2009-02-12	0	1	3	1	0	0	23	good	>900
56	28	1	3.4716	Female	16	12	0	0	-1.22474	-2.39579	16	-3.56185	0	23	33	Mother	0	0	1.38748	0	0	3	2-3 years	>32%	0	>32%	0	-1.22474	6.31719	23	0	1			10	1	3	1	0	0	33	LOCF	>900
56	32	1	3.4716	Female	16	16	0	0	-1.36913	-2.39579	16	-3.29353	0	23	33	Mother	0	0	0.941274	0	0	3	2-3 years	>32%	0	>32%	0	-1.22474	6.31719	23	0	1		2009-04-09	10	1	3	1	0	0	33	good	>900
56	36	1	3.4716	Female	16	20	0	0	-1.73079	-2.39579	16	-3.23277	0	23	30	Mother	0	0	0.417588	0	0	3	2-3 years	24-32%	0	>32%	0	-1.36913	6.31719	23	0	1		2009-05-08	10	1	3	1	0	0	33	good	500-900
56	40	1	3.4716	Female	16	24	0	0	-1.50845	-2.39579	16	-3.25579	0	23	30	Mother	0	0	0.724154	0	0	3	2-3 years	24-32%	0	24-32%	0	-1.73079	6.31719	23	0	1		2009-06-04	7	1	3	1	0	0	30	good	500-900
56	44	1	3.4716	Female	16	28	0	0	-1.57156	-2.39579	17	-3.25218	0	23	30	Mother	0	0	0.61697	0	0	3	2-3 years	24-32%	0	24-32%	0	-1.50845	6.31719	23	0	1		2009-06-30	7	1	3	1	0	0	30	good	500-900
56	48	1	3.4716	Female	16	32	0	0	-1.47961	-2.39579	17	-3.1073	0	23	39	Mother	0	0	0.646619	0	0	3	2-3 years	>32%	0	24-32%	0	-1.57156	6.31719	23	0	1		2009-07-31	7	1	3	1	0	0	30	good	>900
57	0	1	0.996578	Female	0	0	0	0	-4.32481	-4.32481	10.5	-2.31865	0	18	18	Mother	1	0	-4.26545	1	1	3	< 2 years	16-24%					0	18	1	2		2008-09-01		1	3	1	0	0		good	>900
57	4	1	0.996578	Female	4	0	0	0	-3.15708	-4.32481	12	-2.69682	0	18	18	Mother	1	0	-2.59223	1	1	3	< 2 years	16-24%	0	16-24%	1	-4.32481	0	18	1	0		2008-09-29	0	1	3	1	0	0	18	good	>900
57	8	1	0.996578	Female	8	0	1	0	-2.80974	-4.32481	12.5	-3.04843	0	18	18	Mother	1	0	-1.86199	0	1	3	< 2 years	16-24%	0	16-24%	1	-3.15708	0	18	1	0		2008-10-27	0	1	3	1	0	0	18	good	>900
57	12	1	0.996578	Female	12	0	1	1	-2.86662	-4.32481	13	-3.37558	0	18	32	Mother	1	1	-1.6888	0	1	3	< 2 years	>32%	0	16-24%	0	-2.80974	0	18	1	0		2008-11-24	0	1	3	1	1	1	18	good	>900
57	16	1	0.996578	Female	16	0	1	2	-3.01707	-4.32481	14	-3.26646	0	18	32	Mother	1	1	-1.99646	0	1	3	< 2 years	>32%	0	>32%	0	-2.86662	0	18	1	1		2008-12-17	14	1	3	1	2	2	32	good	>900
57	20	1	0.996578	Female	16	4	1	3	-3.22924	-4.32481	14	-3.61183	0	18	32	Mother	1	1	-1.99646	0	1	3	< 2 years	>32%	0	>32%	0	-3.01707	0	18	1	1		2009-01-19	14	1	3	1	3	3	32	good	>900
57	24	1	0.996578	Female	16	8	1	4	-3.67587	-4.32481	13.5	-3.53672	0	18	35	Mother	1	1	-2.65279	1	1	3	< 2 years	>32%	0	>32%	0	-3.22924	0	18	1	1		2009-02-16	14	1	3	1	4	4	32	good	>900
57	28	1	0.996578	Female	16	12	1	5	-3.0642	-4.32481	14	-3.79847	1	18	35	Mother	1	1	-1.62112	0	1	3	< 2 years	>32%	0	>32%	1	-3.67587	0	18	1	2		2009-03-16	17	1	3	1	5	5	35	good	>900
57	32	1	0.996578	Female	16	16	1	6	-2.87094	-4.32481	14.2	-4.05288	0	18	35	Mother	1	1	-1.14884	0	1	3	< 2 years	>32%	1	>32%	0	-3.0642	0	18	1	2		2009-04-14	17	1	3	1	6	6	35	good	>900
57	36	1	0.996578	Female	16	20	1	6	-3.03198	-4.32481	14.2	-4.28301	0	18	40	Mother	1	1	-1.14884	0	1	3	< 2 years	>32%	0	>32%	0	-2.87094	0	18	1	2		2009-05-12	17	1	3	1	7	7	35	good	>900
57	40	1	0.996578	Female	16	24				-4.32481						Mother	1	1			1	3	< 2 years		0	>32%	0	-3.03198	0	18	1	2			22	1	3	1	8	7	40
57	44	1	0.996578	Female	16	28				-4.32481						Mother	1				1	3	< 2 years						0	18	1	2				1	3	1		7
57	48	1	0.996578	Female	16	32				-4.32481						Mother	1				1	3	< 2 years						0	18	1	2				1	3	1		7
58	0	1	4.70363	Female	0	0	0	0	-2.1912	-2.1912	16.7	-2.8143	0	4	4	Other	0	0	-0.644709	0	0	3	4-5 years	<16%					14.2795	4	0	2		2008-09-01		1	3	1	0	0		good	<250
58	4	1	4.70363	Female	4	0	0	0	-1.69394	-2.1912	16.5	-2.90113	0	4	4	Other	0	0	0.188172	0	0	3	4-5 years	<16%	0	<16%	0	-2.1912	14.2795	4	0	0		2008-09-29	0	0	3	1	0	0	4	good	<250
58	8	1	4.70363	Female	8	0	0	0	-1.2503	-2.1912	16.5	-2.92449	0	4	4	Other	0	0	0.843024	0	0	3	4-5 years	<16%	0	<16%	0	-1.69394	14.2795	4	0	0		2008-10-28	0	0	3	1	0	0	4	good	<250
58	12	1	4.70363	Female	12	0	0	0	-1.30948	-2.1912	16.5	-2.75369	0	4	25	Other	0	0	0.644021	0	0	3	4-5 years	24-32%	0	<16%	0	-1.2503	14.2795	4	0	0		2008-11-25	0	0	3	1	0	0	4	good	500-900
58	16	1	4.70363	Female	16	0	0	0	-1.3531	-2.1912	16.5	-2.81549	0	4	25	Other	0	0	0.644021	0	0	3	4-5 years	24-32%	0	24-32%	0	-1.30948	14.2795	4	0	2		2008-12-16	21	1	3	1	0	0	25	good	500-900
58	20	1	4.70363	Female	16	4	0	0	-1.44017	-2.1912	16.5	-2.84961	0	4	25	Other	0	0	0.644021	0	0	3	4-5 years	24-32%	0	24-32%	0	-1.3531	14.2795	4	0	2		2009-01-20	21	1	3	1	0	0	25	good	500-900
58	24	1	4.70363	Female	16	8	0	0	-1.93453	-2.1912	16.5	-2.62715	0	4	20	Other	0	0	-0.261495	0	0	3	4-5 years	16-24%	0	24-32%	0	-1.44017	14.2795	4	0	2		2009-02-16	21	1	3	1	0	0	25	good	250-500
58	28	1	4.70363	Female	16	12	0	0	-1.02003	-2.1912	17	-2.62715	0	4	20	Other	0	0	1.04266	0	0	3	4-5 years	16-24%	0	16-24%	0	-1.93453	14.2795	4	0	2		2009-03-12	16	1	3	1	0	0	20	good	250-500
58	32	1	4.70363	Female	16	16	0	0	-1.08651	-2.1912	17.5	-2.67543	0	4	20	Other	0	0	1.04266	0	0	3	4-5 years	16-24%	0	16-24%	0	-1.02003	14.2795	4	0	2		2009-04-14	16	1	3	1	0	0	20	good	250-500
58	36	1	4.70363	Female	16	20	0	0	-0.791832	-2.1912	17.5	-2.59897	0	4	27	Other	0	0	1.36283	0	0	3	4-5 years	24-32%	0	16-24%	0	-1.08651	14.2795	4	0	2		2009-05-11	16	1	3	1	0	0	20	good	500-900
58	40	1	4.70363	Female	16	24	0	0	-0.988039	-2.1912	17.5	-2.66602	0	4	27	Other	0	0	1.17247	0	0	3	4-5 years	24-32%	0	24-32%	0	-0.791832	14.2795	4	0	2		2009-06-08	23	1	3	1	0	0	27	good	500-900
58	44	1	4.70363	Female	16	28	0	0	-1.27994	-2.1912	17	-2.44707	0	4	27	Other	0	0	0.541442	0	0	3	4-5 years	24-32%	0	24-32%	0	-0.988039	14.2795	4	0	2		2009-07-03	23	1	3	1	0	0	27	good	500-900
58	48	1	4.70363	Female	16	32	0	0	-1.1139	-2.1912	17	-2.49246	0	4	29	Other	0	0	0.769823	0	0	3	4-5 years	24-32%	0	24-32%	0	-1.27994	14.2795	4	0	2		2009-08-03	23	1	3	1	0	0	27	good	>900
59	0	1	5.54415	Male	0	0	0	0	-2.5787	-2.5787	15	-2.55202	0	1	1	Mother	1	0	-1.36575	0	0	3	4-5 years	<16%					19.7261	1	0	2	24	2008-09-01		1	3	1	0	0		good	<250
59	4	1	5.54415	Male	4	0	1	0	-2.65372	-2.5787	15.6	-2.3507	0	1	1	Mother	1	0	-1.58813	0	0	3	4-5 years	<16%	0	<16%	0	-2.5787	19.7261	1	0	0	24	2008-09-29	0	0	3	1	0	0	1	good	<250
59	8	1	5.54415	Male	8	0	1	1	-3.03294	-2.5787	15.6	-2.44297	0	1	1	Mother	1	1	-2.0481	0	0	3	4-5 years	<16%	0	<16%	0	-2.65372	19.7261	1	0	0	24	2008-10-27	0	0	3	1	1	1	1	good	<250
59	12	1	5.54415	Male	12	0	1	2	-3.11047	-2.5787	15.6	-2.49139	0	1	9	Mother	1	1	-2.15932	0	0	3	4-5 years	<16%	0	<16%	0	-3.03294	19.7261	1	0	0	24	2008-11-24	0	0	3	1	2	2	1	good	<250
59	16	1	5.54415	Male	16	0	1	3	-2.59043	-2.5787	15.6	-2.53837	0	1	9	Mother	1	1	-1.26096	0	0	3	4-5 years	<16%	0	<16%	0	-3.11047	19.7261	1	0	1	24	2008-12-15	8	0	3	1	3	3	9	good	<250
59	20	1	5.54415	Male	16	4	1	4	-2.49686	-2.5787	14.5	-2.33943	0	1	9	Mother	1	1	-1.33942	0	0	3	4-5 years	<16%	0	<16%	0	-2.59043	19.7261	1	0	1	24	2009-01-19	8	0	3	1	4	4	9	good	<250
59	24	1	5.54415	Male	16	8	0	5	-2.7431	-2.5787	15.2	-2.28363	0	1	15	Mother	1	1	-1.7029	0	0	3	4-5 years	<16%	0	<16%	0	-2.49686	19.7261	1	0	1	24	2009-02-16	8	0	3	1	5	5	9	good	<250
59	28	1	5.54415	Male	16	12	0	6	-2.81986	-2.5787	14.5	-2.3085	0	1	15	Mother	1	0	-1.81275	0	0	3	4-5 years	<16%	0	<16%	0	-2.7431	19.7261	1	0	1	24	2009-03-16	14	0	3	1	5	5	15	good	<250
59	32	1	5.54415	Male	16	16	0	6	-2.61282	-2.5787	14.5	-2.3932	0	1	15	Mother	1	0	-1.39444	0	0	3	4-5 years	<16%	0	<16%	0	-2.81986	19.7261	1	0	1	24	2009-04-14	14	0	3	1	5	5	15	good	<250
59	36	1	5.54415	Male	16	20	0	6	-2.61282	-2.5787	15.4	-2.19264	0	1	12	Mother	1	0	-1.61378	0	0	3	4-5 years	<16%	0	<16%	0	-2.61282	19.7261	1	0	1	24	2009-05-11	14	0	3	1	5	5	15	good	<250
59	40	1	5.54415	Male	16	24	0	6	-2.68874	-2.5787	15.5	-2.0174	0	1	12	Mother	1	0	-1.94116	0	0	3	4-5 years	<16%	0	<16%	0	-2.61282	19.7261	1	0	1	24	2009-06-08	11	0	3	1	5	5	12	good	<250
59	44	1	5.54415	Male	16	28	0	6	-2.49072	-2.5787	15.5	-1.96274	0	1	12	Mother	1	0	-1.65014	0	0	3	4-5 years	<16%	0	<16%	0	-2.68874	19.7261	1	0	1	24	2009-07-06	11	0	3	1	5	5	12	good	<250
59	48	1	5.54415	Male	16	32	0	6	-2.20022	-2.5787	16.2	-1.98767	0	1	15	Mother	1	0	-1.22818	0	0	3	4-5 years	<16%	0	<16%	0	-2.49072	19.7261	1	0	1	24	2009-08-03	11	0	3	1	5	5	12	good	250-500
60	0	1	1.2731	Female	0	0	0	0	-1.56797	-1.56797	14	-2.83758	0	24	24	Mother	0	0	-0.417083	0	0	3	< 2 years	24-32%					0	24	0	2		2008-09-09		1	3	1	0	0		good	>900
60	4	1	1.2731	Female	4	0	0	0	-1.22378	-1.56797	14	-3.14349	0	24	24	Mother	0	0	0.254001	0	0	3	< 2 years	24-32%	0	24-32%	0	-1.56797	0	24	0	0		2008-10-07	0	1	3	1	0	0	24	good	>900
60	8	1	1.2731	Female	8	0	0	0	-1.28939	-1.56797	14	-2.62404	0	24	24	Mother	0	0	-0.2625	0	0	3	< 2 years	24-32%	0	24-32%	0	-1.22378	0	24	0	0		2008-11-04	0	1	3	1	0	0	24	good	>900
60	12	1	1.2731	Female	12	0	0	0	-1.55001	-1.56797	14	-2.83744	0	24	30	Mother	0	0	-0.393524	0	0	3	< 2 years	24-32%	0	24-32%	0	-1.28939	0	24	0	0		2008-12-02	0	1	3	1	0	0	24	good	>900
60	16	1	1.2731	Female	16	0	0	0	-1.55001	-1.56797	14	-2.83744	0	24	30	Mother	0	0	-0.393524	0	0	3	< 2 years	24-32%	0	24-32%	0	-1.55001	0	24	0	1			6	1	3	1	0	0	30	LOCF	>900
60	20	1	1.2731	Female	16	4	0	0	-1.28134	-1.56797	14	-2.35642	0	24	30	Mother	0	0	-0.327461	0	0	3	< 2 years	24-32%	0	24-32%	0	-1.55001	0	24	0	1		2009-01-27	6	1	3	1	0	0	30	good	>900
60	24	1	1.2731	Female	16	8	0	0	-1.15684	-1.56797	14.5	-2.60863	0	24	40	Mother	0	0	0.0351828	0	0	3	< 2 years	>32%	0	24-32%	0	-1.28134	0	24	0	1		2009-02-24	6	1	3	1	0	0	30	good	>900
60	28	1	1.2731	Female	16	12	0	0	-1.13105	-1.56797	14.5	-2.85481	0	24	40	Mother	0	0	0.268172	0	0	3	< 2 years	>32%	0	>32%	0	-1.15684	0	24	0	2		2009-03-25	16	1	3	1	0	0	40	good	>900
60	32	1	1.2731	Female	16	16	0	0	-1.45377	-1.56797	14.5	-3.07923	0	24	40	Mother	0	0	0.0351828	0	0	3	< 2 years	>32%	0	>32%	0	-1.13105	0	24	0	2		2009-04-22	16	1	3	1	0	0	40	good	>900
60	36	1	1.2731	Female	16	20	0	0	-1.77597	-1.56797	14.5	-2.816	0	24	33	Mother	0	0	-0.532164	0	0	3	< 2 years	>32%	0	>32%	0	-1.45377	0	24	0	2		2009-05-19	16	1	3	1	0	0	40	good
60	40	1	1.2731	Female	16	24	0	0	-1.7326	-1.56797	14.5	-2.65553	0	24	33	Mother	0	0	-0.397975	0	0	3	< 2 years	>32%	0	>32%	0	-1.77597	0	24	0	1		2009-06-16	9	1	3	1	0	0	33	good
60	44	1	1.2731	Female	16	28	0	0	-1.69053	-1.56797	15	-2.25273	0	24	33	Mother	0	0	-0.60731	0	0	3	< 2 years	>32%	0	>32%	0	-1.7326	0	24	0	1		2009-07-14	9	1	3	1	0	0	33	good
60	48	1	1.2731	Female	16	32	0	0	-1.73671	-1.56797	14.5	-2.45436	0	24	38	Mother	0	0	-0.489179	0	0	3	< 2 years	>32%	0	>32%	0	-1.69053	0	24	0	1		2009-08-11	9	1	3	1	0	0	33	good	>900
61	0	1	2.19028	Male	0	0	0	0	-2.00618	-2.00618	15.5	-3.42603	0	11	11	Other	0	0	-0.25139	0	0	3	2-3 years	<16%					0.493565	11	0	2		2008-09-09		1	3	1	0	0		good	250-500
61	4	1	2.19028	Male	4	0	0	0	-1.94718	-2.00618	15.5	-3.59845	0	11	11	Other	0	0	-0.012373	0	0	3	2-3 years	<16%	0	<16%	0	-2.00618	0.493565	11	0	0		2008-10-07	0	0	3	1	0	0	11	good	250-500
61	8	1	2.19028	Male	8	0	0	0	-1.48329	-2.00618	15.5	-3.18434	0	11	11	Other	0	0	0.359355	0	0	3	2-3 years	<16%	0	<16%	0	-1.94718	0.493565	11	0	0		2008-11-04	0	0	3	1	0	0	11	good	250-500
61	12	1	2.19028	Male	12	0	0	0	-1.35302	-2.00618	15.5	-2.89242	0	11	29	Other	0	0	0.35674	0	0	3	2-3 years	24-32%	0	<16%	0	-1.48329	0.493565	11	0	0		2008-12-01	0	0	3	1	0	0	11	good	>900
61	16	1	2.19028	Male	16	0	0	0	-1.35302	-2.00618	15.5	-2.89242	0	11	29	Other	0	0	0.35674	0	0	3	2-3 years	24-32%	0	24-32%	0	-1.35302	0.493565	11	0	2			18	1	3	1	0	0	29	LOCF	>900
61	20	1	2.19028	Male	16	4	0	0	-1.7139	-2.00618	15.3	-2.65101	0	11	29	Other	0	0	-0.32796	0	0	3	2-3 years	24-32%	0	24-32%	0	-1.35302	0.493565	11	0	2		2009-01-05	18	1	3	1	0	0	29	old	>900
61	24	1	2.19028	Male	16	8	0	0	-2.13793	-2.00618	15.6	-2.52918	0	11	29	Other	0	0	-1.05063	0	0	3	2-3 years	24-32%	0	24-32%	0	-1.7139	0.493565	11	0	2		2009-02-04	18	1	3	1	0	0	29	old	>900
61	28	1	2.19028	Male	16	12	0	0	-2.05689	-2.00618	14.5	-2.64317	0	11	32	Other	0	0	-0.830077	0	0	3	2-3 years	>32%	0	24-32%	0	-2.13793	0.493565	11	0	2		2009-03-24	18	1	3	1	0	0	29	good	>900
61	32	1	2.19028	Male	16	16	0	0	-2.05689	-2.00618	14.5	-2.64317	0	11	32	Other	0	0	-0.830077	0	0	3	2-3 years	>32%	0	>32%	0	-2.05689	0.493565	11	0	2			21	1	3	1	0	0	32	LOCF	>900
61	36	1	2.19028	Male	16	20	0	0	-2.00169	-2.00618	15	-2.92101	0	11	27	Other	0	0	-0.488522	0	0	3	2-3 years	24-32%	0	>32%	0	-2.05689	0.493565	11	0	2		2009-05-19	21	1	3	1	0	0	32	good	>900
61	40	1	2.19028	Male	16	24	0	0	-2.01471	-2.00618	15	-3.05696	0	11	27	Other	0	0	-0.377434	0	0	3	2-3 years	24-32%	0	24-32%	0	-2.00169	0.493565	11	0	2		2009-06-17	16	1	3	1	0	0	27	good	>900
61	44	1	2.19028	Male	16	28	0	0	-2.2495	-2.00618	15	-3.07651	0	11	27	Other	0	0	-0.73329	0	0	3	2-3 years	24-32%	0	24-32%	0	-2.01471	0.493565	11	0	2		2009-07-15	16	1	3	1	0	0	27	good	>900
61	48	1	2.19028	Male	16	32	0	0	-1.96513	-2.00618	15	-2.91782	0	11	33	Other	0	0	-0.441679	0	0	3	2-3 years	>32%	0	24-32%	0	-2.2495	0.493565	11	0	2		2009-08-14	16	1	3	1	0	0	27	good	>900
62	0	1	3.01164	Male	0	0	0	0	-0.891493	-0.891493	14.2	-1.31282	0	30	30	Mother	0	0	-0.323428	0	0	3	2-3 years	24-32%					3.60939	30	0	2		2008-09-25		1	3	1	0	0		good	>900
62	4	1	3.01164	Male	4	0	0	0	-1.22926	-0.891493	14.5	-1.25516	1	30	30	Mother	0	0	-0.83327	0	0	3	2-3 years	24-32%	0	24-32%	0	-0.891493	3.60939	30	0	0		2008-10-20	0	1	3	1	0	0	30	good	>900
62	8	1	3.01164	Male	8	0	0	0	-1.31248	-0.891493	14.5	-1.37114	0	30	30	Mother	0	0	-0.83327	0	0	3	2-3 years	24-32%	1	24-32%	0	-1.22926	3.60939	30	0	0		2008-11-17	0	1	3	1	0	0	30	good	>900
62	12	1	3.01164	Male	12	0	0	0	-1.19836	-0.891493	14.5	-1.45667	0	30	44	Mother	0	0	-0.641817	0	0	3	2-3 years	>32%	0	24-32%	0	-1.31248	3.60939	30	0	0		2008-12-15	0	1	3	1	0	0	30	good
62	16	1	3.01164	Male	16	0	0	0	-1.4746	-0.891493	14	-1.59058	0	30	44	Mother	0	0	-0.943895	0	0	3	2-3 years	>32%	0	>32%	0	-1.19836	3.60939	30	0	1		2009-01-12	14	1	3	1	0	0	44	good
62	20	1	3.01164	Male	16	4	0	0	-1.35869	-0.891493	14.5	-1.54136	0	30	44	Mother	0	0	-0.750834	0	0	3	2-3 years	>32%	0	>32%	0	-1.4746	3.60939	30	0	1		2009-02-09	14	1	3	1	0	0	44	good
62	24	1	3.01164	Male	16	8	0	0	-1.00167	-0.891493	15	-1.46619	0	30	41	Mother	0	0	-0.29402	0	0	3	2-3 years	>32%	0	>32%	0	-1.35869	3.60939	30	0	1		2009-03-09	14	1	3	1	0	0	44	good	>900
62	28	1	3.01164	Male	16	12	0	0	-1.07946	-0.891493	14	-1.41567	0	30	41	Mother	0	0	-0.400898	0	0	3	2-3 years	>32%	0	>32%	0	-1.00167	3.60939	30	0	1		2009-04-06	11	1	3	1	0	0	41	good	>900
62	32	1	3.01164	Male	16	16	0	0	-1.1559	-0.891493	14	-1.53849	0	30	41	Mother	0	0	-0.400898	0	0	3	2-3 years	>32%	0	>32%	0	-1.07946	3.60939	30	0	1		2009-05-04	11	1	3	1	0	0	41	good	>900
62	36	1	3.01164	Male	16	20	0	0	-1.2309	-0.891493	14	-1.5843	0	30	40	Mother	0	0	-0.507896	0	0	3	2-3 years	>32%	0	>32%	0	-1.1559	3.60939	30	0	1		2009-06-01	11	1	3	1	0	0	41	good	>900
62	40	1	3.01164	Male	16	24	0	0	-1.0115	-0.891493	14	-1.40741	0	30	40	Mother	0	0	-0.266513	0	0	3	2-3 years	>32%	0	>32%	0	-1.2309	3.60939	30	0	1		2009-06-29	10	1	3	1	0	0	40	good	>900
62	44	1	3.01164	Male	16	28	0	0	-1.0845	-0.891493	14.5	-1.37808	0	30	40	Mother	0	0	-0.37406	0	0	3	2-3 years	>32%	0	>32%	0	-1.0115	3.60939	30	0	1		2009-07-27	10	1	3	1	0	0	40	good	>900
62	48	1	3.01164	Male	16	32	0	0	-1.15609	-0.891493	14.5	-1.39626	0	30	32	Mother	0	0	-0.482293	0	0	3	2-3 years	>32%	0	>32%	0	-1.0845	3.60939	30	0	1		2009-08-24	10	1	3	1	0	0	40	good	>900
63	0	1	0.966461	Male	0	0	0	0	-4.34402	-4.34402	11.5	-4.77946	0	20	20	Mother	0	0	-2.9279	1	1	4	< 2 years	16-24%					0	20	1	2		2008-09-29		1	4	2	0	0		good	>900
63	4	1	0.966461	Male	4	0	0	0	-3.54103	-4.34402	12	-3.89596	0	20	20	Mother	0	0	-2.25761	1	1	4	< 2 years	16-24%	0	16-24%	1	-4.34402	0	20	1	0		2008-10-27	0	1	4	2	0	0	20	good	>900
63	8	1	0.966461	Male	8	0	0	0	-3.19843	-4.34402	13	-4.17406	0	20	20	Mother	0	0	-1.50225	0	1	4	< 2 years	16-24%	0	16-24%	1	-3.54103	0	20	1	0		2008-11-24	0	1	4	2	0	0	20	good	>900
63	12	1	0.966461	Male	12	0	0	0	-2.47552	-4.34402	14	-4.02197	0	20	28	Mother	0	0	-0.663414	0	1	4	< 2 years	24-32%	0	16-24%	0	-3.19843	0	20	1	0		2008-12-15	0	1	4	2	0	0	20	good	>900
63	16	1	0.966461	Male	16	0	0	0	-1.79799	-4.34402	14	-2.92454	0	20	28	Mother	0	0	-0.728957	0	1	4	< 2 years	24-32%	0	24-32%	0	-2.47552	0	20	1	1		2009-01-19	8	1	4	2	0	0	28	good	>900
63	20	1	0.966461	Male	16	4	0	0	-1.64899	-4.34402	15	-1.70248	0	20	28	Mother	0	0	-1.36965	0	1	4	< 2 years	24-32%	0	24-32%	0	-1.79799	0	20	1	1		2009-02-16	8	1	4	2	0	0	28	good	>900
63	24	1	0.966461	Male	16	8	0	0	-2.33085	-4.34402	14.3	-2.02817	0	20	30	Mother	0	0	-2.10921	0	1	4	< 2 years	24-32%	0	24-32%	0	-1.64899	0	20	1	1		2009-03-16	8	1	4	2	0	0	28	good	>900
63	28	1	0.966461	Male	16	12	0	0	-1.95789	-4.34402	14.5	-2.33228	0	20	30	Mother	0	0	-1.36965	0	1	4	< 2 years	24-32%	0	24-32%	0	-2.33085	0	20	1	1		2009-04-13	10	1	4	2	0	0	30	good	>900
63	32	1	0.966461	Male	16	16	0	0	-1.51492	-4.34402	14.5	-5.88427	0	20	30	Mother	0	0	2.05528	0	1	4	< 2 years	24-32%	0	24-32%	0	-1.95789	0	20	1	1		2009-05-11	10	1	4	2	0	0	30	good	>900
63	36	1	0.966461	Male	16	20	0	0	-1.56394	-4.34402	15	-2.16729	0	20	28	Mother	0	0	-0.878302	0	1	4	< 2 years	24-32%	0	24-32%	0	-1.51492	0	20	1	1		2009-06-08	10	1	4	2	0	0	30	good	>900
63	40	1	0.966461	Male	16	24	0	0	-1.51821	-4.34402	15.3	-2.42728	0	20	28	Mother	0	0	-0.6223	0	1	4	< 2 years	24-32%	0	24-32%	0	-1.56394	0	20	1	1		2009-07-06	8	1	4	2	0	0	28	good	>900
63	44	1	0.966461	Male	16	28	0	0	-1.04706	-4.34402	15	-2.20869	0	20	28	Mother	0	0	-0.0975766	0	1	4	< 2 years	24-32%	0	24-32%	0	-1.51821	0	20	1	1		2009-08-05	8	1	4	2	0	0	28	good	>900
63	48	1	0.966461	Male	16	32	0	0	-1.08727	-4.34402	15	-2.39456	0	20	28	Mother	0	0	0.0177833	0	1	4	< 2 years	24-32%	0	24-32%	0	-1.04706	0	20	1	1		2009-08-31	8	1	4	2	0	0	28	good	>900
64	0	1	0.646133	Female	0	0	0	0	-5.389	-5.389	9.6	-3.14365	0	11	11	Mother	1	0	-3.18124	1	1	4	< 2 years	<16%					0	11	1	2		2008-10-01		1	4	2	0	0		good	500-900
64	4	1	0.646133	Female	4	0	1	0	-5.27331	-5.389	9.8	-3.62461	0	11	48	Mother	1	0	-3.18124	1	1	4	< 2 years	>32%	0	<16%	1	-5.389	0	11	1	0		2008-10-29	0	0	4	2	0	0	11	good	500-900
64	8	1	0.646133	Female	8	0	1	1	-5.15688	-5.389	9.9	-4.06395	0	11	48	Mother	1	1	-3.18124	1	1	4	< 2 years	>32%	0	>32%	1	-5.27331	0	11	1	2		2008-11-26	37	1	4	2	1	1	48	good	500-900
64	12	1	0.646133	Female	12	0	1	2	-4.24734	-5.389	10	-4.37012	0	11	42	Mother	1	1	-3.18124	1	1	4	< 2 years	>32%	0	>32%	1	-5.15688	0	11	1	2		2008-12-17	37	1	4	2	2	2	48	good	>900
64	16	1	0.646133	Female	16	0	1	3	-2.83636	-5.389	13.5	-4.32981	0	11	42	Mother	1	1	-1.56781	0	1	4	< 2 years	>32%	0	>32%	1	-4.24734	0	11	1	2		2009-01-21	31	1	4	2	3	3	42	good	>900
64	20	1	0.646133	Female	16	4	1	4	-2.08565	-5.389	13.5	-3.94968	0	11	42	Mother	1	1	-0.37263	0	1	4	< 2 years	>32%	0	>32%	0	-2.83636	0	11	1	2		2009-02-12	31	1	4	2	4	4	42	good	>900
64	24	1	0.646133	Female	16	8	1	5	-0.874135	-5.389	15.5	-3.60701	0	11	20	Mother	1	1	1.14413	0	1	4	< 2 years	16-24%	0	>32%	0	-2.08565	0	11	1	2		2009-03-18	31	1	4	2	5	5	42	good	>900
64	28	1	0.646133	Female	16	12	1	6	-0.952035	-5.389	15.5	-3.19204	0	11	20	Mother	1	1	0.677292	0	1	4	< 2 years	16-24%	0	16-24%	0	-0.874135	0	11	1	1		2009-04-15	9	1	4	2	6	6	20	good	>900
64	32	1	0.646133	Female	16	16	1	6	-0.28016	-5.389	16	-3.14559	0	11	20	Mother	1	1	1.48182	0	1	4	< 2 years	16-24%	0	16-24%	0	-0.952035	0	11	1	1		2009-05-13	9	1	4	2	7	7	20	good	>900
64	36	1	0.646133	Female	16	20	1	6	-0.356639	-5.389	16.5	-2.73237	0	11	20	Mother	1	1	1.08151	0	1	4	< 2 years	16-24%	0	16-24%	0	-0.28016	0	11	1	1		2009-06-10	9	1	4	2	8	8	20	good	>900
64	40	1	0.646133	Female	16	24	1	6	0.383854	-5.389	16.5	-1.62352	0	11	20	Mother	1	1	1.34259	0	1	4	< 2 years	16-24%	0	16-24%	0	-0.356639	0	11	1	1		2009-07-08	9	1	4	2	9	9	20	good	>900
64	44	1	0.646133	Female	16	28	1	6	1.21	-5.389	17	-2.96103	0	11	20	Mother	1	1	3.25878	0	1	4	< 2 years	16-24%	0	16-24%	0	0.383854	0	11	1	1		2009-08-05	9	1	4	2	10	10	20	good	>900
64	48	1	0.646133	Female	16	32	1	6	1.21	-5.389	17	-2.54825	0	11	20	Mother	1	1	3.16661	0	1	4	< 2 years	16-24%	0	16-24%	0	1.21	0	11	1	1		2009-09-02	9	1	4	2	11	11	20	good	>900
65	0	1	4.08487	Female	0	0	0	0	-1.84198	-1.84198	14.5	-0.536125	0	35	35	Other	0	0	-2.28297	0	0	4	4-5 years	>32%					10.27	35	0	2		2008-10-16		1	4	2	0	0		good	>900
65	4	1	4.08487	Female	4	0	0	0	-1.73079	-1.84198	15	-0.631293	0	35	35	Other	0	0	-2.00766	0	0	4	4-5 years	>32%	0	>32%	0	-1.84198	10.27	35	0	0		2008-11-13	0	1	4	2	0	0	35	good	>900
65	8	1	4.08487	Female	8	0	0	0	-1.79934	-1.84198	15	-0.520077	0	35	35	Other	0	0	-2.22672	0	0	4	4-5 years	>32%	0	>32%	0	-1.73079	10.27	35	0	0		2008-12-11	0	1	4	2	0	0	35	good	>900
65	12	1	4.08487	Female	12	0	0	0	-1.57877	-1.84198	15	-0.364545	0	35	46	Other	0	0	-2.11675	0	0	4	4-5 years	>32%	0	>32%	0	-1.79934	10.27	35	0	0		2009-01-08	0	1	4	2	0	0	35	good	>900
65	16	1	4.08487	Female	16	0	0	0	-1.6454	-1.84198	15	-0.366488	0	35	46	Other	0	0	-2.22864	0	0	4	4-5 years	>32%	0	>32%	0	-1.57877	10.27	35	0	1		2009-02-05	11	1	4	2	0	0	46	good	>900
65	20	1	4.08487	Female	16	4	0	0	-1.71105	-1.84198	15	-0.43385	0	35	46	Other	0	0	-2.22864	0	0	4	4-5 years	>32%	0	>32%	0	-1.6454	10.27	35	0	1		2009-03-05	11	1	4	2	0	0	46	good	>900
65	24	1	4.08487	Female	16	8	0	0	-1.71105	-1.84198	15	-0.43385	0	35	46	Other	0	0	-2.22864	0	0	4	4-5 years	>32%	0	>32%	0	-1.71105	10.27	35	0	1			11	1	4	2	0	0	46	LOCF	>900
65	28	1	4.08487	Female	16	12	0	0	-1.83858	-1.84198	15	-0.431687	0	35	43	Other	0	0	-2.45398	0	0	4	4-5 years	>32%	0	>32%	0	-1.71105	10.27	35	0	1		2009-04-30	11	1	4	2	0	0	46	good	>900
65	32	1	4.08487	Female	16	16	0	0	-1.73585	-1.84198	15	-0.321129	0	35	43	Other	0	0	-2.42361	0	0	4	4-5 years	>32%	0	>32%	0	-1.83858	10.27	35	0	1		2009-05-28	8	1	4	2	0	0	43	good	>900
65	36	1	4.08487	Female	16	20	0	0	-1.79673	-1.84198	15	-0.42581	0	35	49	Other	0	0	-2.42361	0	0	4	4-5 years	>32%	0	>32%	0	-1.73585	10.27	35	0	1		2009-06-25	8	1	4	2	0	0	43	good	>900
65	40	1	4.08487	Female	16	24	0	0	-1.74958	-1.84198	15	-0.315005	0	35	49	Other	0	0	-2.48458	0	0	4	4-5 years	>32%	0	>32%	0	-1.79673	10.27	35	0	1		2009-07-23	14	1	4	2	0	0	49	good	>900
65	44	1	4.08487	Female	16	28	0	0	-1.80825	-1.84198	15	-0.310655	0	35	49	Other	0	0	-2.60036	1	0	4	4-5 years	>32%	0	>32%	0	-1.74958	10.27	35	0	1		2009-08-20	14	1	4	2	0	0	49	good	>900
65	48	1	4.08487	Female	16	32	0	0	-1.60777	-1.84198	15.5	-0.263455	0	35	44	Other	0	0	-2.30747	0	0	4	4-5 years	>32%	0	>32%	1	-1.80825	10.27	35	0	1		2009-09-17	14	1	4	2	0	0	49	good	>900
66	0	1	1.14442	Female	0	0	0	0	-3.77548	-3.77548	10.5	-3.77402	0	12	12	Mother	1	0	-2.4998	1	1	4	< 2 years	<16%					0	12	1	2		2008-10-16		1	4	2	0	0		good	500-900
66	4	1	1.14442	Female	4	0	1	0	-3.97139	-3.77548	11	-3.35363	0	12	12	Mother	1	0	-3.18338	1	1	4	< 2 years	<16%	0	<16%	1	-3.77548	0	12	1	0		2008-11-13	0	0	4	2	0	0	12	good	500-900
66	8	1	1.14442	Female	8	0	1	1	-3.16829	-3.77548	11.5	-3.65994	0	12	12	Mother	1	1	-1.86199	1	1	4	< 2 years	<16%	0	<16%	1	-3.97139	0	12	1	0		2008-12-11	0	0	4	2	1	1	12	good	500-900
66	12	1	1.14442	Female	12	0	1	2	-2.70926	-3.77548	13.7	-3.23781	0	12	20	Mother	1	1	-1.62112	0	1	4	< 2 years	16-24%	0	<16%	1	-3.16829	0	12	1	0		2009-01-08	0	0	4	2	2	2	12	good	>900
66	16	1	1.14442	Female	16	0	1	3	-1.96012	-3.77548	13.7	-3.51792	0	12	20	Mother	1	1	-0.417083	0	1	4	< 2 years	16-24%	0	16-24%	0	-2.70926	0	12	1	1		2009-02-05	8	1	4	2	3	3	20	good	>900
66	20	1	1.14442	Female	16	4	1	4	-2.12389	-3.77548	14	-3.33596	0	12	20	Mother	1	1	-0.821419	0	1	4	< 2 years	16-24%	0	16-24%	0	-1.96012	0	12	1	1		2009-03-05	8	1	4	2	4	4	20	good	>900
66	24	1	1.14442	Female	16	8	1	5	-1.55972	-3.77548	15	-2.88317	0	12	21	Mother	1	1	-0.376346	0	1	4	< 2 years	16-24%	0	16-24%	0	-2.12389	0	12	1	1		2009-04-02	8	1	4	2	5	5	20	good	>900
66	28	1	1.14442	Female	16	12	1	6	-1.81302	-3.77548	14.7	-2.93524	0	12	21	Mother	1	1	-0.625152	0	1	4	< 2 years	16-24%	0	16-24%	0	-1.55972	0	12	1	1		2009-04-30	9	1	4	2	6	6	21	good	>900
66	32	1	1.14442	Female	16	16	1	6	-1.76651	-3.77548	15	-2.84923	0	12	21	Mother	1	1	-0.59471	0	1	4	< 2 years	16-24%	0	16-24%	0	-1.81302	0	12	1	1		2009-05-28	9	1	4	2	7	7	21	good	>900
66	36	1	1.14442	Female	16	20	1	6	-2.01414	-3.77548	14	-3.08042	0	12	29	Mother	1	1	-0.724642	0	1	4	< 2 years	24-32%	0	16-24%	0	-1.76651	0	12	1	1		2009-06-25	9	1	4	2	8	8	21	good	>900
66	40	1	1.14442	Female	16	24	1	6	-2.06216	-3.77548	14	-2.98416	0	12	29	Mother	1	1	-0.818403	0	1	4	< 2 years	24-32%	0	24-32%	0	-2.01414	0	12	1	2		2009-07-23	17	1	4	2	9	9	29	good	>900
66	44	1	1.14442	Female	16	28	1	6	-2.82908	-3.77548	14	-1.95261	0	12	29	Mother	1	1	-2.5882	0	1	4	< 2 years	24-32%	0	24-32%	0	-2.06216	0	12	1	2		2009-08-20	17	1	4	2	10	10	29	good	>900
66	48	1	1.14442	Female	16	32	1	6	-2.34943	-3.77548	14	-1.95704	0	12	22	Mother	1	1	-1.73907	0	1	4	< 2 years	16-24%	0	24-32%	0	-2.82908	0	12	1	2		2009-09-17	17	1	4	2	11	11	29	good	>900
67	0	1	0.492813	Female	0	0	0	0	-3.1026	-3.1026	11	-2.25047	0	6	6	Mother	1	0	-3.18124	1	1	4	< 2 years	<16%					0	6	1	2		2008-11-18		1	4	2	0	0		good	250-500
67	4	1	0.492813	Female	4	0	1	0	-2.63373	-3.1026	11	-2.10192	0	6	6	Mother	1	0	-3.18124	1	1	4	< 2 years	<16%	0	<16%	1	-3.1026	0	6	1	0		2008-12-12	0	0	4	2	0	0	6	good	250-500
67	8	1	0.492813	Female	8	0	1	1	-2.26123	-3.1026	12	-2.27504	0	6	6	Mother	1	1	-2.13783	1	1	4	< 2 years	<16%	0	<16%	1	-2.63373	0	6	1	0		2009-01-12	0	0	4	2	1	1	6	good	250-500
67	12	1	0.492813	Female	12	0	1	2	-1.99546	-3.1026	12	-2.35661	0	6	13	Mother	1	1	-1.38608	1	1	4	< 2 years	<16%	0	<16%	1	-2.26123	0	6	1	0		2009-02-09	0	0	4	2	2	2	6	good	500-900
67	16	1	0.492813	Female	16	0	1	3	-1.86428	-3.1026	13.5	-0.385761	0	6	13	Mother	1	1	-2.47203	0	1	4	< 2 years	<16%	0	<16%	1	-1.99546	0	6	1	1		2009-03-10	7	0	4	2	3	3	13	good	500-900
67	20	1	0.492813	Female	16	4	1	4	-1.47991	-3.1026	13.5	-0.460734	0	6	13	Mother	1	1	-1.90513	0	1	4	< 2 years	<16%	0	<16%	0	-1.86428	0	6	1	1		2009-04-07	7	0	4	2	4	4	13	good	500-900
67	24	1	0.492813	Female	16	8	1	5	-1.01424	-3.1026	14	-0.91005	0	6	25	Mother	1	1	-0.976255	0	1	4	< 2 years	24-32%	0	<16%	0	-1.47991	0	6	1	1		2009-05-05	7	0	4	2	5	5	13	good	500-900
67	28	1	0.492813	Female	16	12	1	6	-1.17449	-3.1026	14	-1.25529	0	6	25	Mother	1	1	-0.976255	0	1	4	< 2 years	24-32%	0	24-32%	0	-1.01424	0	6	1	2		2009-05-28	19	1	4	2	6	6	25	good	500-900
67	32	1	0.492813	Female	16	16	1	6	-1.18205	-3.1026	14	-1.71639	0	6	25	Mother	1	1	-0.688333	0	1	4	< 2 years	24-32%	0	24-32%	0	-1.17449	0	6	1	2		2009-06-30	19	1	4	2	7	7	25	good	500-900
67	36	1	0.492813	Female	16	20	1	6	-0.952035	-3.1026	14.5	-0.965577	0	6	34	Mother	1	1	-0.893187	0	1	4	< 2 years	>32%	0	24-32%	0	-1.18205	0	6	1	2		2009-07-28	19	1	4	2	8	8	25	good	>900
67	40	1	0.492813	Female	16	24	1	6	-0.927655	-3.1026	14.5	-1.68849	0	6	34	Mother	1	1	-0.385723	0	1	4	< 2 years	>32%	0	>32%	0	-0.952035	0	6	1	2		2009-08-25	28	1	4	2	9	9	34	good	>900
67	44	1	0.492813	Female	16	28	1	6	-0.998636	-3.1026	15	-1.65959	0	6	34	Mother	1	1	-0.494347	0	1	4	< 2 years	>32%	0	>32%	0	-0.927655	0	6	1	2		2009-09-22	28	1	4	2	10	10	34	good	>900
67	48	1	0.492813	Female	16	32	1	6	-0.878482	-3.1026	15	-1.97484	0	6	37	Mother	1	1	-0.114092	0	1	4	< 2 years	>32%	0	>32%	0	-0.998636	0	6	1	2		2009-10-20	28	1	4	2	11	11	34	good	>900
68	0	2	2.75154	Female	0	0	0	0	-1.52809	-1.52809	13.6	-1.94324	0	5	5	Mother	0	0	-0.647057	0	0	4	2-3 years	<16%					2.3215	5	0	2		2007-12-04		1	4	2	0	0		good	<250
68	4	2	2.75154	Female	4	0	0	0	-1.63411	-1.52809	13.6	-1.70141	1	5	5	Mother	0	0	-1.01606	0	0	4	2-3 years	<16%	0	<16%	0	-1.52809	2.3215	5	0	0		2008-01-02	0	0	4	2	0	0	5	good	<250
68	8	2	2.75154	Female	8	0	0	0	-2.11735	-1.52809	13.7	-1.81849	0	5	5	Mother	0	0	-1.5619	0	0	4	2-3 years	<16%	1	<16%	0	-1.63411	2.3215	5	0	0		2008-01-28	0	0	4	2	0	0	5	good	<250
68	12	2	2.75154	Female	12	0	0	0	-1.09533	-1.52809	14	-1.68361	0	5	13	Mother	0	0	-0.253725	0	0	4	2-3 years	<16%	0	<16%	0	-2.11735	2.3215	5	0	0		2008-02-21	0	0	4	2	0	0	5	good	250-500
68	16	2	2.75154	Female	16	0	0	0	-0.862723	-1.52809	14.1	-1.70148	0	5	13	Mother	0	0	0.0922369	0	0	4	2-3 years	<16%	0	<16%	0	-1.09533	2.3215	5	0	1		2008-03-20	8	0	4	2	0	0	13	good	250-500
68	20	2	2.75154	Female	16	4	0	0	-0.97332	-1.52809	16	-1.87171	1	5	13	Mother	0	0	0.0922369	0	0	4	2-3 years	<16%	0	<16%	0	-0.862723	2.3215	5	0	1		2008-04-22	8	0	4	2	0	0	13	good	250-500
68	24	2	2.75154	Female	16	8	0	0	-0.750791	-1.52809	14.2	-1.98028	0	5	26	Mother	0	0	0.52805	0	0	4	2-3 years	24-32%	1	<16%	0	-0.97332	2.3215	5	0	1		2008-05-19	8	0	4	2	0	0	13	good	500-900
68	28	2	2.75154	Female	16	12	0	0	-0.267815	-1.52809	15	-1.10942	0	5	26	Mother	0	0	0.49419	0	0	4	2-3 years	24-32%	0	24-32%	0	-0.750791	2.3215	5	0	2		2008-06-17	21	1	4	2	0	0	26	good	500-900
68	32	2	2.75154	Female	16	16	0	0	0.166605	-1.52809	15.5	-0.874794	0	5	26	Mother	0	0	0.942585	0	0	4	2-3 years	24-32%	0	24-32%	0	-0.267815	2.3215	5	0	2		2008-07-15	21	1	4	2	0	0	26	good	500-900
68	36	2	2.75154	Female	16	20	0	0	0.0790704	-1.52809	14	-0.593074	0	5	33	Mother	0	0	0.644021	0	0	4	2-3 years	>32%	0	24-32%	0	0.166605	2.3215	5	0	2		2008-08-12	21	1	4	2	0	0	26	good	>900
68	40	2	2.75154	Female	16	24	0	0	-0.261066	-1.52809	14	-0.658663	0	5	33	Mother	0	0	0.172628	0	0	4	2-3 years	>32%	0	>32%	0	0.0790704	2.3215	5	0	2		2008-09-09	28	1	4	2	0	0	33	good	>900
68	44	2	2.75154	Female	16	28	0	0	-0.0899941	-1.52809	15	-0.794239	0	5	33	Mother	0	0	0.54448	0	0	4	2-3 years	>32%	0	>32%	0	-0.261066	2.3215	5	0	2		2008-10-07	28	1	4	2	0	0	33	good	>900
68	48	2	2.75154	Female	16	32	0	0	-0.17165	-1.52809	15.4	-0.178693	0	5	28	Mother	0	0	-0.0607232	0	0	4	2-3 years	24-32%	0	>32%	0	-0.0899941	2.3215	5	0	2		2008-11-04	28	1	4	2	0	0	33	good	500-900
69	0	2	0.843258	Female	0	0	0	0	-0.507406	-0.507406	11	-0.338591	0	18	18	Mother	0	0	-0.688333	1	1	2	< 2 years	16-24%					0	18	1	2		2007-12-05		1	1	1	0	0		good	500-900
69	4	2	0.843258	Female	4	0	0	0	-2.47453	-0.507406	11	-0.80068	0	18	18	Mother	0	0	-3.13428	1	1	2	< 2 years	16-24%	0	16-24%	1	-0.507406	0	18	1	0		2008-01-02	0	1	1	1	0	0	18	good	500-900
69	8	2	0.843258	Female	8	0	0	0	-2.04307	-0.507406	11.3	-1.15246	0	18	18	Mother	0	0	-2.23888	1	1	2	< 2 years	16-24%	0	16-24%	1	-2.47453	0	18	1	0		2008-01-30	0	1	1	1	0	0	18	good	500-900
69	12	2	0.843258	Female	12	0	0	0	-1.10342	-0.507406	12	-0.714426	0	18	28	Mother	0	0	-1.20938	1	1	2	< 2 years	24-32%	0	16-24%	1	-2.04307	0	18	1	0		2008-02-27	0	1	1	1	0	0	18	good	>900
69	16	2	0.843258	Female	16	0	0	0	-1.83311	-0.507406	11.9	-0.579883	0	18	28	Mother	0	0	-2.34244	1	1	2	< 2 years	24-32%	0	24-32%	1	-1.10342	0	18	1	1		2008-03-26	10	1	1	1	0	0	28	good	>900
69	20	2	0.843258	Female	16	4	0	0	-0.952248	-0.507406	12.1	-1.43008	0	18	28	Mother	0	0	-0.63882	1	1	2	< 2 years	24-32%	0	24-32%	1	-1.83311	0	18	1	1		2008-04-23	10	1	1	1	0	0	28	good	>900
69	24	2	0.843258	Female	16	8	0	0	-1.12221	-0.507406	12.5	-1.1582	0	18	32	Mother	0	0	-0.99081	0	1	2	< 2 years	>32%	0	24-32%	1	-0.952248	0	18	1	1		2008-05-21	10	1	1	1	0	0	28	good
69	28	2	0.843258	Female	16	12	0	0	-0.809144	-0.507406	12.5	-1.4881	0	18	32	Mother	0	0	-0.340872	0	1	2	< 2 years	>32%	0	>32%	0	-1.12221	0	18	1	1		2008-06-18	14	1	1	1	0	0	32	good
69	32	2	0.843258	Female	16	16	0	0	-0.520154	-0.507406	13	-1.72847	0	18	32	Mother	0	0	0.260948	0	1	2	< 2 years	>32%	0	>32%	0	-0.809144	0	18	1	1		2008-07-16	14	1	1	1	0	0	32	good
69	36	2	0.843258	Female	16	20	0	0	-0.252488	-0.507406	14.3	-1.74772	0	18	30	Mother	0	0	0.609488	0	1	2	< 2 years	24-32%	0	>32%	0	-0.520154	0	18	1	1		2008-08-13	14	1	1	1	0	0	32	good	>900
69	40	2	0.843258	Female	16	24	0	0	-0.402915	-0.507406	14.5	-2.02814	0	18	30	Mother	0	0	0.609488	0	1	2	< 2 years	24-32%	0	24-32%	0	-0.252488	0	18	1	1		2008-09-10	12	1	1	1	0	0	30	good	>900
69	44	2	0.843258	Female	16	28	0	0	0.226713	-0.507406	16	-1.96162	0	18	30	Mother	0	0	1.42869	0	1	2	< 2 years	24-32%	0	24-32%	0	-0.402915	0	18	1	1		2008-10-08	12	1	1	1	0	0	30	good	>900
69	48	2	0.843258	Female	16	32	0	0	0.0842447	-0.507406	16	-1.89104	0	18	44	Mother	0	0	1.22484	0	1	2	< 2 years	>32%	0	24-32%	0	0.226713	0	18	1	1		2008-11-05	12	1	1	1	0	0	30	good	>900
70	0	2	1.42094	Male	0	0	0	0	-3.22682	-3.22682	12.3	-2.38405	0	15	15	Mother	1	0	-3.16631	1	1	3	< 2 years	<16%					9.19e-06	15	1	2	36	2007-12-11		1	3	1	0	0		good	500-900
70	4	2	1.42094	Male	4	0	0	0	-4.00672	-3.22682	11.5	-2.71296	0	15	15	Mother	1	0	-4.08528	1	1	3	< 2 years	<16%	0	<16%	1	-3.22682	9.19e-06	15	1	0	36	2008-01-11	0	0	3	1	0	0	15	good	500-900
70	8	2	1.42094	Male	8	0	1	0	-4.80235	-3.22682	11	-2.97844	1	15	15	Mother	1	0	-5.09757	1	1	3	< 2 years	<16%	0	<16%	1	-4.00672	9.19e-06	15	1	0	36	2008-02-07	0	0	3	1	0	0	15	good	500-900
70	12	2	1.42094	Male	12	0	1	1	-2.55921	-3.22682	12	-3.17386	1	15	14	Mother	1	1	-1.55509	1	1	3	< 2 years	<16%	1	<16%	1	-4.80235	9.19e-06	15	1	0	36	2008-03-07	0	0	3	1	1	1	15	good	500-900
70	16	2	1.42094	Male	16	0	1	2	-4.40426	-3.22682	11.5	-3.3888	1	15	14	Mother	1	1	-4.08528	1	1	3	< 2 years	<16%	1	<16%	1	-2.55921	9.19e-06	15	1	0	36	2008-04-01	-1	0	3	1	2	2	14	good	500-900
70	20	2	1.42094	Male	16	4	1	3	-3.35069	-3.22682	13.5	-3.61512	0	15	14	Mother	1	1	-2.32664	0	1	3	< 2 years	<16%	1	<16%	1	-4.40426	9.19e-06	15	1	0	36	2008-04-29	-1	0	3	1	3	3	14	good	500-900
70	24	2	1.42094	Male	16	8	1	4	-2.61827	-3.22682	13	-3.7973	1	15	19	Mother	1	1	-1.121	0	1	3	< 2 years	16-24%	0	<16%	0	-3.35069	9.19e-06	15	1	0	36	2008-05-23	-1	0	3	1	4	4	14	good	500-900
70	28	2	1.42094	Male	16	12	1	5	-2.08428	-3.22682	14.8	-3.91797	0	15	19	Mother	1	1	-0.304744	0	1	3	< 2 years	16-24%	1	16-24%	0	-2.61827	9.19e-06	15	1	1	36	2008-06-23	4	1	3	1	5	5	19	good	500-900
70	32	2	1.42094	Male	16	16	1	6	-3.73434	-3.22682	15.1	-3.74381	0	15	19	Mother	1	1	-2.58251	0	1	3	< 2 years	16-24%	0	16-24%	0	-2.08428	9.19e-06	15	1	1	36	2008-07-25	4	1	3	1	6	6	19	good	500-900
70	36	2	1.42094	Male	16	20	0	6	-1.45907	-3.22682	15	-3.588	0	15	15	Mother	1	1	0.549267	0	1	3	< 2 years	<16%	0	16-24%	0	-3.73434	9.19e-06	15	1	1	36	2008-08-19	4	1	3	1	7	7	19	good	>900
70	40	2	1.42094	Male	16	24	0	6	-1.1737	-3.22682	13.6	-3.38825	0	15	15	Mother	1	0	0.88386	0	1	3	< 2 years	<16%	0	<16%	0	-1.45907	9.19e-06	15	1	0	36	2008-09-16	0	0	3	1	7	7	15	good	>900
70	44	2	1.42094	Male	16	28	0	6	-1.28943	-3.22682	13.6	-3.00685	0	15	15	Mother	1	0	0.468081	0	1	3	< 2 years	<16%	0	<16%	0	-1.1737	9.19e-06	15	1	0	36	2008-10-14	0	0	3	1	7	7	15	good	>900
70	48	2	1.42094	Male	16	32	0	6	-1.41232	-3.22682	14	-3.19627	0	15	15	Mother	1	0	0.468081	0	1	3	< 2 years	<16%	0	<16%	0	-1.28943	9.19e-06	15	1	0	36	2008-11-14	0	0	3	1	7	7	15	good	>900
71	0	2	0.783025	Male	0	0	0	0	-3.66787	-3.66787	11.5	-1.98952	0	22	22	Mother	1	0	-3.89755	1	1	2	< 2 years	16-24%					0	22	1	2	28	2007-12-13		1	1	1	0	0		good	>900
71	4	2	0.783025	Male	4	0	1	0	-4.62948	-3.66787	11.5	-2.17118	0	22	22	Mother	1	0	-5.28618	1	1	2	< 2 years	16-24%	0	16-24%	1	-3.66787	0	22	1	0	28	2008-01-05	0	1	1	1	0	0	22	good	>900
71	8	2	0.783025	Male	8	0	1	1	-4.62948	-3.66787	11.5	-2.17118	0	22	22	Mother	1	1	-5.28618	1	1	2	< 2 years	16-24%	0	16-24%	1	-4.62948	0	22	1	0	28		0	1	1	1	1	1	22	LOCF	>900
71	12	2	0.783025	Male	12	0	1	2	-3.60897	-3.66787	12.2	-3.04873	0	22	34	Mother	1	1	-3.01079	1	1	2	< 2 years	>32%	0	16-24%	1	-4.62948	0	22	1	0	28	2008-03-07	0	1	1	1	2	2	22	good	>900
71	16	2	0.783025	Male	16	0	1	3	-2.46876	-3.66787	13.2	-3.00776	0	22	34	Mother	1	1	-1.50678	0	1	2	< 2 years	>32%	0	>32%	1	-3.60897	0	22	1	1	28	2008-03-28	12	1	1	1	3	3	34	good	>900
71	20	2	0.783025	Male	16	4	1	4	-2.68088	-3.66787	13	-3.43749	1	22	34	Mother	1	1	-1.50678	0	1	2	< 2 years	>32%	0	>32%	0	-2.46876	0	22	1	1	28	2008-04-30	12	1	1	1	4	4	34	good	>900
71	24	2	0.783025	Male	16	8	1	5	-2.68088	-3.66787	13	-3.43749	1	22	34	Mother	1	1	-1.50678	0	1	2	< 2 years	>32%	1	>32%	0	-2.68088	0	22	1	1	28		12	1	1	1	5	5	34	LOCF	>900
71	28	2	0.783025	Male	16	12	0	6	-2.3493	-3.66787	13.5	-3.64392	0	22	34	Mother	1	1	-0.861449	0	1	2	< 2 years	>32%	1	>32%	0	-2.68088	0	22	1	1	28	2008-06-10	12	1	1	1	6	6	34	old	>900
71	32	2	0.783025	Male	16	16	0	6	-2.60022	-3.66787	14	-3.88227	0	22	34	Mother	1	0	-1.18001	0	1	2	< 2 years	>32%	0	>32%	0	-2.3493	0	22	1	1	28	2008-07-24	12	1	1	1	6	6	34	good	>900
71	36	2	0.783025	Male	16	20	0	6	-2.21506	-3.66787	13	-3.08433	0	22	35	Mother	1	0	-1.15522	0	1	2	< 2 years	>32%	0	>32%	0	-2.60022	0	22	1	1	28	2008-08-22	12	1	1	1	6	6	34	good	>900
71	40	2	0.783025	Male	16	24	0	6	-2.36229	-3.66787	13	-3.24856	0	22	35	Mother	1	0	-1.29125	0	1	2	< 2 years	>32%	0	>32%	0	-2.21506	0	22	1	1	28	2008-09-19	13	1	1	1	6	6	35	good	>900
71	44	2	0.783025	Male	16	28	0	6	-1.99017	-3.66787	13	-1.70132	0	22	35	Mother	1	0	-1.7753	0	1	2	< 2 years	>32%	0	>32%	0	-2.36229	0	22	1	1	28	2008-10-16	13	1	1	1	6	6	35	good	>900
71	48	2	0.783025	Male	16	32	0	6	-1.65398	-3.66787	13	1.88574	0	22	27	Mother	1	0	-4.00705	1	1	2	< 2 years	24-32%	0	>32%	0	-1.99017	0	22	1	1	28	2008-11-14	13	1	1	1	6	6	35	good	>900
72	0	2	2.26146	Male	0	0	0	0	-5.389	-5.389	8.2	-7.07096	0	11	11	Other	1	0	-4.70001	1	1	4	2-3 years	<16%					0.639312	11	1	2	20	2007-12-20		1	4	2	0	0		good	250-500
72	4	2	2.26146	Male	4	0	0	0	-5.389	-5.389	8.2	-7.125	0	11	11	Other	1	0	-4.70001	1	1	4	2-3 years	<16%	0	<16%	1	-5.389	0.639312	11	1	0	20	2008-01-03	0	0	4	2	0	0	11	good	250-500
72	8	2	2.26146	Male	8	0	1	0	-5.389	-5.389	10.2	-7.25018	1	11	11	Other	1	0	-3.51483	1	1	4	2-3 years	<16%	0	<16%	1	-5.389	0.639312	11	1	0	20	2008-02-15	0	0	4	2	0	0	11	good	250-500
72	12	2	2.26146	Male	12	0	1	1	-5.389	-5.389	11.2	-7.33451	0	11	22	Other	1	1	-1.50225	1	1	4	2-3 years	16-24%	1	<16%	1	-5.389	0.639312	11	1	0	20	2008-03-11	0	0	4	2	1	1	11	good	250-500
72	16	2	2.26146	Male	16	0	1	2	-3.92005	-5.389	13.4	-6.90843	0	11	22	Other	1	1	0.374364	0	1	4	2-3 years	16-24%	0	16-24%	1	-5.389	0.639312	11	1	1	20	2008-04-10	11	1	4	2	2	2	22	good	250-500
72	20	2	2.26146	Male	16	4	0	3	-4.00709	-5.389	14	-6.33955	0	11	22	Other	1	1	-0.428028	0	1	4	2-3 years	16-24%	0	16-24%	0	-3.92005	0.639312	11	1	1	20	2008-05-07	11	1	4	2	3	3	22	good	250-500
72	24	2	2.26146	Male	16	8	0	4	-3.60327	-5.389	14.5	-6.43798	0	11	22	Other	1	0	0.266404	0	1	4	2-3 years	16-24%	0	16-24%	0	-4.00709	0.639312	11	1	1	20	2008-06-04	11	1	4	2	3	3	22	good	250-500
72	28	2	2.26146	Male	16	12	0	5	-3.22414	-5.389	14.9	-6.4162	0	11	22	Other	1	0	0.763173	0	1	4	2-3 years	16-24%	0	16-24%	0	-3.60327	0.639312	11	1	1	20	2008-07-01	11	1	4	2	3	3	22	good	250-500
72	32	2	2.26146	Male	16	16	0	6	-3.7761	-5.389	15	-6.48699	0	11	22	Other	1	0	0.116764	0	1	4	2-3 years	16-24%	0	16-24%	0	-3.22414	0.639312	11	1	1	20	2008-07-31	11	1	4	2	3	3	22	good	250-500
72	36	2	2.26146	Male	16	20	0	6	-2.96207	-5.389	15.5	-6.57667	0	11	35	Other	1	0	1.36515	0	1	4	2-3 years	>32%	0	16-24%	0	-3.7761	0.639312	11	1	1	20	2008-08-28	11	1	4	2	3	3	22	good	>900
72	40	2	2.26146	Male	16	24	0	6	-3.0266	-5.389	16	-6.64498	0	11	35	Other	1	0	1.36515	0	1	4	2-3 years	>32%	0	>32%	0	-2.96207	0.639312	11	1	2	20	2008-09-19	24	1	4	2	3	3	35	good	>900
72	44	2	2.26146	Male	16	28	0	6	-3.0266	-5.389	16	-6.64498	0	11	35	Other	1	0	1.36515	0	1	4	2-3 years	>32%	0	>32%	0	-3.0266	0.639312	11	1	2	20		24	1	4	2	3	3	35	LOCF	>900
72	48	2	2.26146	Male	16	32	0	6	-2.02583	-5.389	16.5	-6.66577	0	11	32	Other	1	0	2.81452	0	1	4	2-3 years	>32%	0	>32%	0	-3.0266	0.639312	11	1	2	20	2008-11-18	24	1	4	2	3	3	35	good	>900
73	0	2	1.50856	Female	0	0	0	0	-3.26215	-3.26215	12	-4.06041	0	9	9	Mother	1	0	-1.6566	1	1	3	< 2 years	<16%					0.0012793	9	1	2	36	2008-01-03		1	3	1	0	0		good	250-500
73	4	2	1.50856	Female	4	0	1	0	-2.24469	-3.26215	12.1	-4.30454	0	9	9	Mother	1	0	-0.138915	1	1	3	< 2 years	<16%	0	<16%	1	-3.26215	0.0012793	9	1	0	36	2008-01-31	0	0	3	1	0	0	9	good	250-500
73	8	2	1.50856	Female	8	0	1	1	-1.8754	-3.26215	13	-4.50083	1	9	9	Mother	1	1	0.524905	0	1	3	< 2 years	<16%	0	<16%	1	-2.24469	0.0012793	9	1	0	36	2008-02-28	0	0	3	1	1	1	9	good	250-500
73	12	2	1.50856	Female	12	0	1	2	-1.53648	-3.26215	14	-2.85528	1	9	14	Mother	1	1	-0.340872	0	1	3	< 2 years	<16%	1	<16%	0	-1.8754	0.0012793	9	1	0	36	2008-03-27	0	0	3	1	2	2	9	good	<250
73	16	2	1.50856	Female	16	0	1	3	-2.07173	-3.26215	13.5	-2.9234	1	9	14	Mother	1	1	-0.99081	0	1	3	< 2 years	<16%	1	<16%	0	-1.53648	0.0012793	9	1	1	36	2008-04-04	5	0	3	1	3	3	14	old	<250
73	20	2	1.50856	Female	16	4	1	4	-3.43368	-3.26215	11	-3.38863	1	9	14	Mother	1	1	-2.34244	1	1	3	< 2 years	<16%	1	<16%	0	-2.07173	0.0012793	9	1	1	36	2008-05-20	5	0	3	1	4	4	14	good	<250
73	24	2	1.50856	Female	16	8	1	5	-4.19425	-3.26215	11.2	-3.5604	1	9	25	Mother	1	1	-3.18176	1	1	3	< 2 years	24-32%	1	<16%	1	-3.43368	0.0012793	9	1	1	36	2008-06-12	5	0	3	1	5	5	14	good	<250
73	28	2	1.50856	Female	16	12	1	6	-4.38539	-3.26215	10.2	-3.56174	0	9	25	Mother	1	1	-3.18176	1	1	3	< 2 years	24-32%	1	24-32%	1	-4.19425	0.0012793	9	1	2	36	2008-07-17	16	1	3	1	6	6	25	good	<250
73	32	2	1.50856	Female	16	16	1	6	-2.76063	-3.26215	10.3	-3.69108	0	9	25	Mother	1	1	-0.99081	1	1	3	< 2 years	24-32%	0	24-32%	1	-4.38539	0.0012793	9	1	2	36	2008-08-14	16	1	3	1	7	7	25	good	<250
73	36	2	1.50856	Female	16	20	0	6	-2.8991	-3.26215	13	-3.87095	0	9	14	Mother	1	1	-0.99081	0	1	3	< 2 years	<16%	0	24-32%	1	-2.76063	0.0012793	9	1	2	36	2008-09-11	16	1	3	1	8	8	25	good	500-900
73	40	2	1.50856	Female	16	24	0	6	-3.57998	-3.26215	14.1	-4.0434	0	9	14	Mother	1	0	-1.6959	0	1	3	< 2 years	<16%	0	<16%	0	-2.8991	0.0012793	9	1	1	36	2008-10-09	5	0	3	1	8	8	14	good	500-900
73	44	2	1.50856	Female	16	28	0	6	-3.16322	-3.26215	14.2	-4.43824	0	9	14	Mother	1	0	-0.758079	0	1	3	< 2 years	<16%	0	<16%	0	-3.57998	0.0012793	9	1	1	36	2008-11-06	5	0	3	1	8	8	14	good	500-900
73	48	2	1.50856	Female	16	32	0	6	-2.30641	-3.26215	14.5	-4.53302	0	9	17	Mother	1	0	0.482219	0	1	3	< 2 years	16-24%	0	<16%	0	-3.16322	0.0012793	9	1	1	36	2008-12-04	5	0	3	1	8	8	14	good	500-900
74	0	2	2.59001	Female	0	0	0	0	-0.93581	-0.93581	15	-0.977986	0	24	24	Other	0	0	-0.622325	0	0	2	2-3 years	24-32%					1.64616	24	0	2		2008-01-03		1	1	1	0	0		good	500-900
74	4	2	2.59001	Female	4	0	0	0	-0.696793	-0.93581	15.6	-1.04543	0	24	24	Other	0	0	-0.253725	0	0	2	2-3 years	24-32%	0	24-32%	0	-0.93581	1.64616	24	0	0		2008-01-31	0	1	1	1	0	0	24	good	500-900
74	8	2	2.59001	Female	8	0	0	0	-0.161027	-0.93581	15.5	-1.19015	0	24	24	Other	0	0	0.639541	0	0	2	2-3 years	24-32%	0	24-32%	0	-0.696793	1.64616	24	0	0		2008-02-28	0	1	1	1	0	0	24	good	500-900
74	12	2	2.59001	Female	12	0	0	0	-0.263397	-0.93581	15.5	-1.35528	0	24	36	Other	0	0	0.639541	0	0	2	2-3 years	>32%	0	24-32%	0	-0.161027	1.64616	24	0	0		2008-03-27	0	1	1	1	0	0	24	good	>900
74	16	2	2.59001	Female	16	0	0	0	-0.363522	-0.93581	15.5	-1.51481	0	24	36	Other	0	0	0.639541	0	0	2	2-3 years	>32%	0	>32%	0	-0.263397	1.64616	24	0	1		2008-04-24	12	1	1	1	0	0	36	good	>900
74	20	2	2.59001	Female	16	4	0	0	-0.766594	-0.93581	15.4	-1.34072	0	24	36	Other	0	0	-0.0197493	0	0	2	2-3 years	>32%	0	>32%	0	-0.363522	1.64616	24	0	1		2008-05-20	12	1	1	1	0	0	36	good	>900
74	24	2	2.59001	Female	16	8	0	0	-0.557887	-0.93581	15.5	-1.37304	0	24	40	Other	0	0	0.308102	0	0	2	2-3 years	>32%	0	>32%	0	-0.766594	1.64616	24	0	1		2008-06-19	12	1	1	1	0	0	36	good	>900
74	28	2	2.59001	Female	16	12	0	0	-0.645387	-0.93581	15.5	-1.30377	0	24	40	Other	0	0	0.0917284	0	0	2	2-3 years	>32%	0	>32%	0	-0.557887	1.64616	24	0	2		2008-07-15	16	1	1	1	0	0	40	good	>900
74	32	2	2.59001	Female	16	16	0	0	-0.445445	-0.93581	15.3	-1.32684	0	24	40	Other	0	0	0.404787	0	0	2	2-3 years	>32%	0	>32%	0	-0.645387	1.64616	24	0	2		2008-08-13	16	1	1	1	0	0	40	good	>900
74	36	2	2.59001	Female	16	20	0	0	-0.25497	-0.93581	15	-1.08896	0	24	36	Other	0	0	0.49419	0	0	2	2-3 years	>32%	0	>32%	0	-0.445445	1.64616	24	0	2		2008-09-10	16	1	1	1	0	0	40	good	>900
74	40	2	2.59001	Female	16	24	0	0	-0.340763	-0.93581	15	-1.09981	0	24	36	Other	0	0	0.391893	0	0	2	2-3 years	>32%	0	>32%	0	-0.25497	1.64616	24	0	1		2008-10-07	12	1	1	1	0	0	36	good	>900
74	44	2	2.59001	Female	16	28	0	0	-0.163709	-0.93581	15.2	-1.16822	0	24	36	Other	0	0	0.675089	0	0	2	2-3 years	>32%	0	>32%	0	-0.340763	1.64616	24	0	1		2008-11-05	12	1	1	1	0	0	36	good	>900
74	48	2	2.59001	Female	16	32	0	0	-0.252057	-0.93581	15.2	-1.01226	0	24	42	Other	0	0	0.473852	0	0	2	2-3 years	>32%	0	>32%	0	-0.163709	1.64616	24	0	1		2008-12-04	12	1	1	1	0	0	36	good	>900
75	0	2	3.00342	Male	0	0	0	0	-2.21404	-2.21404	13.7	-3.66966	0	10	10	Other	0	0	-0.0936424	0	0	3	2-3 years	<16%					3.56545	10	0	2		2008-01-03		1	3	1	0	0		good	250-500
75	4	2	3.00342	Male	4	0	0	0	-1.92114	-2.21404	14.4	-3.33036	0	10	10	Other	0	0	0.0755257	0	0	3	2-3 years	<16%	0	<16%	0	-2.21404	3.56545	10	0	0		2008-01-30	0	0	3	1	0	0	10	good	250-500
75	8	2	3.00342	Male	8	0	0	0	-1.65419	-2.21404	13.5	-3.24761	0	10	10	Other	0	0	0.339497	0	0	3	2-3 years	<16%	0	<16%	0	-1.92114	3.56545	10	0	0		2008-02-29	0	0	3	1	0	0	10	good	250-500
75	12	2	3.00342	Male	12	0	0	0	-2.06026	-2.21404	13.5	-3.19342	0	10	18	Other	0	0	-0.311265	0	0	3	2-3 years	16-24%	0	<16%	0	-1.65419	3.56545	10	0	0		2008-03-18	0	0	3	1	0	0	10	good	>900
75	16	2	3.00342	Male	16	0	0	0	-1.80619	-2.21404	13.8	-3.13198	0	10	18	Other	0	0	-0.0422106	0	0	3	2-3 years	16-24%	0	16-24%	0	-2.06026	3.56545	10	0	1		2008-04-22	8	1	3	1	0	0	18	good	>900
75	20	2	3.00342	Male	16	4	0	0	-1.80619	-2.21404	13.8	-3.13198	0	10	18	Other	0	0	-0.0422106	0	0	3	2-3 years	16-24%	0	16-24%	0	-1.80619	3.56545	10	0	1			8	1	3	1	0	0	18	LOCF	>900
75	24	2	3.00342	Male	16	8	0	0	-1.30992	-2.21404	14	-3.03716	0	10	24	Other	0	0	0.69147	0	0	3	2-3 years	24-32%	0	16-24%	0	-1.80619	3.56545	10	0	1		2008-06-19	8	1	3	1	0	0	18	good	>900
75	28	2	3.00342	Male	16	12	0	0	-1.08219	-2.21404	15	-2.97569	0	10	24	Other	0	0	0.913945	0	0	3	2-3 years	24-32%	0	24-32%	0	-1.30992	3.56545	10	0	1		2008-07-18	14	1	3	1	0	0	24	good	>900
75	32	2	3.00342	Male	16	16	0	0	-1.08219	-2.21404	15	-2.97569	0	10	24	Other	0	0	0.913945	0	0	3	2-3 years	24-32%	0	24-32%	0	-1.08219	3.56545	10	0	1			14	1	3	1	0	0	24	LOCF	>900
75	36	2	3.00342	Male	16	20	0	0	-1.47337	-2.21404	14.7	-2.92207	0	10	24	Other	0	0	0.338106	0	0	3	2-3 years	24-32%	0	24-32%	0	-1.08219	3.56545	10	0	1		2008-08-18	14	1	3	1	0	0	24	old	>900
75	40	2	3.00342	Male	16	24	0	0	-1.00886	-2.21404	14.3	-2.69893	0	10	28	Other	0	0	0.907632	0	0	3	2-3 years	24-32%	0	24-32%	0	-1.47337	3.56545	10	0	1		2008-10-08	14	1	3	1	0	0	24	good	>900
75	44	2	3.00342	Male	16	28	0	0	-1.08704	-2.21404	15.5	-2.86014	0	10	28	Other	0	0	0.907632	0	0	3	2-3 years	24-32%	0	24-32%	0	-1.00886	3.56545	10	0	2		2008-11-07	18	1	3	1	0	0	28	good	>900
75	48	2	3.00342	Male	16	32	0	0	-1.15863	-2.21404	15.5	-2.96211	0	10	28	Other	0	0	0.907632	0	0	3	2-3 years	24-32%	0	24-32%	0	-1.08704	3.56545	10	0	2		2008-12-05	18	1	3	1	0	0	28	good	>900
76	0	2	5.4757	Male	0	0	0	0	-1.94176	-1.94176	14.5	-3.30654	0	15	15	Mother	0	0	0.369538	0	0	2	4-5 years	<16%					19.2826	15	0	2		2008-01-04		1	1	1	0	0		good	250-500
76	4	2	5.4757	Male	4	0	0	0	-2.5787	-1.94176	14	-3.35276	0	15	15	Mother	0	0	-0.482293	1	0	2	4-5 years	<16%	0	<16%	0	-1.94176	19.2826	15	0	0		2008-01-31	0	0	1	1	0	0	15	good	250-500
76	8	2	5.4757	Male	8	0	0	0	-2.36478	-1.94176	14.5	-3.25095	0	15	15	Mother	0	0	-0.263995	0	0	2	4-5 years	<16%	0	<16%	1	-2.5787	19.2826	15	0	0		2008-02-29	0	0	1	1	0	0	15	good	250-500
76	12	2	5.4757	Male	12	0	0	0	-2.16211	-1.94176	15	-3.08799	0	15	21	Mother	0	0	-0.066509	0	0	2	4-5 years	16-24%	0	<16%	0	-2.36478	19.2826	15	0	0		2008-03-28	0	0	1	1	0	0	15	good	500-900
76	16	2	5.4757	Male	16	0	0	0	-2.1284	-1.94176	15.3	-3.13233	0	15	21	Mother	0	0	-0.0149867	0	0	2	4-5 years	16-24%	0	16-24%	0	-2.16211	19.2826	15	0	1		2008-04-25	6	1	1	1	0	0	21	good	500-900
76	20	2	5.4757	Male	16	4	0	0	-1.78698	-1.94176	15	-3.21638	0	15	21	Mother	0	0	0.604742	0	0	2	4-5 years	16-24%	0	16-24%	0	-2.1284	19.2826	15	0	1		2008-05-23	6	1	1	1	0	0	21	good	500-900
76	24	2	5.4757	Male	16	8	0	0	-1.86033	-1.94176	16	-3.15635	0	15	20	Mother	0	0	0.494398	0	0	2	4-5 years	16-24%	0	16-24%	0	-1.78698	19.2826	15	0	1		2008-06-20	6	1	1	1	0	0	21	good	500-900
76	28	2	5.4757	Male	16	12	0	0	-1.93379	-1.94176	16.2	-2.95344	0	15	20	Mother	0	0	0.162037	0	0	2	4-5 years	16-24%	0	16-24%	0	-1.86033	19.2826	15	0	1		2008-07-18	5	1	1	1	0	0	20	good	500-900
76	32	2	5.4757	Male	16	16	0	0	-2.00736	-1.94176	15.5	-2.91371	0	15	20	Mother	0	0	0.051103	0	0	2	4-5 years	16-24%	0	16-24%	0	-1.93379	19.2826	15	0	1		2008-08-15	5	1	1	1	0	0	20	good	500-900
76	36	2	5.4757	Male	16	20	0	0	-1.83152	-1.94176	16.3	-2.79432	0	15	20	Mother	0	0	0.196438	0	0	2	4-5 years	16-24%	0	16-24%	0	-2.00736	19.2826	15	0	1		2008-09-12	5	1	1	1	0	0	20	good	500-900
76	40	2	5.4757	Male	16	24	0	0	-1.59195	-1.94176	16.5	-2.63387	0	15	20	Mother	0	0	0.327725	0	0	2	4-5 years	16-24%	0	16-24%	0	-1.83152	19.2826	15	0	1		2008-10-10	5	1	1	1	0	0	20	good	500-900
76	44	2	5.4757	Male	16	28	0	0	-1.90435	-1.94176	16.5	-2.71514	0	15	20	Mother	0	0	-0.024554	0	0	2	4-5 years	16-24%	0	16-24%	0	-1.59195	19.2826	15	0	1		2008-11-06	5	1	1	1	0	0	20	good	500-900
76	48	2	5.4757	Male	16	32	0	0	-1.97714	-1.94176	16.3	-2.71576	0	15	18	Mother	0	0	-0.024554	0	0	2	4-5 years	16-24%	0	16-24%	0	-1.90435	19.2826	15	0	1		2008-12-02	5	1	1	1	0	0	20	good	250-500
77	0	2	4.03012	Female	0	0	0	0	-3.32198	-3.32198	13	-4.93903	0	23	23	Mother	0	0	-0.0624879	0	0	3	4-5 years	16-24%					9.91516	23	0	2		2008-01-17		1	3	1	0	0		good	500-900
77	4	2	4.03012	Female	4	0	0	0	-3.38989	-3.32198	12.8	-4.74769	0	23	23	Mother	0	0	-0.428201	0	0	3	4-5 years	16-24%	0	16-24%	0	-3.32198	9.91516	23	0	0		2008-02-14	0	1	3	1	0	0	23	good	500-900
77	8	2	4.03012	Female	8	0	0	0	-2.37552	-3.32198	13.2	-4.73936	1	23	23	Mother	0	0	1.05495	0	0	3	4-5 years	16-24%	0	16-24%	0	-3.38989	9.91516	23	0	0		2008-03-13	0	1	3	1	0	0	23	good	500-900
77	12	2	4.03012	Female	12	0	0	0	-1.81876	-3.32198	13.3	-4.70864	0	23	13	Mother	0	0	1.79403	0	0	3	4-5 years	<16%	1	16-24%	0	-2.37552	9.91516	23	0	0		2008-04-10	0	1	3	1	0	0	23	good	500-900
77	16	2	4.03012	Female	16	0	0	0	-1.88585	-3.32198	13.5	-4.72224	0	23	13	Mother	0	0	1.67887	0	0	3	4-5 years	<16%	0	<16%	0	-1.81876	9.91516	23	0	0		2008-05-08	-10	0	3	1	0	0	13	good	500-900
77	20	2	4.03012	Female	16	4	0	0	-1.95172	-3.32198	13	-4.62352	0	23	13	Mother	0	0	1.44599	0	0	3	4-5 years	<16%	0	<16%	0	-1.88585	9.91516	23	0	0		2008-06-05	-10	0	3	1	0	0	13	good	500-900
77	24	2	4.03012	Female	16	8	0	0	-1.45636	-3.32198	15	-4.26056	0	23	23	Mother	0	0	1.77425	0	0	3	4-5 years	16-24%	0	<16%	0	-1.95172	9.91516	23	0	0		2008-07-03	-10	0	3	1	0	0	13	good	500-900
77	28	2	4.03012	Female	16	12	0	0	-1.52088	-3.32198	15	-4.25358	0	23	23	Mother	0	0	1.77425	0	0	3	4-5 years	16-24%	0	16-24%	0	-1.45636	9.91516	23	0	0		2008-07-31	0	1	3	1	0	0	23	good	500-900
77	32	2	4.03012	Female	16	16	0	0	-0.839647	-3.32198	15	-4.07088	0	23	23	Mother	0	0	2.50878	0	0	3	4-5 years	16-24%	0	16-24%	0	-1.52088	9.91516	23	0	0		2008-08-28	0	1	3	1	0	0	23	good	500-900
77	36	2	4.03012	Female	16	20	0	0	-1.13937	-3.32198	15.2	-4.1067	0	23	23	Mother	0	0	2.16981	0	0	3	4-5 years	16-24%	0	16-24%	0	-0.839647	9.91516	23	0	0		2008-09-25	0	1	3	1	0	0	23	good	>900
77	40	2	4.03012	Female	16	24	0	0	-1.44799	-3.32198	14.8	-4.03304	0	23	23	Mother	0	0	1.60116	0	0	3	4-5 years	16-24%	0	16-24%	0	-1.13937	9.91516	23	0	0		2008-10-23	0	1	3	1	0	0	23	good	>900
77	44	2	4.03012	Female	16	28	0	0	-1.26101	-3.32198	15	-3.91795	0	23	23	Mother	0	0	1.8543	0	0	3	4-5 years	16-24%	0	16-24%	0	-1.44799	9.91516	23	0	0		2008-11-20	0	1	3	1	0	0	23	good	>900
77	48	2	4.03012	Female	16	32	0	0	-0.858528	-3.32198	15.5	-3.82476	0	23	27	Mother	0	0	2.32228	0	0	3	4-5 years	24-32%	0	16-24%	0	-1.26101	9.91516	23	0	0		2008-12-18	0	1	3	1	0	0	23	good	>900
78	0	2	1.89733	Male	0	0	0	0	-1.53631	-1.53631	14.4	-2.5277	0	11	11	Mother	0	0	-0.466152	0	0	2	< 2 years	<16%					0.123009	11	0	2		2008-01-18		1	1	1	0	0		good	<250
78	4	2	1.89733	Male	4	0	0	0	-1.21803	-1.53631	14.4	-2.68449	1	11	11	Mother	0	0	0.0177833	0	0	2	< 2 years	<16%	0	<16%	0	-1.53631	0.123009	11	0	0		2008-02-11	0	0	1	1	0	0	11	good	<250
78	8	2	1.89733	Male	8	0	0	0	-0.186683	-1.53631	15.8	-2.64967	0	11	11	Mother	0	0	1.5876	0	0	2	< 2 years	<16%	1	<16%	0	-1.21803	0.123009	11	0	0		2008-03-12	0	0	1	1	0	0	11	good	<250
78	12	2	1.89733	Male	12	0	0	0	-0.313836	-1.53631	16.3	-2.65925	0	11	12	Mother	0	0	1.48664	0	0	2	< 2 years	<16%	0	<16%	0	-0.186683	0.123009	11	0	0		2008-04-09	0	0	1	1	0	0	11	good	500-900
78	16	2	1.89733	Male	16	0	0	0	-0.222733	-1.53631	16.3	-2.78865	0	11	12	Mother	0	0	1.77005	0	0	2	< 2 years	<16%	0	<16%	0	-0.313836	0.123009	11	0	1		2008-05-07	1	0	1	1	0	0	12	good	500-900
78	20	2	1.89733	Male	16	4	0	0	0.156045	-1.53631	16.5	-2.47622	0	11	12	Mother	0	0	2.09458	0	0	2	< 2 years	<16%	0	<16%	0	-0.222733	0.123009	11	0	1		2008-05-30	1	0	1	1	0	0	12	good	500-900
78	24	2	1.89733	Male	16	8	0	0	0.0103452	-1.53631	16.8	-2.15641	0	11	20	Mother	0	0	1.6541	0	0	2	< 2 years	16-24%	0	<16%	0	0.156045	0.123009	11	0	1		2008-07-04	1	0	1	1	0	0	12	good	500-900
78	28	2	1.89733	Male	16	12	0	0	0.529731	-1.53631	17	-2.33242	0	11	20	Mother	0	0	2.50258	0	0	2	< 2 years	16-24%	0	16-24%	0	0.0103452	0.123009	11	0	1		2008-08-01	9	1	1	1	0	0	20	good	500-900
78	32	2	1.89733	Male	16	16	0	0	0.111864	-1.53631	16	-2.26436	0	11	20	Mother	0	0	1.85807	0	0	2	< 2 years	16-24%	0	16-24%	0	0.529731	0.123009	11	0	1		2008-08-29	9	1	1	1	0	0	20	good	500-900
78	36	2	1.89733	Male	16	20	0	0	0.0073214	-1.53631	16.5	-2.42599	0	11	20	Mother	0	0	1.85807	0	0	2	< 2 years	16-24%	0	16-24%	0	0.111864	0.123009	11	0	1		2008-09-26	9	1	1	1	0	0	20	good	>900
78	40	2	1.89733	Male	16	24	0	0	-0.407831	-1.53631	16	-1.80404	0	11	20	Mother	0	0	0.811578	0	0	2	< 2 years	16-24%	0	16-24%	0	0.0073214	0.123009	11	0	1		2008-10-23	9	1	1	1	0	0	20	good	>900
78	44	2	1.89733	Male	16	28	0	0	-0.497478	-1.53631	16	-1.94952	0	11	20	Mother	0	0	0.811578	0	0	2	< 2 years	16-24%	0	16-24%	0	-0.407831	0.123009	11	0	1		2008-11-18	9	1	1	1	0	0	20	good	>900
78	48	2	1.89733	Male	16	32	0	0	-0.571378	-1.53631	16	-2.06839	0	11	30	Mother	0	0	0.811578	0	0	2	< 2 years	24-32%	0	16-24%	0	-0.497478	0.123009	11	0	1		2008-12-10	9	1	1	1	0	0	20	good	>900
79	0	2	2.60096	Female	0	0	0	0	-5.389	-5.389	10.5	-5.24026	0	14	14	Other	1	0	-4.72149	1	1	3	2-3 years	<16%					1.68853	14	1	2	20	2008-01-21		1	3	1	0	0		good	500-900
79	4	2	2.60096	Female	4	0	1	0	-4.81621	-5.389	10.8	-5.36626	0	14	14	Other	1	0	-1.96394	1	1	3	2-3 years	<16%	0	<16%	1	-5.389	1.68853	14	1	0	20	2008-02-18	0	0	3	1	0	0	14	good	500-900
79	8	2	2.60096	Female	8	0	1	1	-5.389	-5.389	10.3	-5.45919	0	14	14	Other	1	1	-3.70511	1	1	3	2-3 years	<16%	0	<16%	1	-4.81621	1.68853	14	1	0	20	2008-03-17	0	0	3	1	1	1	14	good	500-900
79	12	2	2.60096	Female	12	0	1	2	-5.389	-5.389	9.5	-5.48007	0	14	26	Other	1	1	-4.86302	1	1	3	2-3 years	24-32%	0	<16%	1	-5.389	1.68853	14	1	0	20	2008-04-17	0	0	3	1	2	2	14	good	500-900
79	16	2	2.60096	Female	16	0	1	3	-5.389	-5.389	8.6	-5.58882	1	14	26	Other	1	1	-6.00929	1	1	3	2-3 years	24-32%	0	24-32%	1	-5.389	1.68853	14	1	1	20	2008-05-14	12	1	3	1	3	3	26	good	500-900
79	20	2	2.60096	Female	16	4	0	4	-5.389	-5.389	8.3	-5.56888	1	14	26	Other	1	1	-6.00929	1	1	3	2-3 years	24-32%	1	24-32%	1	-5.389	1.68853	14	1	1	20	2008-06-05	12	1	3	1	4	4	26	good	500-900
79	24	2	2.60096	Female	16	8	0	5	-5.389	-5.389	9	-5.66496	0	14	27	Other	1	0	-3.054	1	1	3	2-3 years	24-32%	1	24-32%	1	-5.389	1.68853	14	1	1	20	2008-07-07	12	1	3	1	4	4	26	good	>900
79	28	2	2.60096	Female	16	12	1	6	-5.389	-5.389	11.2	-5.48377	0	14	27	Other	1	0	-2.46474	1	1	3	2-3 years	24-32%	0	24-32%	1	-5.389	1.68853	14	1	1	20	2008-07-28	13	1	3	1	4	4	27	good	>900
79	32	2	2.60096	Female	16	16	0	6	-3.81772	-5.389	11.5	-5.54342	0	14	27	Other	1	1	-0.340872	1	1	3	2-3 years	24-32%	0	24-32%	1	-5.389	1.68853	14	1	1	20	2008-08-27	13	1	3	1	5	4	27	good	>900
79	36	2	2.60096	Female	16	20	0	6	-4.98415	-5.389	11	-5.66026	0	14	25	Other	1	0	-1.6959	1	1	3	2-3 years	24-32%	0	24-32%	1	-3.81772	1.68853	14	1	1	20	2008-09-29	13	1	3	1	5	4	27	good	>900
79	40	2	2.60096	Female	16	24	1	6	-5.389	-5.389	12.5	-5.49593	0	14	25	Other	1	0	-2.70522	1	1	3	2-3 years	24-32%	0	24-32%	1	-4.98415	1.68853	14	1	1	20	2008-10-24	11	1	3	1	5	4	25	good	>900
79	44	2	2.60096	Female	16	28	1	6	-5.389	-5.389	12.5	-5.53439	0	14	25	Other	1	1	-2.70522	1	1	3	2-3 years	24-32%	0	24-32%	1	-5.389	1.68853	14	1	1	20	2008-11-19	11	1	3	1	6	4	25	good	>900
79	48	2	2.60096	Female	16	32	1	6	-4.67261	-5.389	13	-5.56988	0	14	26	Other	1	1	-1.33105	0	1	3	2-3 years	24-32%	0	24-32%	1	-5.389	1.68853	14	1	1	20	2008-12-22	11	1	3	1	7	4	25	good	>900
80	0	2	3.58385	Female	0	0	0	0	-0.332313	-0.332313	16.2	-0.629031	0	7	7	Mother	0	0	0.0721319	0	0	3	2-3 years	<16%					7.02939	7	0	2		2008-01-28		1	3	1	0	0		good	<250
80	4	2	3.58385	Female	4	0	0	0	-0.416597	-0.332313	16.3	-0.743031	0	7	7	Mother	0	0	0.0721319	0	0	3	2-3 years	<16%	0	<16%	0	-0.332313	7.02939	7	0	0		2008-02-26	0	0	3	1	0	0	7	good	<250
80	8	2	3.58385	Female	8	0	0	0	-0.225955	-0.332313	15.1	-0.629434	0	7	7	Mother	0	0	0.244367	0	0	3	2-3 years	<16%	0	<16%	0	-0.416597	7.02939	7	0	0		2008-03-19	0	0	3	1	0	0	7	good	<250
80	12	2	3.58385	Female	12	0	0	0	-0.318411	-0.332313	15	-0.756501	0	7	18	Mother	0	0	0.244367	0	0	3	2-3 years	16-24%	0	<16%	0	-0.225955	7.02939	7	0	0		2008-04-21	0	0	3	1	0	0	7	good	250-500
80	16	2	3.58385	Female	16	0	0	0	-0.395058	-0.332313	15.2	-0.810169	0	7	18	Mother	0	0	0.143351	0	0	3	2-3 years	16-24%	0	16-24%	0	-0.318411	7.02939	7	0	1		2008-05-19	11	1	3	1	0	0	18	good	250-500
80	20	2	3.58385	Female	16	4	0	0	-0.234945	-0.332313	16	-0.707089	0	7	18	Mother	0	0	0.299094	0	0	3	2-3 years	16-24%	0	16-24%	0	-0.395058	7.02939	7	0	1		2008-06-18	11	1	3	1	0	0	18	good	250-500
80	24	2	3.58385	Female	16	8	0	0	0.355863	-0.332313	16.8	-0.637788	0	7	20	Mother	0	0	1.08718	0	0	3	2-3 years	16-24%	0	16-24%	0	-0.234945	7.02939	7	0	1		2008-07-15	11	1	3	1	0	0	18	good	250-500
80	28	2	3.58385	Female	16	12	0	0	0.276512	-0.332313	16.5	-0.603899	0	7	20	Mother	0	0	0.985064	0	0	3	2-3 years	16-24%	0	16-24%	0	0.355863	7.02939	7	0	1		2008-08-14	13	1	3	1	0	0	20	good	250-500
80	32	2	3.58385	Female	16	16	0	0	0.276512	-0.332313	16.5	-0.603899	0	7	20	Mother	0	0	0.985064	0	0	3	2-3 years	16-24%	0	16-24%	0	0.276512	7.02939	7	0	1			13	1	3	1	0	0	20	LOCF	250-500
80	36	2	3.58385	Female	16	20	0	0	0.537334	-0.332313	17.5	-0.595915	0	7	24	Mother	0	0	1.37953	0	0	3	2-3 years	24-32%	0	16-24%	0	0.276512	7.02939	7	0	1		2008-10-06	13	1	3	1	0	0	20	good	500-900
80	40	2	3.58385	Female	16	24	0	0	0.0625309	-0.332313	16	-0.72045	0	7	24	Mother	0	0	0.778231	0	0	3	2-3 years	24-32%	0	24-32%	0	0.537334	7.02939	7	0	2		2008-11-06	17	1	3	1	0	0	24	good	500-900
80	44	2	3.58385	Female	16	28	0	0	-0.0038229	-0.332313	16	-0.670724	0	7	24	Mother	0	0	0.67368	0	0	3	2-3 years	24-32%	0	24-32%	0	0.0625309	7.02939	7	0	2		2008-12-03	17	1	3	1	0	0	24	good	500-900
80	48	2	3.58385	Female	16	32	0	0	-0.0665736	-0.332313	16	-0.705167	0	7	29	Mother	0	0	0.568301	0	0	3	2-3 years	24-32%	0	24-32%	0	-0.0038229	7.02939	7	0	2		2008-12-29	17	1	3	1	0	0	24	good	500-900
81	0	2	2.23409	Male	0	0	0	0	-0.139262	-0.139262	16.2	-2.75046	0	11	11	Other	0	0	1.85325	0	0	2	2-3 years	<16%					0.580274	11	0	2		2008-01-28		1	1	1	0	0		good	500-900
81	4	2	2.23409	Male	4	0	0	0	0.403949	-0.139262	16.2	-2.34957	0	11	27	Other	0	0	2.31046	0	0	2	2-3 years	24-32%	0	<16%	0	-0.139262	0.580274	11	0	0		2008-02-25	0	0	1	1	0	0	11	good	>900
81	8	2	2.23409	Male	8	0	0	0	0.304597	-0.139262	16.3	-2.38153	0	11	27	Other	0	0	2.20123	0	0	2	2-3 years	24-32%	0	24-32%	0	0.403949	0.580274	11	0	2		2008-03-20	16	1	1	1	0	0	27	good	>900
81	12	2	2.23409	Male	12	0	0	0	0.173355	-0.139262	16.3	-2.55272	0	11	35	Other	0	0	2.20123	0	0	2	2-3 years	>32%	0	24-32%	0	0.304597	0.580274	11	0	2		2008-04-22	16	1	1	1	0	0	27	good	500-900
81	16	2	2.23409	Male	16	0	0	0	0.0703441	-0.139262	16	-2.56221	0	11	35	Other	0	0	2.08897	0	0	2	2-3 years	>32%	0	>32%	0	0.173355	0.580274	11	0	2		2008-05-19	24	1	1	1	0	0	35	good	500-900
81	20	2	2.23409	Male	16	4	0	0	0.565054	-0.139262	16.6	-1.94702	0	11	35	Other	0	0	2.33391	0	0	2	2-3 years	>32%	0	>32%	0	0.0703441	0.580274	11	0	2		2008-06-17	24	1	1	1	0	0	35	good	500-900
81	24	2	2.23409	Male	16	8	0	0	0.746748	-0.139262	16.6	-2.01952	0	11	26	Other	0	0	2.60876	0	0	2	2-3 years	24-32%	0	>32%	0	0.565054	0.580274	11	0	2		2008-07-15	24	1	1	1	0	0	35	good	>900
81	28	2	2.23409	Male	16	12	0	0	0.647199	-0.139262	16	-2.17096	0	11	26	Other	0	0	2.60876	0	0	2	2-3 years	24-32%	0	24-32%	0	0.746748	0.580274	11	0	1		2008-08-12	15	1	1	1	0	0	26	good	>900
81	32	2	2.23409	Male	16	16	0	0	0.554054	-0.139262	16.3	-1.53774	0	11	26	Other	0	0	1.94827	0	0	2	2-3 years	24-32%	0	24-32%	0	0.647199	0.580274	11	0	1		2008-09-08	15	1	1	1	0	0	26	good	>900
81	36	2	2.23409	Male	16	20	0	0	0.9918	-0.139262	16	-1.76889	0	11	28	Other	0	0	2.80315	0	0	2	2-3 years	24-32%	0	24-32%	0	0.554054	0.580274	11	0	1		2008-10-06	15	1	1	1	0	0	26	good	>900
81	40	2	2.23409	Male	16	24	0	0	0.358678	-0.139262	16.2	-1.46894	0	11	28	Other	0	0	1.7349	0	0	2	2-3 years	24-32%	0	24-32%	0	0.9918	0.580274	11	0	2		2008-11-06	17	1	1	1	0	0	28	good	>900
81	44	2	2.23409	Male	16	28	0	0	0.330127	-0.139262	16.5	-1.52173	0	11	28	Other	0	0	1.70804	0	0	2	2-3 years	24-32%	0	24-32%	0	0.358678	0.580274	11	0	2		2008-12-02	17	1	1	1	0	0	28	good	>900
81	48	2	2.23409	Male	16	32	0	0	0.212921	-0.139262	16.5	-1.48955	0	11	30	Other	0	0	1.52391	0	0	2	2-3 years	24-32%	0	24-32%	0	0.330127	0.580274	11	0	2		2008-12-22	17	1	1	1	0	0	28	good	>900
82	0	2	1.38809	Female	0	0	0	0	-0.826469	-0.826469	13.2	-2.72348	0	16	16	Mother	0	0	0.488636	0	0	3	< 2 years	16-24%					0	16	0	2		2008-01-29		1	3	1	0	0		good	>900
82	4	2	1.38809	Female	4	0	0	0	-1.46962	-0.826469	13.3	-2.90619	0	16	16	Mother	0	0	-0.267542	0	0	3	< 2 years	16-24%	0	16-24%	0	-0.826469	0	16	0	0		2008-02-26	0	0	3	1	0	0	16	good	>900
82	8	2	1.38809	Female	8	0	0	0	-1.14432	-0.826469	13.5	-3.17747	0	16	16	Mother	0	0	0.364009	0	0	3	< 2 years	16-24%	0	16-24%	0	-1.46962	0	16	0	0		2008-03-25	0	0	3	1	0	0	16	good	>900
82	12	2	1.38809	Female	12	0	0	0	-0.844097	-0.826469	14	-2.86172	0	16	27	Mother	0	0	0.595562	0	0	3	< 2 years	24-32%	0	16-24%	0	-1.14432	0	16	0	0		2008-04-22	0	0	3	1	0	0	16	good
82	16	2	1.38809	Female	16	0	0	0	-0.993713	-0.826469	14	-3.11163	0	16	27	Mother	0	0	0.595562	0	0	3	< 2 years	24-32%	0	24-32%	0	-0.844097	0	16	0	1		2008-05-20	11	1	3	1	0	0	27	good
82	20	2	1.38809	Female	16	4	0	0	-1.12017	-0.826469	14	-3.11864	0	16	27	Mother	0	0	0.482219	0	0	3	< 2 years	24-32%	0	24-32%	0	-0.993713	0	16	0	1		2008-06-13	11	1	3	1	0	0	27	good
82	24	2	1.38809	Female	16	8	0	0	-0.850519	-0.826469	14.3	-3.27219	0	16	29	Mother	0	0	0.927654	0	0	3	< 2 years	24-32%	0	24-32%	0	-1.12017	0	16	0	1		2008-07-14	11	1	3	1	0	0	27	good	>900
82	28	2	1.38809	Female	16	12	0	0	-0.997466	-0.826469	14.5	-3.40007	0	16	29	Mother	0	0	0.820478	0	0	3	< 2 years	24-32%	0	24-32%	0	-0.850519	0	16	0	1		2008-08-12	13	1	3	1	0	0	29	good	>900
82	32	2	1.38809	Female	16	16	0	0	-1.13756	-0.826469	14.5	-3.32517	0	16	29	Mother	0	0	0.820478	0	0	3	< 2 years	24-32%	0	24-32%	0	-0.997466	0	16	0	1		2008-09-09	13	1	3	1	0	0	29	good	>900
82	36	2	1.38809	Female	16	20	0	0	-0.463523	-0.826469	14.5	-3.49438	0	16	32	Mother	0	0	1.8314	0	0	3	< 2 years	>32%	0	24-32%	0	-1.13756	0	16	0	1		2008-10-03	13	1	3	1	0	0	29	good	>900
82	40	2	1.38809	Female	16	24	0	0	-0.463523	-0.826469	14.5	-3.49438	0	16	32	Mother	0	0	1.8314	0	0	3	< 2 years	>32%	0	>32%	0	-0.463523	0	16	0	2			16	1	3	1	0	0	32	LOCF	>900
82	44	2	1.38809	Female	16	28	0	0	-0.745284	-0.826469	14.5	-3.53067	0	16	32	Mother	0	0	1.62948	0	0	3	< 2 years	>32%	0	>32%	0	-0.463523	0	16	0	2		2008-12-02	16	1	3	1	0	0	32	good	>900
82	48	2	1.38809	Female	16	32	0	0	-0.8717	-0.826469	14.5	-3.61605	0	16	26	Mother	0	0	1.52925	0	0	3	< 2 years	24-32%	0	>32%	0	-0.745284	0	16	0	2		2008-12-30	16	1	3	1	0	0	32	good	>900
83	0	2	4.80219	Female	0	0	0	0	-0.317501	-0.317501	16	-0.890869	0	24	24	Mother	0	0	0.355669	0	0	3	4-5 years	24-32%					14.9182	24	0	2		2008-01-31		1	3	1	0	0		good	500-900
83	4	2	4.80219	Female	4	0	0	0	0.013298	-0.317501	15.7	-0.542839	0	24	24	Mother	0	0	0.533858	0	0	3	4-5 years	24-32%	0	24-32%	0	-0.317501	14.9182	24	0	0		2008-02-28	0	1	3	1	0	0	24	good	500-900
83	8	2	4.80219	Female	8	0	0	0	-0.0494452	-0.317501	16.1	-0.645572	0	24	24	Mother	0	0	0.533858	0	0	3	4-5 years	24-32%	0	24-32%	0	0.013298	14.9182	24	0	0		2008-03-28	0	1	3	1	0	0	24	good	500-900
83	12	2	4.80219	Female	12	0	0	0	-0.106643	-0.317501	16.2	-0.65537	0	24	34	Mother	0	0	0.425118	0	0	3	4-5 years	>32%	0	24-32%	0	-0.0494452	14.9182	24	0	0		2008-04-24	0	1	3	1	0	0	24	good	>900
83	16	2	4.80219	Female	16	0	0	0	-0.0998502	-0.317501	16	-0.649802	0	24	34	Mother	0	0	0.425118	0	0	3	4-5 years	>32%	0	>32%	0	-0.106643	14.9182	24	0	1		2008-05-22	10	1	3	1	0	0	34	good	>900
83	20	2	4.80219	Female	16	4	0	0	-0.166543	-0.317501	16.4	-0.692025	0	24	34	Mother	0	0	0.315672	0	0	3	4-5 years	>32%	0	>32%	0	-0.0998502	14.9182	24	0	1		2008-06-19	10	1	3	1	0	0	34	good	>900
83	24	2	4.80219	Female	16	8	0	0	-0.23219	-0.317501	16.5	-0.712018	0	24	37	Mother	0	0	0.315672	0	0	3	4-5 years	>32%	0	>32%	0	-0.166543	14.9182	24	0	1		2008-07-17	10	1	3	1	0	0	34	good	>900
83	28	2	4.80219	Female	16	12	0	0	-0.104673	-0.317501	16.5	-0.607595	0	24	37	Mother	0	0	0.385342	0	0	3	4-5 years	>32%	0	>32%	0	-0.23219	14.9182	24	0	1		2008-08-14	13	1	3	1	0	0	37	good	>900
83	32	2	4.80219	Female	16	16	0	0	-0.168201	-0.317501	16.5	-0.646555	0	24	37	Mother	0	0	0.274608	0	0	3	4-5 years	>32%	0	>32%	0	-0.104673	14.9182	24	0	1		2008-09-11	13	1	3	1	0	0	37	good	>900
83	36	2	4.80219	Female	16	20	0	0	-0.168201	-0.317501	15.8	-0.544562	0	24	37	Mother	0	0	0.163453	0	0	3	4-5 years	>32%	0	>32%	0	-0.168201	14.9182	24	0	1		2008-10-08	13	1	3	1	0	0	37	good	>900
83	40	2	4.80219	Female	16	24	0	0	-0.0460166	-0.317501	15.4	-0.501623	0	24	37	Mother	0	0	0.333474	0	0	3	4-5 years	>32%	0	>32%	0	-0.168201	14.9182	24	0	1		2008-11-06	13	1	3	1	0	0	37	good	>900
83	44	2	4.80219	Female	16	28	0	0	0.0701789	-0.317501	15.8	-0.579317	0	24	37	Mother	0	0	0.494278	0	0	3	4-5 years	>32%	0	>32%	0	-0.0460166	14.9182	24	0	1		2008-12-04	13	1	3	1	0	0	37	good	>900
83	48	2	4.80219	Female	16	32	0	0	0.0094361	-0.317501	16	-0.635229	0	24	36	Mother	0	0	0.494278	0	0	3	4-5 years	>32%	0	>32%	0	0.0701789	14.9182	24	0	1		2009-01-02	13	1	3	1	0	0	37	good	>900
84	0	2	3.29637	Male	0	0	0	0	0.298876	0.298876	17.6	-0.687173	0	20	20	Other	0	0	1.08477	0	0	2	2-3 years	16-24%					5.23714	20	0	2		2008-02-21		1	1	1	0	0		good	500-900
84	4	2	3.29637	Male	4	0	0	0	-0.316809	0.298876	15.5	-0.811756	0	20	20	Other	0	0	0.274461	0	0	2	2-3 years	16-24%	0	16-24%	0	0.298876	5.23714	20	0	0		2008-03-17	0	1	1	1	0	0	20	good	500-900
84	8	2	3.29637	Male	8	0	0	0	-0.397926	0.298876	14.2	-0.87066	1	20	20	Other	0	0	0.168226	0	0	2	2-3 years	16-24%	0	16-24%	0	-0.316809	5.23714	20	0	0		2008-04-14	0	1	1	1	0	0	20	good	500-900
84	12	2	3.29637	Male	12	0	0	0	-0.367015	0.298876	14.2	-1.00224	1	20	39	Other	0	0	0.336486	0	0	2	2-3 years	>32%	1	16-24%	0	-0.397926	5.23714	20	0	0		2008-05-12	0	1	1	1	0	0	20	good	>900
84	16	2	3.29637	Male	16	0	0	0	-0.229755	0.298876	16.4	-1.12992	0	20	39	Other	0	0	0.6639	0	0	2	2-3 years	>32%	1	>32%	0	-0.367015	5.23714	20	0	2		2008-06-09	19	1	1	1	0	0	39	good	>900
84	20	2	3.29637	Male	16	4	0	0	-0.360841	0.298876	16.5	-1.17923	0	20	39	Other	0	0	0.476731	0	0	2	2-3 years	>32%	0	>32%	0	-0.229755	5.23714	20	0	2		2008-07-07	19	1	1	1	0	0	39	good	>900
84	24	2	3.29637	Male	16	8	0	0	-0.439855	0.298876	16.5	-1.25534	0	20	27	Other	0	0	0.476731	0	0	2	2-3 years	24-32%	0	>32%	0	-0.360841	5.23714	20	0	2		2008-08-05	19	1	1	1	0	0	39	good	>900
84	28	2	3.29637	Male	16	12	0	0	-0.514722	0.298876	16.5	-1.30038	0	20	27	Other	0	0	0.369538	0	0	2	2-3 years	24-32%	0	24-32%	0	-0.439855	5.23714	20	0	1		2008-09-02	7	1	1	1	0	0	27	good	>900
84	32	2	3.29637	Male	16	16	0	0	-0.588208	0.298876	16.5	-1.41584	0	20	27	Other	0	0	0.369538	0	0	2	2-3 years	24-32%	0	24-32%	0	-0.514722	5.23714	20	0	1		2008-09-30	7	1	1	1	0	0	27	good	>900
84	36	2	3.29637	Male	16	20	0	0	-0.66296	0.298876	15.8	-1.29374	0	20	37	Other	0	0	0.152837	0	0	2	2-3 years	>32%	0	24-32%	0	-0.588208	5.23714	20	0	1		2008-10-29	7	1	1	1	0	0	27	good	>900
84	40	2	3.29637	Male	16	24	0	0	-0.728693	0.298876	15.5	-1.37411	0	20	37	Other	0	0	0.152837	0	0	2	2-3 years	>32%	0	>32%	0	-0.66296	5.23714	20	0	2		2008-11-24	17	1	1	1	0	0	37	good	>900
84	44	2	3.29637	Male	16	28	0	0	-0.28202	0.298876	15.5	-1.44497	0	20	37	Other	0	0	0.932742	0	0	2	2-3 years	>32%	0	>32%	0	-0.728693	5.23714	20	0	2		2008-12-18	17	1	1	1	0	0	37	good	>900
84	48	2	3.29637	Male	16	32	0	0	-0.369568	0.298876	15.5	-1.58034	0	20	31	Other	0	0	0.932742	0	0	2	2-3 years	24-32%	0	>32%	0	-0.28202	5.23714	20	0	2		2009-01-22	17	1	1	1	0	0	37	good	>900
85	0	2	0.637919	Female	0	0	0	0	-0.372123	-0.372123	13	0.317727	0	15	15	Mother	0	0	-0.86275	0	0	1	< 2 years	<16%					0	15	0	2		2008-02-25		1	1	1	0	0		good	500-900
85	4	2	0.637919	Female	4	0	0	0	-0.122166	-0.372123	12.7	0.58265	0	15	15	Mother	0	0	-0.688333	0	0	1	< 2 years	<16%	0	<16%	0	-0.372123	0	15	0	0		2008-03-25	0	0	1	1	0	0	15	good	500-900
85	8	2	0.637919	Female	8	0	0	0	0.13387	-0.372123	13	0.263556	0	15	15	Mother	0	0	-0.139731	0	0	1	< 2 years	<16%	0	<16%	0	-0.122166	0	15	0	0		2008-04-22	0	0	1	1	0	0	15	good	500-900
85	12	2	0.637919	Female	12	0	0	0	-0.0394605	-0.372123	13.4	0.0769057	0	15	17	Mother	0	0	-0.267542	0	0	1	< 2 years	16-24%	0	<16%	0	0.13387	0	15	0	0		2008-05-14	0	0	1	1	0	0	15	good	500-900
85	16	2	0.637919	Female	16	0	0	0	0.185951	-0.372123	13.5	-0.390779	0	15	17	Mother	0	0	0.364009	0	0	1	< 2 years	16-24%	0	16-24%	0	-0.0394605	0	15	0	1		2008-06-16	2	1	1	1	0	0	17	good	500-900
85	20	2	0.637919	Female	16	4	0	0	0.426904	-0.372123	13.8	-0.796951	0	15	17	Mother	0	0	0.829015	0	0	1	< 2 years	16-24%	0	16-24%	0	0.185951	0	15	0	1		2008-07-15	2	1	1	1	0	0	17	good	500-900
85	24	2	0.637919	Female	16	8	0	0	0.234271	-0.372123	13.5	-1.1492	0	15	27	Mother	0	0	0.829015	0	0	1	< 2 years	24-32%	0	16-24%	0	0.426904	0	15	0	1		2008-08-14	2	1	1	1	0	0	17	good	>900
85	28	2	0.637919	Female	16	12	0	0	-0.368027	-0.372123	13.5	-1.49629	0	15	27	Mother	0	0	0.241242	0	0	1	< 2 years	24-32%	0	24-32%	0	0.234271	0	15	0	1		2008-09-09	12	1	1	1	0	0	27	good	>900
85	32	2	0.637919	Female	16	16	0	0	0.356432	-0.372123	12	-1.517	0	15	27	Mother	0	0	1.26026	1	0	1	< 2 years	24-32%	0	24-32%	0	-0.368027	0	15	0	1		2008-10-01	12	1	1	1	0	0	27	good	>900
85	36	2	0.637919	Female	16	20	0	0	0.193736	-0.372123	13	-1.56609	0	15	13	Mother	0	0	1.03663	0	0	1	< 2 years	<16%	0	24-32%	1	0.356432	0	15	0	1		2008-10-29	12	1	1	1	0	0	27	good	<250
85	40	2	0.637919	Female	16	24	0	0	0.0345933	-0.372123	13	-1.88708	0	15	13	Mother	0	0	1.03663	0	0	1	< 2 years	<16%	0	<16%	0	0.193736	0	15	0	0		2008-11-26	-2	0	1	1	0	0	13	good	<250
85	44	2	0.637919	Female	16	28	0	0	0.0345933	-0.372123	13	-1.88708	0	15	13	Mother	0	0	1.03663	0	0	1	< 2 years	<16%	0	<16%	0	0.0345933	0	15	0	0			-2	0	1	1	0	0	13	LOCF	<250
85	48	2	0.637919	Female	16	32	0	0	0.465432	-0.372123	13	-2.35944	0	15	37	Mother	0	0	1.93392	0	0	1	< 2 years	>32%	0	<16%	0	0.0345933	0	15	0	0		2009-01-27	-2	0	1	1	0	0	13	good	>900
86	0	2	5.72211	Male	0	0	0	0	-2.43956	-2.43956	13.7	-2.50539	0	2	2	Other	0	0	-1.14986	1	1	2	4-5 years	<16%					20.8793	2	1	2		2008-03-05		1	1	1	0	0		good	<250
86	4	2	5.72211	Male	4	0	0	0	-1.96975	-2.43956	14	-2.51206	0	2	2	Other	0	0	-0.442675	1	1	2	4-5 years	<16%	0	<16%	1	-2.43956	20.8793	2	1	0		2008-04-02	0	0	1	1	0	0	2	good	<250
86	8	2	5.72211	Male	8	0	0	0	-1.99138	-2.43956	14.4	-2.57946	0	2	2	Other	0	0	-0.364781	1	1	2	4-5 years	<16%	0	<16%	1	-1.96975	20.8793	2	1	0		2008-04-30	0	0	1	1	0	0	2	good	<250
86	12	2	5.72211	Male	12	0	0	0	-1.99138	-2.43956	14.4	-2.57946	0	2	2	Other	0	0	-0.364781	1	1	2	4-5 years	<16%	0	<16%	1	-1.99138	20.8793	2	1	0			0	0	1	1	0	0	2	LOCF	<250
86	16	2	5.72211	Male	16	0	0	0	-2.46152	-2.43956	14.5	-2.32423	0	2	9	Other	0	0	-1.28453	0	1	2	4-5 years	<16%	0	<16%	1	-1.99138	20.8793	2	1	0		2008-06-25	0	0	1	1	0	0	2	good	<250
86	20	2	5.72211	Male	16	4	0	0	-2.53708	-2.43956	15	-2.34884	0	2	9	Other	0	0	-1.39444	0	1	2	4-5 years	<16%	0	<16%	0	-2.46152	20.8793	2	1	1		2008-07-23	7	0	1	1	0	0	9	good	<250
86	24	2	5.72211	Male	16	8	0	0	-2.08102	-2.43956	13.6	-2.33303	0	2	12	Other	0	0	-0.721659	1	1	2	4-5 years	<16%	0	<16%	0	-2.53708	20.8793	2	1	1		2008-08-21	7	0	1	1	0	0	9	good	250-500
86	28	2	5.72211	Male	16	12	0	0	-1.90435	-2.43956	13.5	-2.45598	0	2	12	Other	0	0	-0.244825	1	1	2	4-5 years	<16%	0	<16%	1	-2.08102	20.8793	2	1	1		2008-09-17	10	0	1	1	0	0	12	good	250-500
86	32	2	5.72211	Male	16	16	0	0	-1.97714	-2.43956	13.5	-2.45815	0	2	12	Other	0	0	-0.354704	1	1	2	4-5 years	<16%	0	<16%	1	-1.90435	20.8793	2	1	1		2008-10-16	10	0	1	1	0	0	12	good	250-500
86	36	2	5.72211	Male	16	20	0	0	-2.0501	-2.43956	14.5	-2.53936	0	2	17	Other	0	0	-0.354704	0	1	2	4-5 years	16-24%	0	<16%	1	-1.97714	20.8793	2	1	1		2008-11-12	10	0	1	1	0	0	12	good	250-500
86	40	2	5.72211	Male	16	24	0	0	-2.0501	-2.43956	15	-2.32262	0	2	17	Other	0	0	-0.573973	0	1	2	4-5 years	16-24%	0	16-24%	0	-2.0501	20.8793	2	1	1		2008-12-10	15	1	1	1	0	0	17	good	250-500
86	44	2	5.72211	Male	16	28	0	0	-2.12309	-2.43956	15.5	-2.40331	0	2	17	Other	0	0	-0.573973	0	1	2	4-5 years	16-24%	0	16-24%	0	-2.0501	20.8793	2	1	1		2009-01-08	15	1	1	1	0	0	17	good	250-500
86	48	2	5.72211	Male	16	32	0	0	-2.19601	-2.43956	15.5	-2.36597	0	2	21	Other	0	0	-0.683263	0	1	2	4-5 years	16-24%	0	16-24%	0	-2.12309	20.8793	2	1	1		2009-02-04	15	1	1	1	0	0	17	good	500-900
87	0	2	3.74264	Female	0	0	0	0	-1.64082	-1.64082	15.2	-1.90473	0	26	26	Mother	0	0	-0.778885	0	0	1	2-3 years	24-32%					8.05243	26	0	2		2008-03-07		1	1	1	0	0		good	>900
87	4	2	3.74264	Female	4	0	0	0	-1.71625	-1.64082	15.5	-1.92617	0	26	26	Mother	0	0	-0.88471	0	0	1	2-3 years	24-32%	0	24-32%	0	-1.64082	8.05243	26	0	0		2008-04-04	0	1	1	1	0	0	26	good	>900
87	8	2	3.74264	Female	8	0	0	0	-0.916399	-1.64082	16	-1.99321	0	26	26	Mother	0	0	0.391893	0	0	1	2-3 years	24-32%	0	24-32%	0	-1.71625	8.05243	26	0	0		2008-05-02	0	1	1	1	0	0	26	good	>900
87	12	2	3.74264	Female	12	0	0	0	-0.990326	-1.64082	16.2	-1.96459	0	26	35	Mother	0	0	0.289897	0	0	1	2-3 years	>32%	0	24-32%	0	-0.916399	8.05243	26	0	0		2008-05-30	0	1	1	1	0	0	26	good	>900
87	16	2	3.74264	Female	16	0	0	0	-1.06546	-1.64082	16.5	-1.80072	0	26	35	Mother	0	0	-0.0147825	0	0	1	2-3 years	>32%	0	>32%	0	-0.990326	8.05243	26	0	1		2008-06-28	9	1	1	1	0	0	35	good	>900
87	20	2	3.74264	Female	16	4	0	0	-0.871869	-1.64082	16.8	-1.85968	0	26	35	Mother	0	0	0.373398	0	0	1	2-3 years	>32%	0	>32%	0	-1.06546	8.05243	26	0	1		2008-07-25	9	1	1	1	0	0	35	good	>900
87	24	2	3.74264	Female	16	8	0	0	-0.692266	-1.64082	17	-1.96558	0	26	6	Mother	0	0	0.743491	0	0	1	2-3 years	<16%	0	>32%	0	-0.871869	8.05243	26	0	1		2008-08-22	9	1	1	1	0	0	35	good	<250
87	28	2	3.74264	Female	16	12	0	0	-0.761975	-1.64082	17.2	-1.95649	0	26	6	Mother	0	0	0.644021	0	0	1	2-3 years	<16%	0	<16%	0	-0.692266	8.05243	26	0	0		2008-09-19	-20	0	1	1	0	0	6	good	<250
87	32	2	3.74264	Female	16	16	0	0	-0.830504	-1.64082	17.5	-1.8347	0	26	6	Mother	0	0	0.444825	0	0	1	2-3 years	<16%	0	<16%	0	-0.761975	8.05243	26	0	0		2008-10-17	-20	0	1	1	0	0	6	good	<250
87	36	2	3.74264	Female	16	20	0	0	-0.432049	-1.64082	17	-1.66942	0	26	39	Mother	0	0	0.943794	0	0	1	2-3 years	>32%	0	<16%	0	-0.830504	8.05243	26	0	0		2008-11-14	-20	0	1	1	0	0	6	good	>900
87	40	2	3.74264	Female	16	24	0	0	-0.498868	-1.64082	17	-1.70389	0	26	39	Mother	0	0	0.844311	0	0	1	2-3 years	>32%	0	>32%	0	-0.432049	8.05243	26	0	1		2008-12-12	13	1	1	1	0	0	39	good	>900
87	44	2	3.74264	Female	16	28	0	0	-0.791568	-1.64082	17	-1.69356	0	26	39	Mother	0	0	0.400741	0	0	1	2-3 years	>32%	0	>32%	0	-0.498868	8.05243	26	0	1		2009-01-09	13	1	1	1	0	0	39	good	>900
87	48	2	3.74264	Female	16	32	0	0	-0.855558	-1.64082	17	-1.57355	0	26	37	Mother	0	0	0.196589	0	0	1	2-3 years	>32%	0	>32%	0	-0.791568	8.05243	26	0	1		2009-02-06	13	1	1	1	0	0	39	good	>900
88	0	2	1.11157	Male	0	0	0	0	0.491516	0.491516	15	-0.125262	0	26	26	Mother	0	0	0.549267	0	0	2	< 2 years	24-32%					0	26	0	2		2008-03-07		1	1	1	0	0		good	500-900
88	4	2	1.11157	Male	4	0	0	0	-0.136845	0.491516	15.3	0.186103	0	26	26	Mother	0	0	-0.466152	0	0	2	< 2 years	24-32%	0	24-32%	0	0.491516	0	26	0	0		2008-04-04	0	1	1	1	0	0	26	good	500-900
88	8	2	1.11157	Male	8	0	0	0	-0.286724	0.491516	14.5	-0.0777033	0	26	26	Mother	0	0	-0.466152	0	0	2	< 2 years	24-32%	0	24-32%	0	-0.136845	0	26	0	0		2008-04-28	0	1	1	1	0	0	26	good	500-900
88	12	2	1.11157	Male	12	0	0	0	0.384028	0.491516	14.5	-0.314575	0	26	34	Mother	0	0	0.573076	0	0	2	< 2 years	>32%	0	24-32%	0	-0.286724	0	26	0	0		2008-05-30	0	1	1	1	0	0	26	good	>900
88	16	2	1.11157	Male	16	0	0	0	-0.188911	0.491516	14.9	-0.644729	0	26	34	Mother	0	0	0.0177833	0	0	2	< 2 years	>32%	0	>32%	0	0.384028	0	26	0	1		2008-06-25	8	1	1	1	0	0	34	good	>900
88	20	2	1.11157	Male	16	4	0	0	-0.357424	0.491516	14.9	-0.444499	0	26	34	Mother	0	0	-0.310082	0	0	2	< 2 years	>32%	0	>32%	0	-0.188911	0	26	0	1		2008-07-25	8	1	1	1	0	0	34	good	>900
88	24	2	1.11157	Male	16	8	0	0	0.316917	0.491516	15	-0.670846	0	26	31	Mother	0	0	0.781107	0	0	2	< 2 years	24-32%	0	>32%	0	-0.357424	0	26	0	1		2008-08-20	8	1	1	1	0	0	34	good	>900
88	28	2	1.11157	Male	16	12	0	0	0.535856	0.491516	15	-0.888669	0	26	31	Mother	0	0	1.17258	0	0	2	< 2 years	24-32%	0	24-32%	0	0.316917	0	26	0	1		2008-09-19	5	1	1	1	0	0	31	good	>900
88	32	2	1.11157	Male	16	16	0	0	0.756503	0.491516	15	-1.165	0	26	31	Mother	0	0	1.64605	0	0	2	< 2 years	24-32%	0	24-32%	0	0.535856	0	26	0	1		2008-10-16	5	1	1	1	0	0	31	good	>900
88	36	2	1.11157	Male	16	20	0	0	0.60576	0.491516	16	-1.27143	0	26	38	Mother	0	0	1.53824	0	0	2	< 2 years	>32%	0	24-32%	0	0.756503	0	26	0	1		2008-11-14	5	1	1	1	0	0	31	good	>900
88	40	2	1.11157	Male	16	24	0	0	0.479261	0.491516	16	-1.33163	0	26	38	Mother	0	0	1.42728	0	0	2	< 2 years	>32%	0	>32%	0	0.60576	0	26	0	1		2008-12-09	12	1	1	1	0	0	38	good	>900
88	44	2	1.11157	Male	16	28	0	0	0.336384	0.491516	16	-1.58573	0	26	38	Mother	0	0	1.42728	0	0	2	< 2 years	>32%	0	>32%	0	0.479261	0	26	0	1		2009-01-07	12	1	1	1	0	0	38	good	>900
88	48	2	1.11157	Male	16	32	0	0	0.535375	0.491516	16.5	-1.44272	0	26	34	Mother	0	0	1.76876	0	0	2	< 2 years	>32%	0	>32%	0	0.336384	0	26	0	1		2009-02-06	12	1	1	1	0	0	38	good	>900
89	0	2	3.83847	Female	0	0	0	0	-0.343248	-0.343248	16.2	-2.14423	0	21	21	Mother	0	0	1.3432	0	0	2	2-3 years	16-24%					8.67327	21	0	2		2008-03-19		1	1	1	0	0		good	500-900
89	4	2	3.83847	Female	4	0	0	0	-0.376066	-0.343248	16	-2.16865	0	21	21	Mother	0	0	1.3432	0	0	2	2-3 years	16-24%	0	16-24%	0	-0.343248	8.67327	21	0	0		2008-03-31	0	1	1	1	0	0	21	old	500-900
89	8	2	3.83847	Female	8	0	0	0	-0.684583	-0.343248	16	-2.06441	0	21	21	Mother	0	0	0.776071	0	0	2	2-3 years	16-24%	0	16-24%	0	-0.376066	8.67327	21	0	0		2008-04-21	0	1	1	1	0	0	21	old	500-900
89	12	2	3.83847	Female	12	0	0	0	-0.0975226	-0.343248	16.8	-1.89325	0	21	32	Mother	0	0	1.5327	0	0	2	2-3 years	>32%	0	16-24%	0	-0.684583	8.67327	21	0	0		2008-06-11	0	1	1	1	0	0	21	good	>900
89	16	2	3.83847	Female	16	0	0	0	-0.16774	-0.343248	17	-1.8825	0	21	32	Mother	0	0	1.43488	0	0	2	2-3 years	>32%	0	>32%	0	-0.0975226	8.67327	21	0	1		2008-07-08	11	1	1	1	0	0	32	good	>900
89	20	2	3.83847	Female	16	4	0	0	-0.019751	-0.343248	17	-1.87486	0	21	32	Mother	0	0	1.6615	0	0	2	2-3 years	>32%	0	>32%	0	-0.16774	8.67327	21	0	1		2008-08-05	11	1	1	1	0	0	32	good	>900
89	24	2	3.83847	Female	16	8	0	0	-0.097948	-0.343248	16.5	-1.87703	0	21	32	Mother	0	0	1.56438	0	0	2	2-3 years	>32%	0	>32%	0	-0.019751	8.67327	21	0	1		2008-09-05	11	1	1	1	0	0	32	good	>900
89	28	2	3.83847	Female	16	12	0	0	-0.097948	-0.343248	16.5	-1.87703	0	21	32	Mother	0	0	1.56438	0	0	2	2-3 years	>32%	0	>32%	0	-0.097948	8.67327	21	0	1			11	1	1	1	0	0	32	LOCF	>900
89	32	2	3.83847	Female	16	16	0	0	-0.230507	-0.343248	17	-1.91629	0	21	32	Mother	0	0	1.46703	0	0	2	2-3 years	>32%	0	>32%	0	-0.097948	8.67327	21	0	1		2008-10-29	11	1	1	1	0	0	32	good	>900
89	36	2	3.83847	Female	16	20	0	0	-0.297365	-0.343248	17.5	-1.90462	0	21	32	Mother	0	0	1.36936	0	0	2	2-3 years	>32%	0	>32%	0	-0.230507	8.67327	21	0	1		2008-11-26	11	1	1	1	0	0	32	good	500-900
89	40	2	3.83847	Female	16	24	0	0	-0.139934	-0.343248	17	-1.95908	0	21	32	Mother	0	0	1.58523	0	0	2	2-3 years	>32%	0	>32%	0	-0.297365	8.67327	21	0	1		2008-12-18	11	1	1	1	0	0	32	good	500-900
89	44	2	3.83847	Female	16	28	0	0	-0.139934	-0.343248	17	-1.95908	0	21	32	Mother	0	0	1.58523	0	0	2	2-3 years	>32%	0	>32%	0	-0.139934	8.67327	21	0	1			11	1	1	1	0	0	32	LOCF	500-900
89	48	2	3.83847	Female	16	32	0	0	0.111066	-0.343248	18	-1.86583	0	21	34	Mother	0	0	1.98212	0	0	2	2-3 years	>32%	0	>32%	0	-0.139934	8.67327	21	0	1		2009-02-18	11	1	1	1	0	0	32	good	>900
90	0	2	3.72895	Female	0	0	0	0	-4.36502	-4.36502	11.2	-3.60675	0	4	4	Mother	1	0	-2.90931	1	1	2	2-3 years	<16%					7.96383	4	1	2	32	2008-03-19		1	1	1	0	0		good	<250
90	4	2	3.72895	Female	4	0	1	0	-3.11633	-4.36502	11	-3.70913	0	4	4	Mother	1	0	-1.05959	1	1	2	2-3 years	<16%	0	<16%	1	-4.36502	7.96383	4	1	0	32	2008-04-16	0	0	1	1	0	0	4	good	<250
90	8	2	3.72895	Female	8	0	1	1	-2.80339	-4.36502	11.3	-3.78388	0	4	4	Mother	1	1	-0.647057	1	1	2	2-3 years	<16%	0	<16%	1	-3.11633	7.96383	4	1	0	32	2008-05-14	0	0	1	1	1	1	4	good	<250
90	12	2	3.72895	Female	12	0	1	2	-2.87414	-4.36502	11.5	-3.88022	0	4	7	Mother	1	1	-0.647057	1	1	2	2-3 years	<16%	0	<16%	1	-2.80339	7.96383	4	1	0	32	2008-06-11	0	0	1	1	2	2	4	good	<250
90	16	2	3.72895	Female	16	0	1	3	-3.32698	-4.36502	12	-3.97464	0	4	7	Mother	1	1	-1.18638	1	1	2	2-3 years	<16%	0	<16%	1	-2.87414	7.96383	4	1	1	32	2008-07-09	3	0	1	1	3	3	7	good	<250
90	20	2	3.72895	Female	16	4	1	4	-1.99575	-4.36502	13	-3.98003	0	4	7	Mother	1	1	0.78638	0	1	2	2-3 years	<16%	0	<16%	1	-3.32698	7.96383	4	1	1	32	2008-08-08	3	0	1	1	4	4	7	good	<250
90	24	2	3.72895	Female	16	8	1	5	-2.06439	-4.36502	13.2	-4.00152	0	4	6	Mother	1	1	0.668292	0	1	2	2-3 years	<16%	0	<16%	0	-1.99575	7.96383	4	1	1	32	2008-09-05	3	0	1	1	5	5	7	good	<250
90	28	2	3.72895	Female	16	12	1	6	-2.06439	-4.36502	13.2	-4.00152	0	4	6	Mother	1	1	0.668292	0	1	2	2-3 years	<16%	0	<16%	0	-2.06439	7.96383	4	1	1	32		2	0	1	1	6	6	6	LOCF	<250
90	32	2	3.72895	Female	16	16	0	6	-2.51348	-4.36502	14	-3.71998	0	4	6	Mother	1	1	-0.253725	0	1	2	2-3 years	<16%	0	<16%	0	-2.06439	7.96383	4	1	1	32	2008-10-29	2	0	1	1	7	7	6	good	<250
90	36	2	3.72895	Female	16	20	0	6	-2.25908	-4.36502	14	-3.76234	0	4	11	Mother	1	0	0.205267	0	1	2	2-3 years	<16%	0	<16%	0	-2.51348	7.96383	4	1	1	32	2008-11-26	2	0	1	1	7	7	6	good	<250
90	40	2	3.72895	Female	16	24	0	6	-2.30976	-4.36502	14	-3.82958	0	4	11	Mother	1	0	0.205267	0	1	2	2-3 years	<16%	0	<16%	0	-2.25908	7.96383	4	1	1	32	2008-12-18	7	0	1	1	7	7	11	good	<250
90	44	2	3.72895	Female	16	28	0	6	-2.08036	-4.36502	14.2	-3.90312	1	4	11	Mother	1	0	0.52805	0	1	2	2-3 years	<16%	0	<16%	0	-2.30976	7.96383	4	1	1	32	2009-01-19	7	0	1	1	7	7	11	good	<250
90	48	2	3.72895	Female	16	32	0	6	-2.14951	-4.36502	14	-3.73202	0	4	8	Mother	1	0	0.308102	0	1	2	2-3 years	<16%	1	<16%	0	-2.08036	7.96383	4	1	1	32	2009-02-19	7	0	1	1	7	7	11	good	<250
91	0	2	2.21218	Male	0	0	0	0	-3.98416	-3.98416	11.8	-3.94349	0	0	1	Mother	1	0	-2.70595	1	1	4	2-3 years	<16%					0.53575	1	1	2	8	2008-03-25		1	4	2	0	0		good	<250
91	4	2	2.21218	Male	4	0	1	0	-3.06454	-3.98416	12.7	-4.10511	1	0	1	Mother	1	0	-1.20849	0	1	4	2-3 years	<16%	0	<16%	1	-3.98416	0.53575	1	1	0	8	2008-04-22	0	0	4	2	0	0	1	good	<250
91	8	2	2.21218	Male	8	0	0	1	-2.88514	-3.98416	12.7	-4.22736	0	0	1	Mother	1	1	-0.802535	0	1	4	2-3 years	<16%	1	<16%	0	-3.06454	0.53575	1	1	0	8	2008-05-20	0	0	4	2	1	1	1	good	<250
91	12	2	2.21218	Male	12	0	0	1	-2.36054	-3.98416	13	-4.28134	0	0	8	Mother	1	0	-0.0329154	0	1	4	2-3 years	<16%	0	<16%	0	-2.88514	0.53575	1	1	0	8	2008-06-17	0	0	4	2	1	1	1	good	250-500
91	16	2	2.21218	Male	16	0	0	1	-2.04111	-3.98416	13.4	-4.27154	0	0	8	Mother	1	0	0.440995	0	1	4	2-3 years	<16%	0	<16%	0	-2.36054	0.53575	1	1	1	8	2008-07-15	7	0	4	2	1	1	8	good	250-500
91	20	2	2.21218	Male	16	4	0	1	-1.36235	-3.98416	14.5	-4.37529	0	0	8	Mother	1	0	1.50344	0	1	4	2-3 years	<16%	0	<16%	0	-2.04111	0.53575	1	1	1	8	2008-08-12	7	0	4	2	1	1	8	good	250-500
91	24	2	2.21218	Male	16	8	0	1	-1.45474	-3.98416	15.3	-3.98401	0	0	8	Mother	1	0	1.09525	0	1	4	2-3 years	<16%	0	<16%	0	-1.36235	0.53575	1	1	1	8	2008-09-08	7	0	4	2	1	1	8	good	250-500
91	28	2	2.21218	Male	16	12	0	1	-1.45474	-3.98416	15.3	-3.98401	0	0	8	Mother	1	0	1.09525	0	1	4	2-3 years	<16%	0	<16%	0	-1.45474	0.53575	1	1	1	8		7	0	4	2	1	1	8	LOCF	250-500
91	32	2	2.21218	Male	16	16	0	1	-1.64069	-3.98416	14	-3.79451	0	0	8	Mother	1	0	0.781107	0	1	4	2-3 years	<16%	0	<16%	0	-1.45474	0.53575	1	1	1	8	2008-11-04	7	0	4	2	1	1	8	good	250-500
91	36	2	2.21218	Male	16	20	0	1	-1.37105	-3.98416	14	-3.36988	0	0	15	Mother	1	0	0.832315	0	1	4	2-3 years	<16%	0	<16%	0	-1.64069	0.53575	1	1	1	8	2008-12-02	7	0	4	2	1	1	8	good	>900
91	40	2	2.21218	Male	16	24	0	1	-1.81085	-3.98416	14	-3.22015	0	0	15	Mother	1	0	0.0755257	0	1	4	2-3 years	<16%	0	<16%	0	-1.37105	0.53575	1	1	1	8	2008-12-29	14	0	4	2	1	1	15	good	>900
91	44	2	2.21218	Male	16	28	0	1	-1.20213	-3.98416	14.5	-3.02752	0	0	15	Mother	1	0	0.831587	0	1	4	2-3 years	<16%	0	<16%	0	-1.81085	0.53575	1	1	1	8	2009-01-27	14	0	4	2	1	1	15	good	>900
91	48	2	2.21218	Male	16	32	0	1	-1.26213	-3.98416	14.5	-3.09024	0	0	18	Mother	1	0	0.707442	0	1	4	2-3 years	16-24%	0	<16%	0	-1.20213	0.53575	1	1	1	8	2009-02-16	14	0	4	2	1	1	15	good	>900
92	0	2	4.33949	Female	0	0	0	0	-0.130271	-0.130271	17.1	-0.715042	0	15	15	Mother	0	0	0.458908	0	0	2	4-5 years	<16%					11.9199	15	0	2		2008-03-25		1	1	1	0	0		good	250-500
92	4	2	4.33949	Female	4	0	0	0	0.0083975	-0.130271	17.3	-0.584443	0	15	15	Mother	0	0	0.568301	0	0	2	4-5 years	<16%	0	<16%	0	-0.130271	11.9199	15	0	0		2008-04-23	0	0	1	1	0	0	15	good	250-500
92	8	2	4.33949	Female	8	0	0	0	0.146795	-0.130271	17.4	-0.354907	0	15	15	Mother	0	0	0.558144	0	0	2	4-5 years	<16%	0	<16%	0	0.0083975	11.9199	15	0	0		2008-05-19	0	0	1	1	0	0	15	good	250-500
92	12	2	4.33949	Female	12	0	0	0	0.196837	-0.130271	17.5	-0.35473	0	15	18	Mother	0	0	0.63127	0	0	2	4-5 years	16-24%	0	<16%	0	0.146795	11.9199	15	0	0		2008-06-16	0	0	1	1	0	0	15	good	250-500
92	16	2	4.33949	Female	16	0	0	0	0.128743	-0.130271	17.8	-0.444274	0	15	18	Mother	0	0	0.63127	0	0	2	4-5 years	16-24%	0	16-24%	0	0.196837	11.9199	15	0	1		2008-07-15	3	1	1	1	0	0	18	good	250-500
92	20	2	4.33949	Female	16	4	0	0	-0.0499933	-0.130271	18	-0.459254	0	15	18	Mother	0	0	0.342962	0	0	2	4-5 years	16-24%	0	16-24%	0	0.128743	11.9199	15	0	1		2008-08-11	3	1	1	1	0	0	18	good	250-500
92	24	2	4.33949	Female	16	8	0	0	-0.115174	-0.130271	18	-0.45903	0	15	24	Mother	0	0	0.234378	0	0	2	4-5 years	24-32%	0	16-24%	0	-0.0499933	11.9199	15	0	1		2008-09-09	3	1	1	1	0	0	18	good	250-500
92	28	2	4.33949	Female	16	12	0	0	-0.17677	-0.130271	18	-0.326569	0	15	24	Mother	0	0	0.015036	0	0	2	4-5 years	24-32%	0	24-32%	0	-0.115174	11.9199	15	0	1		2008-10-07	9	1	1	1	0	0	24	good	250-500
92	32	2	4.33949	Female	16	16	0	0	-0.436708	-0.130271	17	-0.427449	0	15	24	Mother	0	0	-0.297723	0	0	2	4-5 years	24-32%	0	24-32%	0	-0.17677	11.9199	15	0	1		2008-11-04	9	1	1	1	0	0	24	good	250-500
92	36	2	4.33949	Female	16	20	0	0	-0.497645	-0.130271	16	-0.487648	0	15	23	Mother	0	0	-0.409071	0	0	2	4-5 years	16-24%	0	24-32%	0	-0.436708	11.9199	15	0	1		2008-12-03	9	1	1	1	0	0	24	good	250-500
92	40	2	4.33949	Female	16	24	0	0	-0.299549	-0.130271	16	-0.419346	0	15	23	Mother	0	0	-0.0956786	0	0	2	4-5 years	16-24%	0	16-24%	0	-0.497645	11.9199	15	0	1		2008-12-22	8	1	1	1	0	0	23	good	250-500
92	44	2	4.33949	Female	16	28	0	0	-0.366389	-0.130271	16	-0.525564	0	15	23	Mother	0	0	-0.0956786	0	0	2	4-5 years	16-24%	0	16-24%	0	-0.299549	11.9199	15	0	1		2009-01-27	8	1	1	1	0	0	23	good	250-500
92	48	2	4.33949	Female	16	32	0	0	-0.432201	-0.130271	16.2	-0.505343	0	15	23	Mother	0	0	-0.206939	0	0	2	4-5 years	16-24%	0	16-24%	0	-0.366389	11.9199	15	0	1		2009-02-25	8	1	1	1	0	0	23	good	500-900
93	0	2	4.79671	Female	0	0	0	0	-0.964484	-0.964484	14.7	-1.56933	0	9	9	Other	0	0	-0.0108956	0	0	2	4-5 years	<16%					14.8827	9	0	2		2008-04-01		1	1	1	0	0		good	<250
93	4	2	4.79671	Female	4	0	0	0	-0.796851	-0.964484	14.4	-1.65966	0	9	9	Other	0	0	0.3354	0	0	2	4-5 years	<16%	0	<16%	0	-0.964484	14.8827	9	0	0		2008-04-28	0	0	1	1	0	0	9	good	<250
93	8	2	4.79671	Female	8	0	0	0	-0.6422	-0.964484	15.3	-1.58571	0	9	9	Other	0	0	0.563389	0	0	2	4-5 years	<16%	0	<16%	0	-0.796851	14.8827	9	0	0		2008-05-27	0	0	1	1	0	0	9	good	<250
93	12	2	4.79671	Female	12	0	0	0	-0.700889	-0.964484	13.5	-1.61341	0	9	21	Other	0	0	0.458908	1	0	2	4-5 years	16-24%	0	<16%	0	-0.6422	14.8827	9	0	0		2008-06-24	0	0	1	1	0	0	9	good	250-500
93	16	2	4.79671	Female	16	0	0	0	-0.725251	-0.964484	13.8	-1.52972	0	9	21	Other	0	0	0.353691	1	0	2	4-5 years	16-24%	0	16-24%	1	-0.700889	14.8827	9	0	1		2008-07-22	12	1	1	1	0	0	21	good	250-500
93	20	2	4.79671	Female	16	4	0	0	-0.792461	-0.964484	14.5	-1.62838	0	9	21	Other	0	0	0.353691	0	0	2	4-5 years	16-24%	0	16-24%	1	-0.725251	14.8827	9	0	1		2008-08-20	12	1	1	1	0	0	21	good	250-500
93	24	2	4.79671	Female	16	8	0	0	-0.640819	-0.964484	14.5	-1.64206	0	9	26	Other	0	0	0.67368	0	0	2	4-5 years	24-32%	0	16-24%	0	-0.792461	14.8827	9	0	1		2008-09-17	12	1	1	1	0	0	21	good	250-500
93	28	2	4.79671	Female	16	12	0	0	-1.15189	-0.964484	14.5	-1.53143	0	9	26	Other	0	0	-0.194053	0	0	2	4-5 years	24-32%	0	24-32%	0	-0.640819	14.8827	9	0	2		2008-10-15	17	1	1	1	0	0	26	good	250-500
93	32	2	4.79671	Female	16	16	0	0	-1.21634	-0.964484	14.5	-1.56449	0	9	26	Other	0	0	-0.301997	0	0	2	4-5 years	24-32%	0	24-32%	0	-1.15189	14.8827	9	0	2		2008-11-11	17	1	1	1	0	0	26	good	250-500
93	36	2	4.79671	Female	16	20	0	0	-1.21634	-0.964484	14.5	-1.56449	0	9	24	Other	0	0	-0.301997	0	0	2	4-5 years	24-32%	0	24-32%	0	-1.21634	14.8827	9	0	2		2008-12-09	17	1	1	1	0	0	26	good	250-500
93	40	2	4.79671	Female	16	24	0	0	-1.51934	-0.964484	14.5	-1.45408	0	9	24	Other	0	0	-0.871651	0	0	2	4-5 years	24-32%	0	24-32%	0	-1.21634	14.8827	9	0	1		2009-01-06	15	1	1	1	0	0	24	good	250-500
93	44	2	4.79671	Female	16	28	0	0	-1.3427	-0.964484	14.5	-1.44527	0	9	24	Other	0	0	-0.629493	0	0	2	4-5 years	24-32%	0	24-32%	0	-1.51934	14.8827	9	0	1		2009-02-03	15	1	1	1	0	0	24	good	250-500
93	48	2	4.79671	Female	16	32	0	0	-1.40468	-0.964484	14.5	-1.43577	0	9	33	Other	0	0	-0.740067	0	0	2	4-5 years	>32%	0	24-32%	0	-1.3427	14.8827	9	0	1		2009-03-03	15	1	1	1	0	0	24	good	500-900
94	0	2	5.62902	Female	0	0	0	0	-2.66951	-2.66951	14.4	-3.03619	0	11	11	Other	0	0	-0.832147	1	1	2	4-5 years	<16%					20.2761	11	1	2		2008-04-01		1	1	1	0	0		good	<250
94	4	2	5.62902	Female	4	0	0	0	-2.16104	-2.66951	14.5	-3.1169	0	11	11	Other	0	0	-0.028706	0	1	2	4-5 years	<16%	0	<16%	1	-2.66951	20.2761	11	1	0		2008-04-29	0	0	1	1	0	0	11	good	<250
94	8	2	5.62902	Female	8	0	0	0	-1.95819	-2.66951	15.3	-3.05663	0	11	11	Other	0	0	0.143351	0	1	2	4-5 years	<16%	0	<16%	0	-2.16104	20.2761	11	1	0		2008-05-27	0	0	1	1	0	0	11	good	<250
94	12	2	5.62902	Female	12	0	0	0	-2.01943	-2.66951	15.5	-2.79868	0	11	14	Other	0	0	-0.164005	0	1	2	4-5 years	<16%	0	<16%	0	-1.95819	20.2761	11	1	0		2008-06-24	0	0	1	1	0	0	11	good	250-500
94	16	2	5.62902	Female	16	0	0	0	-1.58647	-2.66951	15.5	-3.03443	0	11	14	Other	0	0	0.74412	0	1	2	4-5 years	<16%	0	<16%	0	-2.01943	20.2761	11	1	1		2008-07-22	3	0	1	1	0	0	14	good	250-500
94	20	2	5.62902	Female	16	4	0	0	-1.64597	-2.66951	15.6	-2.54404	0	11	14	Other	0	0	0.125912	0	1	2	4-5 years	<16%	0	<16%	0	-1.58647	20.2761	11	1	1		2008-08-19	3	0	1	1	0	0	14	good	250-500
94	24	2	5.62902	Female	16	8	0	0	-1.25453	-2.66951	15.1	-2.48668	0	11	22	Other	0	0	0.568301	0	1	2	4-5 years	16-24%	0	<16%	0	-1.64597	20.2761	11	1	1		2008-09-16	3	0	1	1	0	0	14	good	250-500
94	28	2	5.62902	Female	16	12	0	0	-1.76397	-2.66951	15.2	-1.94678	0	11	22	Other	0	0	-0.740067	0	1	2	4-5 years	16-24%	0	16-24%	0	-1.25453	20.2761	11	1	1		2008-10-14	11	1	1	1	0	0	22	good	250-500
94	32	2	5.62902	Female	16	16	0	0	-1.31281	-2.66951	15.2	-1.94678	0	11	22	Other	0	0	-0.0771787	0	1	2	4-5 years	16-24%	0	16-24%	0	-1.76397	20.2761	11	1	1		2008-11-11	11	1	1	1	0	0	22	good	250-500
94	36	2	5.62902	Female	16	20	0	0	-1.37095	-2.66951	15.2	-1.91149	0	11	25	Other	0	0	-0.187122	0	1	2	4-5 years	24-32%	0	16-24%	0	-1.31281	20.2761	11	1	1		2008-12-09	11	1	1	1	0	0	22	good	500-900
94	40	2	5.62902	Female	16	24	0	0	-1.65003	-2.66951	15	-2.01085	0	11	25	Other	0	0	-0.512257	0	1	2	4-5 years	24-32%	0	24-32%	0	-1.37095	20.2761	11	1	1		2009-01-05	14	1	1	1	0	0	25	good	500-900
94	44	2	5.62902	Female	16	28	0	0	-1.48717	-2.66951	15	-1.99455	0	11	25	Other	0	0	-0.297723	0	1	2	4-5 years	24-32%	0	24-32%	0	-1.65003	20.2761	11	1	1		2009-02-05	14	1	1	1	0	0	25	good	500-900
94	48	2	5.62902	Female	16	32	0	0	-1.54544	-2.66951	15.2	-1.97827	0	11	30	Other	0	0	-0.409071	0	1	2	4-5 years	24-32%	0	24-32%	0	-1.48717	20.2761	11	1	1		2009-03-03	14	1	1	1	0	0	25	good	500-900
95	0	2	5.80151	Female	0	0	0	0	-1.95819	-1.95819	14.5	-1.98254	0	2	2	Other	0	0	-0.909708	0	0	2	4-5 years	<16%					21.3938	2	0	2		2008-04-03		1	1	1	0	0		good	<250
95	4	2	5.80151	Female	4	0	0	0	-1.29685	-1.95819	16.6	-1.98813	0	2	2	Other	0	0	0.0337285	0	0	2	4-5 years	<16%	0	<16%	0	-1.95819	21.3938	2	0	0		2008-04-30	0	0	1	1	0	0	2	good	<250
95	8	2	5.80151	Female	8	0	0	0	-1.40175	-1.95819	14.5	-2.07156	0	2	2	Other	0	0	-0.0322821	0	0	2	4-5 years	<16%	0	<16%	0	-1.29685	21.3938	2	0	0		2008-05-28	0	0	1	1	0	0	2	good	<250
95	12	2	5.80151	Female	12	0	0	0	-1.28272	-1.95819	14.6	-1.78225	0	2	10	Other	0	0	-0.205374	0	0	2	4-5 years	<16%	0	<16%	0	-1.40175	21.3938	2	0	0		2008-06-26	0	0	1	1	0	0	2	good	250-500
95	16	2	5.80151	Female	16	0	0	0	-1.25453	-1.95819	15.6	-1.84578	0	2	10	Other	0	0	-0.0771787	0	0	2	4-5 years	<16%	0	<16%	0	-1.28272	21.3938	2	0	1		2008-07-24	8	0	1	1	0	0	10	good	250-500
95	20	2	5.80151	Female	16	4	0	0	-1.25453	-1.95819	15.6	-1.84578	0	2	10	Other	0	0	-0.0771787	0	0	2	4-5 years	<16%	0	<16%	0	-1.25453	21.3938	2	0	1			8	0	1	1	0	0	10	LOCF	250-500
95	24	2	5.80151	Female	16	8	0	0	-1.37095	-1.95819	15.6	-1.8155	0	2	14	Other	0	0	-0.297723	0	0	2	4-5 years	<16%	0	<16%	0	-1.25453	21.3938	2	0	1		2008-09-18	8	0	1	1	0	0	10	good	250-500
95	28	2	5.80151	Female	16	12	0	0	-1.42902	-1.95819	15.6	-1.8199	0	2	14	Other	0	0	-0.409071	0	0	2	4-5 years	<16%	0	<16%	0	-1.37095	21.3938	2	0	1		2008-10-16	12	0	1	1	0	0	14	good	250-500
95	32	2	5.80151	Female	16	16	0	0	-1.2755	-1.95819	15.6	-1.89961	0	2	14	Other	0	0	-0.0956786	0	0	2	4-5 years	<16%	0	<16%	0	-1.42902	21.3938	2	0	1		2008-11-13	12	0	1	1	0	0	14	good	250-500
95	36	2	5.80151	Female	16	20	0	0	-1.2755	-1.95819	15.6	-1.89961	0	2	22	Other	0	0	-0.0956786	0	0	2	4-5 years	16-24%	0	<16%	0	-1.2755	21.3938	2	0	1		2008-12-11	12	0	1	1	0	0	14	good	500-900
95	40	2	5.80151	Female	16	24	0	0	-1.33348	-1.95819	15.6	-1.8461	0	2	22	Other	0	0	-0.206939	0	0	2	4-5 years	16-24%	0	16-24%	0	-1.2755	21.3938	2	0	2		2009-01-08	20	1	1	1	0	0	22	good	500-900
95	44	2	5.80151	Female	16	28	0	0	-1.60398	-1.95819	15.8	-1.86859	1	2	22	Other	0	0	-0.633459	0	0	2	4-5 years	16-24%	0	16-24%	0	-1.33348	21.3938	2	0	2		2009-02-05	20	1	1	1	0	0	22	good	500-900
95	48	2	5.80151	Female	16	32	0	0	-1.66272	-1.95819	15.8	-1.92775	0	2	23	Other	0	0	-0.633459	0	0	2	4-5 years	16-24%	1	16-24%	0	-1.60398	21.3938	2	0	2		2009-03-05	20	1	1	1	0	0	22	good	500-900
96	0	2	3.18686	Male	0	0	0	0	0.154088	0.154088	15.2	-1.50462	0	14	14	Other	0	0	1.41907	0	0	2	2-3 years	<16%					4.58915	14	0	2		2008-04-03		1	1	1	0	0		good	500-900
96	4	2	3.18686	Male	4	0	0	0	0.338369	0.154088	16	-1.58305	0	14	14	Other	0	0	1.80903	0	0	2	2-3 years	<16%	0	<16%	0	0.154088	4.58915	14	0	0		2008-04-30	0	0	1	1	0	0	14	good	500-900
96	8	2	3.18686	Male	8	0	0	0	0.408706	0.154088	16	-1.71454	0	14	14	Other	0	0	2.03493	0	0	2	2-3 years	<16%	0	<16%	0	0.338369	4.58915	14	0	0		2008-05-28	0	0	1	1	0	0	14	good	500-900
96	12	2	3.18686	Male	12	0	0	0	0.426316	0.154088	16	-1.84203	0	14	27	Other	0	0	2.18234	0	0	2	2-3 years	24-32%	0	<16%	0	0.408706	4.58915	14	0	0		2008-06-25	0	0	1	1	0	0	14	good	>900
96	16	2	3.18686	Male	16	0	0	0	0.825675	0.154088	17.3	-1.46535	0	14	27	Other	0	0	2.48181	0	0	2	2-3 years	24-32%	0	24-32%	0	0.426316	4.58915	14	0	1		2008-07-24	13	1	1	1	0	0	27	good	>900
96	20	2	3.18686	Male	16	4	0	0	0.0054863	0.154088	17	-1.46436	0	14	27	Other	0	0	1.29301	0	0	2	2-3 years	24-32%	0	24-32%	0	0.825675	4.58915	14	0	1		2008-08-21	13	1	1	1	0	0	27	good	>900
96	24	2	3.18686	Male	16	8	0	0	0.89115	0.154088	13.5	-1.38769	0	14	34	Other	0	0	2.51139	0	0	2	2-3 years	>32%	0	24-32%	0	0.0054863	4.58915	14	0	1		2008-09-18	13	1	1	1	0	0	27	good	>900
96	28	2	3.18686	Male	16	12	0	0	1.03201	0.154088	17	-1.33538	0	14	34	Other	0	0	2.73164	0	0	2	2-3 years	>32%	0	>32%	0	0.89115	4.58915	14	0	2		2008-10-16	20	1	1	1	0	0	34	good	>900
96	32	2	3.18686	Male	16	16	0	0	0.952104	0.154088	17	-1.20979	0	14	34	Other	0	0	2.52349	0	0	2	2-3 years	>32%	0	>32%	0	1.03201	4.58915	14	0	2		2008-11-13	20	1	1	1	0	0	34	good	>900
96	36	2	3.18686	Male	16	20	0	0	1.08675	0.154088	17	-1.32673	0	14	36	Other	0	0	2.8354	0	0	2	2-3 years	>32%	0	>32%	0	0.952104	4.58915	14	0	2		2008-12-11	20	1	1	1	0	0	34	good	>900
96	40	2	3.18686	Male	16	24	0	0	1.21	0.154088	17	-1.32093	0	14	36	Other	0	0	3.60203	0	0	2	2-3 years	>32%	0	>32%	0	1.08675	4.58915	14	0	2		2009-01-08	22	1	1	1	0	0	36	good	>900
96	44	2	3.18686	Male	16	28	0	0	1.21	0.154088	17	-1.36198	0	14	36	Other	0	0	3.49672	0	0	2	2-3 years	>32%	0	>32%	0	1.21	4.58915	14	0	2		2009-02-05	22	1	1	1	0	0	36	good	>900
96	48	2	3.18686	Male	16	32	0	0	0.856622	0.154088	17.2	-0.718064	0	14	46	Other	0	0	1.96929	0	0	2	2-3 years	>32%	0	>32%	0	1.21	4.58915	14	0	2		2009-03-05	22	1	1	1	0	0	36	good	>900
97	0	2	3.3922	Male	0	0	0	0	-1.89577	-1.89577	14.2	-2.08743	0	22	22	Mother	0	0	-1.13045	0	0	2	2-3 years	16-24%					5.82213	22	0	2		2008-04-03		1	1	1	0	0		good	>900
97	4	2	3.3922	Male	4	0	0	0	-1.50386	-1.89577	14.2	-2.20505	0	22	22	Mother	0	0	-0.408627	0	0	2	2-3 years	16-24%	0	16-24%	0	-1.89577	5.82213	22	0	0		2008-04-30	0	1	1	1	0	0	22	good	>900
97	8	2	3.3922	Male	8	0	0	0	-1.39235	-1.89577	14.2	-2.30267	0	22	22	Mother	0	0	-0.115541	0	0	2	2-3 years	16-24%	0	16-24%	0	-1.50386	5.82213	22	0	0		2008-05-29	0	1	1	1	0	0	22	good	>900
97	12	2	3.3922	Male	12	0	0	0	-0.866883	-1.89577	14.5	-2.16858	0	22	29	Mother	0	0	0.583716	0	0	2	2-3 years	24-32%	0	16-24%	0	-1.39235	5.82213	22	0	0		2008-06-26	0	1	1	1	0	0	22	good	>900
97	16	2	3.3922	Male	16	0	0	0	-0.94256	-1.89577	15	-1.88846	0	22	29	Mother	0	0	0.264835	0	0	2	2-3 years	24-32%	0	24-32%	0	-0.866883	5.82213	22	0	1		2008-07-24	7	1	1	1	0	0	29	good	>900
97	20	2	3.3922	Male	16	4	0	0	-0.735203	-1.89577	15	-1.90441	0	22	29	Mother	0	0	0.590663	0	0	2	2-3 years	24-32%	0	24-32%	0	-0.94256	5.82213	22	0	1		2008-08-21	7	1	1	1	0	0	29	good	>900
97	24	2	3.3922	Male	16	8	0	0	-0.538473	-1.89577	15	-1.77395	0	22	29	Mother	0	0	0.793853	0	0	2	2-3 years	24-32%	0	24-32%	0	-0.735203	5.82213	22	0	1		2008-09-18	7	1	1	1	0	0	29	good	>900
97	28	2	3.3922	Male	16	12	0	0	-0.611518	-1.89577	15	-1.83682	0	22	29	Mother	0	0	0.793853	0	0	2	2-3 years	24-32%	0	24-32%	0	-0.538473	5.82213	22	0	1		2008-10-16	7	1	1	1	0	0	29	good	>900
97	32	2	3.3922	Male	16	16	0	0	-0.683264	-1.89577	15	-1.87397	0	22	29	Mother	0	0	0.688748	0	0	2	2-3 years	24-32%	0	24-32%	0	-0.611518	5.82213	22	0	1		2008-11-13	7	1	1	1	0	0	29	good	>900
97	36	2	3.3922	Male	16	20	0	0	-0.753727	-1.89577	15	-1.90983	0	22	27	Mother	0	0	0.583155	0	0	2	2-3 years	24-32%	0	24-32%	0	-0.683264	5.82213	22	0	1		2008-12-11	7	1	1	1	0	0	29	good	>900
97	40	2	3.3922	Male	16	24	0	0	-0.822909	-1.89577	14.7	-1.47606	0	22	27	Mother	0	0	0.152837	0	0	2	2-3 years	24-32%	0	24-32%	0	-0.753727	5.82213	22	0	1		2009-01-08	5	1	1	1	0	0	27	good	>900
97	44	2	3.3922	Male	16	28	0	0	-0.890898	-1.89577	15	-1.37437	0	22	27	Mother	0	0	-0.066509	0	0	2	2-3 years	24-32%	0	24-32%	0	-0.822909	5.82213	22	0	1		2009-02-05	5	1	1	1	0	0	27	good	>900
97	48	2	3.3922	Male	16	32	0	0	-0.957813	-1.89577	15.2	-1.36596	0	22	28	Mother	0	0	-0.176843	0	0	2	2-3 years	24-32%	0	24-32%	0	-0.890898	5.82213	22	0	1		2009-03-05	5	1	1	1	0	0	27	good	>900
98	0	2	5.6345	Female	0	0	0	0	-3.65584	-3.65584	13.2	-4.28477	0	12	12	Other	0	0	-0.926461	1	1	4	4-5 years	<16%					20.3115	12	1	2		2008-04-04		1	4	2	0	0		good	250-500
98	4	2	5.6345	Female	4	0	0	0	-3.72154	-3.65584	13.7	-4.25767	0	12	12	Other	0	0	-1.03538	1	1	4	4-5 years	<16%	0	<16%	1	-3.65584	20.3115	12	1	0		2008-05-02	0	0	4	2	0	0	12	good	250-500
98	8	2	5.6345	Female	8	0	0	0	-3.10735	-3.65584	14.2	-4.25006	0	12	12	Other	0	0	-0.227014	1	1	4	4-5 years	<16%	0	<16%	1	-3.72154	20.3115	12	1	0		2008-05-30	0	0	4	2	0	0	12	good	250-500
98	12	2	5.6345	Female	12	0	0	0	-3.17046	-3.65584	13.8	-4.08371	0	12	21	Other	0	0	-0.436616	1	1	4	4-5 years	16-24%	0	<16%	1	-3.10735	20.3115	12	1	0		2008-06-27	0	0	4	2	0	0	12	good	500-900
98	16	2	5.6345	Female	16	0	0	0	-2.62575	-3.65584	15.1	-3.89905	0	12	21	Other	0	0	0.0866379	0	1	4	4-5 years	16-24%	0	16-24%	1	-3.17046	20.3115	12	1	1		2008-07-17	9	1	4	2	0	0	21	good	500-900
98	20	2	5.6345	Female	16	4	0	0	-2.40647	-3.65584	15.2	-3.93087	0	12	21	Other	0	0	0.473852	0	1	4	4-5 years	16-24%	0	16-24%	0	-2.62575	20.3115	12	1	1		2008-08-21	9	1	4	2	0	0	21	good	500-900
98	24	2	5.6345	Female	16	8	0	0	-2.46676	-3.65584	15.2	-3.96269	0	12	31	Other	0	0	0.473852	0	1	4	4-5 years	24-32%	0	16-24%	0	-2.40647	20.3115	12	1	1		2008-09-19	9	1	4	2	0	0	21	good	>900
98	28	2	5.6345	Female	16	12	0	0	-2.25976	-3.65584	15.2	-3.68478	0	12	31	Other	0	0	0.444825	0	1	4	4-5 years	24-32%	0	24-32%	0	-2.46676	20.3115	12	1	2		2008-10-17	19	1	4	2	0	0	31	good	>900
98	32	2	5.6345	Female	16	16	0	0	-2.31923	-3.65584	15.2	-3.5433	0	12	31	Other	0	0	0.244367	0	1	4	4-5 years	24-32%	0	24-32%	0	-2.25976	20.3115	12	1	2		2008-11-14	19	1	4	2	0	0	31	good	>900
98	36	2	5.6345	Female	16	20	0	0	-1.729	-3.65584	15.2	-3.5625	0	12	31	Other	0	0	1.07645	0	1	4	4-5 years	24-32%	0	24-32%	0	-2.31923	20.3115	12	1	2		2008-12-12	19	1	4	2	0	0	31	good	>900
98	40	2	5.6345	Female	16	24	0	0	-1.42902	-3.65584	15.5	-3.5384	0	12	31	Other	0	0	1.48715	0	1	4	4-5 years	24-32%	0	24-32%	0	-1.729	20.3115	12	1	2		2009-01-09	19	1	4	2	0	0	31	good	>900
98	44	2	5.6345	Female	16	28	0	0	-1.48717	-3.65584	15.5	-3.60851	0	12	31	Other	0	0	1.48715	0	1	4	4-5 years	24-32%	0	24-32%	0	-1.42902	20.3115	12	1	2		2009-02-06	19	1	4	2	0	0	31	good	>900
98	48	2	5.6345	Female	16	32	0	0	-1.76709	-3.65584	18	-3.20562	0	12	27	Other	0	0	0.667041	0	1	4	4-5 years	24-32%	0	24-32%	0	-1.48717	20.3115	12	1	2		2009-03-06	19	1	4	2	0	0	31	good	>900
99	0	2	3.26078	Female	0	0	0	0	-2.96749	-2.96749	12.3	-4.04999	0	15	15	Other	1	0	-0.495084	1	1	3	2-3 years	<16%					5.02393	15	1	2	12	2008-04-09		1	3	1	0	0		good	>900
99	4	2	3.26078	Female	4	0	0	0	-2.80135	-2.96749	12.5	-4.16247	1	15	15	Other	1	0	-0.160036	0	1	3	2-3 years	<16%	0	<16%	1	-2.96749	5.02393	15	1	0	12	2008-05-07	0	0	3	1	0	0	15	good	>900
99	8	2	3.26078	Female	8	0	1	0	-3.12168	-2.96749	13.5	-4.25223	0	15	15	Other	1	0	-0.495084	0	1	3	2-3 years	<16%	1	<16%	0	-2.80135	5.02393	15	1	0	12	2008-05-30	0	0	3	1	0	0	15	good	>900
99	12	2	3.26078	Female	12	0	0	1	-2.78682	-2.96749	12.5	-4.20643	0	15	10	Other	1	1	-0.182782	0	1	3	2-3 years	<16%	0	<16%	0	-3.12168	5.02393	15	1	0	12	2008-06-26	0	0	3	1	1	1	15	good	<250
99	16	2	3.26078	Female	16	0	0	1	-2.88035	-2.96749	13	-3.91368	0	15	10	Other	1	0	-0.553031	0	1	3	2-3 years	<16%	0	<16%	0	-2.78682	5.02393	15	1	0	12	2008-07-29	-5	0	3	1	1	1	10	good	<250
99	20	2	3.26078	Female	16	4	0	1	-0.399291	-2.96749	15	-1.48819	0	15	10	Other	1	0	0.675089	0	1	3	2-3 years	<16%	0	<16%	0	-2.88035	5.02393	15	1	0	12	2008-08-28	-5	0	3	1	1	1	10	good	<250
99	24	2	3.26078	Female	16	8	0	1	-1.9433	-2.96749	14.5	-1.60689	0	15	17	Other	1	0	-1.46493	0	1	3	2-3 years	16-24%	0	<16%	0	-0.399291	5.02393	15	1	0	12	2008-09-24	-5	0	3	1	1	1	10	good	250-500
99	28	2	3.26078	Female	16	12	0	1	-1.99992	-2.96749	14.5	-1.69712	0	15	17	Other	1	0	-1.46493	0	1	3	2-3 years	16-24%	0	16-24%	0	-1.9433	5.02393	15	1	1	12	2008-10-15	2	1	3	1	1	1	17	good	250-500
99	32	2	3.26078	Female	16	16	0	1	-1.45755	-2.96749	14.5	-1.55239	0	15	17	Other	1	0	-0.748421	0	1	3	2-3 years	16-24%	0	16-24%	0	-1.99992	5.02393	15	1	1	12	2008-11-17	2	1	3	1	1	1	17	good	250-500
99	36	2	3.26078	Female	16	20	0	1	-1.8418	-2.96749	14.5	-1.67617	0	15	19	Other	1	0	-1.20006	0	1	3	2-3 years	16-24%	0	16-24%	0	-1.45755	5.02393	15	1	1	12	2008-12-17	2	1	3	1	1	1	17	good	500-900
99	40	2	3.26078	Female	16	24	0	1	-1.91318	-2.96749	16.1	-1.78834	0	15	19	Other	1	0	-1.20006	0	1	3	2-3 years	16-24%	0	16-24%	0	-1.8418	5.02393	15	1	1	12	2009-01-14	4	1	3	1	1	1	19	good	500-900
99	44	2	3.26078	Female	16	28	0	1	-2.28994	-2.96749	16	-1.87441	1	15	19	Other	1	0	-1.6774	0	1	3	2-3 years	16-24%	0	16-24%	0	-1.91318	5.02393	15	1	1	12	2009-02-05	4	1	3	1	1	1	19	good	500-900
99	48	2	3.26078	Female	16	32	0	1	-2.05209	-2.96749	16	-1.93575	1	15	24	Other	1	0	-1.30469	0	1	3	2-3 years	24-32%	1	16-24%	0	-2.28994	5.02393	15	1	1	12	2009-03-11	4	1	3	1	1	1	19	good	500-900
100	0	2	3.37577	Female	0	0	0	0	-1.58082	-1.58082	13.2	-3.54319	0	13	13	Mother	0	0	0.817774	0	0	2	2-3 years	<16%					5.7208	13	0	2		2008-04-14		1	1	1	0	0		good	250-500
100	4	2	3.37577	Female	4	0	0	0	-1.67104	-1.58082	14.5	-3.31823	1	13	13	Mother	0	0	0.456705	0	0	2	2-3 years	<16%	0	<16%	0	-1.58082	5.7208	13	0	0		2008-05-14	0	0	1	1	0	0	13	good	250-500
100	8	2	3.37577	Female	8	0	0	0	-1.61472	-1.58082	14.1	-3.3009	0	13	13	Mother	0	0	0.519356	0	0	2	2-3 years	<16%	1	<16%	0	-1.67104	5.7208	13	0	0		2008-06-09	0	0	1	1	0	0	13	good	250-500
100	12	2	3.37577	Female	12	0	0	0	-1.50759	-1.58082	14.3	-3.32246	0	13	18	Mother	0	0	0.78638	0	0	2	2-3 years	16-24%	0	<16%	0	-1.61472	5.7208	13	0	0		2008-07-09	0	0	1	1	0	0	13	good	500-900
100	16	2	3.37577	Female	16	0	0	0	-1.27266	-1.58082	15	-3.10989	0	13	18	Mother	0	0	0.865754	0	0	2	2-3 years	16-24%	0	16-24%	0	-1.50759	5.7208	13	0	1		2008-08-04	5	1	1	1	0	0	18	good	500-900
100	20	2	3.37577	Female	16	4	0	0	-1.34996	-1.58082	16	-3.28963	0	13	18	Mother	0	0	0.980374	0	0	2	2-3 years	16-24%	0	16-24%	0	-1.27266	5.7208	13	0	1		2008-09-01	5	1	1	1	0	0	18	good	500-900
100	24	2	3.37577	Female	16	8	0	0	-1.34996	-1.58082	16	-3.28963	0	13	18	Mother	0	0	0.980374	0	0	2	2-3 years	16-24%	0	16-24%	0	-1.34996	5.7208	13	0	1			5	1	1	1	0	0	18	LOCF	500-900
100	28	2	3.37577	Female	16	12	0	0	-1.49966	-1.58082	16	-3.30646	0	13	14	Mother	0	0	0.752082	0	0	2	2-3 years	<16%	0	16-24%	0	-1.34996	5.7208	13	0	1		2008-10-27	5	1	1	1	0	0	18	good	500-900
100	32	2	3.37577	Female	16	16	0	0	-1.49966	-1.58082	16	-3.30646	0	13	14	Mother	0	0	0.752082	0	0	2	2-3 years	<16%	0	<16%	0	-1.49966	5.7208	13	0	1			1	0	1	1	0	0	14	LOCF	500-900
100	36	2	3.37577	Female	16	20	0	0	-1.58255	-1.58082	15	-3.37345	0	13	14	Mother	0	0	0.752082	0	0	2	2-3 years	<16%	0	<16%	0	-1.49966	5.7208	13	0	1		2008-11-28	1	0	1	1	0	0	14	old	500-900
100	40	2	3.37577	Female	16	24	0	0	-1.42438	-1.58082	16	-3.4831	0	13	26	Mother	0	0	1.0513	0	0	2	2-3 years	24-32%	0	<16%	0	-1.58255	5.7208	13	0	1		2009-01-19	1	0	1	1	0	0	14	good	250-500
100	44	2	3.37577	Female	16	28	0	0	-1.47897	-1.58082	16	-3.55597	1	13	26	Mother	0	0	1.0513	0	0	2	2-3 years	24-32%	0	24-32%	0	-1.42438	5.7208	13	0	1		2009-02-10	13	1	1	1	0	0	26	good	250-500
100	48	2	3.37577	Female	16	32	0	0	-1.28767	-1.58082	16	-3.50841	0	13	21	Mother	0	0	1.33385	0	0	2	2-3 years	16-24%	1	24-32%	0	-1.47897	5.7208	13	0	1		2009-03-16	13	1	1	1	0	0	26	good	500-900
101	0	2	5.92471	Male	0	0	0	0	-3.59002	-3.59002	10	-2.38028	0	2	2	Mother	0	0	-2.97483	1	1	4	4-5 years	<16%					22.1921	2	1	2		2008-04-17		1	4	2	0	0		good	<250
101	4	2	5.92471	Male	4	0	0	0	-2.46152	-3.59002	11	-2.38512	1	2	2	Mother	0	0	-1.17437	1	1	4	4-5 years	<16%	0	<16%	1	-3.59002	22.1921	2	1	0		2008-05-14	0	0	4	2	0	0	2	good	<250
101	8	2	5.92471	Male	8	0	0	0	-1.29023	-3.59002	13.2	-2.26815	0	2	2	Mother	0	0	0.445879	1	1	4	4-5 years	<16%	1	<16%	1	-2.46152	22.1921	2	1	0		2008-06-12	0	0	4	2	0	0	2	good	<250
101	12	2	5.92471	Male	12	0	0	0	-2.00736	-3.59002	12	-2.20763	1	2	3	Mother	0	0	-0.721659	1	1	4	4-5 years	<16%	0	<16%	1	-1.29023	22.1921	2	1	0		2008-07-08	0	0	4	2	0	0	2	good	<250
101	16	2	5.92471	Male	16	0	0	0	-0.926375	-3.59002	13.5	-2.29292	0	2	3	Mother	0	0	0.975303	1	1	4	4-5 years	<16%	1	<16%	1	-2.00736	22.1921	2	1	1		2008-08-07	1	0	4	2	0	0	3	good	<250
101	20	2	5.92471	Male	16	4	0	0	-0.790184	-3.59002	14.3	-2.17688	0	2	3	Mother	0	0	1.05794	1	1	4	4-5 years	<16%	0	<16%	1	-0.926375	22.1921	2	1	1		2008-09-04	1	0	4	2	0	0	3	good	<250
101	24	2	5.92471	Male	16	8	0	0	-0.467422	-3.59002	14.3	-2.22035	0	2	3	Mother	0	0	1.63147	1	1	4	4-5 years	<16%	0	<16%	1	-0.790184	22.1921	2	1	1		2008-10-02	1	0	4	2	0	0	3	good	<250
101	28	2	5.92471	Male	16	12	0	0	-0.536118	-3.59002	14.5	-2.24381	0	2	3	Mother	0	0	1.52153	0	1	4	4-5 years	<16%	0	<16%	1	-0.467422	22.1921	2	1	1		2008-10-29	1	0	4	2	0	0	3	good	<250
101	32	2	5.92471	Male	16	16	0	0	-0.41768	-3.59002	14.5	-2.22702	0	2	3	Mother	0	0	1.68434	0	1	4	4-5 years	<16%	0	<16%	0	-0.536118	22.1921	2	1	1		2008-11-27	1	0	4	2	0	0	3	good	<250
101	36	2	5.92471	Male	16	20	0	0	-0.485642	-3.59002	14.5	-1.82076	0	2	10	Mother	0	0	1.13634	0	1	4	4-5 years	<16%	0	<16%	0	-0.41768	22.1921	2	1	1		2008-12-18	1	0	4	2	0	0	3	good	250-500
101	40	2	5.92471	Male	16	24	0	0	-0.485642	-3.59002	14.5	-1.82076	0	2	10	Mother	0	0	1.13634	0	1	4	4-5 years	<16%	0	<16%	0	-0.485642	22.1921	2	1	1			8	0	4	2	0	0	10	LOCF	250-500
101	44	2	5.92471	Male	16	28	0	0	-0.0933086	-3.59002	16	-1.48385	0	2	10	Mother	0	0	1.35633	0	1	4	4-5 years	<16%	0	<16%	0	-0.485642	22.1921	2	1	1		2009-02-19	8	0	4	2	0	0	10	good	250-500
101	48	2	5.92471	Male	16	32	0	0	-0.159637	-3.59002	16.5	-1.48996	0	2	16	Mother	0	0	1.24891	0	1	4	4-5 years	16-24%	0	<16%	0	-0.0933086	22.1921	2	1	1		2009-03-19	8	0	4	2	0	0	10	good	500-900
102	0	2	1.16906	Male	0	0	0	0	-1.56599	-1.56599	13.2	-2.69522	0	22	22	Other	0	0	-0.580117	0	0	2	< 2 years	16-24%					0	22	0	2		2008-04-17		1	1	1	0	0		good	>900
102	4	2	1.16906	Male	4	0	0	0	-1.32318	-1.56599	13	-3.20062	0	22	22	Other	0	0	0.131753	0	0	2	< 2 years	16-24%	0	16-24%	0	-1.56599	0	22	0	0		2008-05-15	0	1	1	1	0	0	22	good	>900
102	8	2	1.16906	Male	8	0	0	0	-1.38868	-1.56599	13	-3.13201	0	22	22	Other	0	0	-0.0296909	0	0	2	< 2 years	16-24%	0	16-24%	0	-1.32318	0	22	0	0		2008-06-12	0	1	1	1	0	0	22	good	>900
102	12	2	1.16906	Male	12	0	0	0	-0.60039	-1.56599	13.2	-2.97934	0	22	30	Other	0	0	0.948434	0	0	2	< 2 years	24-32%	0	16-24%	0	-1.38868	0	22	0	0		2008-07-10	0	1	1	1	0	0	22	good	>900
102	16	2	1.16906	Male	16	0	0	0	-0.757379	-1.56599	13.5	-3.15895	0	22	30	Other	0	0	0.815561	0	0	2	< 2 years	24-32%	0	24-32%	0	-0.60039	0	22	0	1		2008-08-07	8	1	1	1	0	0	30	good	>900
102	20	2	1.16906	Male	16	4	0	0	-0.908879	-1.56599	13.5	-3.32173	0	22	30	Other	0	0	0.685489	0	0	2	< 2 years	24-32%	0	24-32%	0	-0.757379	0	22	0	1		2008-09-04	8	1	1	1	0	0	30	good	>900
102	24	2	1.16906	Male	16	8	0	0	-0.204396	-1.56599	14	-3.29018	0	22	31	Other	0	0	1.66922	0	0	2	< 2 years	24-32%	0	24-32%	0	-0.908879	0	22	0	1		2008-10-02	8	1	1	1	0	0	30	good
102	28	2	1.16906	Male	16	12	0	0	-0.763807	-1.56599	14	-3.25108	0	22	31	Other	0	0	0.889493	0	0	2	< 2 years	24-32%	0	24-32%	0	-0.204396	0	22	0	1		2008-10-30	9	1	1	1	0	0	31	good
102	32	2	1.16906	Male	16	16	0	0	-0.903661	-1.56599	14	-3.44858	0	22	31	Other	0	0	0.889493	0	0	2	< 2 years	24-32%	0	24-32%	0	-0.763807	0	22	0	1		2008-11-27	9	1	1	1	0	0	31	good
102	36	2	1.16906	Male	16	20	0	0	-1.02521	-1.56599	14	-3.64351	0	22	40	Other	0	0	0.889493	0	0	2	< 2 years	>32%	0	24-32%	0	-0.903661	0	22	0	1		2008-12-22	9	1	1	1	0	0	31	good	>900
102	40	2	1.16906	Male	16	24	0	0	-0.74851	-1.56599	14.3	-3.68196	0	22	40	Other	0	0	1.31568	0	0	2	< 2 years	>32%	0	>32%	0	-1.02521	0	22	0	2		2009-01-19	18	1	1	1	0	0	40	good	>900
102	44	2	1.16906	Male	16	28	0	0	-0.130934	-1.56599	14.5	-3.60337	0	22	40	Other	0	0	2.30693	0	0	2	< 2 years	>32%	0	>32%	0	-0.74851	0	22	0	2		2009-02-19	18	1	1	1	0	0	40	good	>900
102	48	2	1.16906	Male	16	32	0	0	-0.63069	-1.56599	14.5	-3.53528	0	22	47	Other	0	0	1.60842	0	0	2	< 2 years	>32%	0	>32%	0	-0.130934	0	22	0	2		2009-03-19	18	1	1	1	0	0	40	good	>900
103	0	2	1.03491	Male	0	0	0	0	-1.79258	-1.79258	12	-0.769136	0	23	23	Mother	1	0	-2.19386	1	1	3	< 2 years	16-24%					0	23	1	2	24	2008-04-18		1	3	1	0	0		good	250-500
103	4	2	1.03491	Male	4	0	0	0	-1.75632	-1.79258	12	-1.14865	1	23	23	Mother	1	0	-1.87859	1	1	3	< 2 years	16-24%	0	16-24%	1	-1.79258	0	23	1	0	24	2008-05-16	0	1	3	1	0	0	23	good	250-500
103	8	2	1.03491	Male	8	0	0	0	-1.75632	-1.79258	12	-1.14865	1	23	23	Mother	1	0	-1.87859	1	1	3	< 2 years	16-24%	1	16-24%	1	-1.75632	0	23	1	0	24		0	1	3	1	0	0	23	LOCF	250-500
103	12	2	1.03491	Male	12	0	1	0	-2.27206	-1.79258	12.5	-1.59243	1	23	30	Mother	1	0	-2.32664	0	1	3	< 2 years	24-32%	1	16-24%	1	-1.75632	0	23	1	0	24	2008-07-02	0	1	3	1	0	0	23	good	>900
103	16	2	1.03491	Male	16	0	1	1	-2.27206	-1.79258	12.5	-1.59243	1	23	30	Mother	1	1	-2.32664	0	1	3	< 2 years	24-32%	1	24-32%	0	-2.27206	0	23	1	1	24		7	1	3	1	1	1	30	LOCF	>900
103	20	2	1.03491	Male	16	4	1	2	-0.640135	-1.79258	13	-1.88085	0	23	30	Mother	1	1	0.079424	0	1	3	< 2 years	24-32%	1	24-32%	0	-2.27206	0	23	1	1	24	2008-09-05	7	1	3	1	2	2	30	good	>900
103	24	2	1.03491	Male	16	8	0	3	-0.812096	-1.79258	13	-1.59134	0	23	22	Mother	1	1	-0.25139	0	1	3	< 2 years	16-24%	0	24-32%	0	-0.640135	0	23	1	1	24	2008-10-06	7	1	3	1	3	3	30	good	>900
103	28	2	1.03491	Male	16	12	0	4	-0.940649	-1.79258	13	-1.84796	0	23	22	Mother	1	0	-0.25139	0	1	3	< 2 years	16-24%	0	16-24%	0	-0.812096	0	23	1	0	24	2008-10-30	-1	1	3	1	3	3	22	good	>900
103	32	2	1.03491	Male	16	16	0	5	-1.0915	-1.79258	13	-1.9597	0	23	22	Mother	1	0	-0.35876	0	1	3	< 2 years	16-24%	0	16-24%	0	-0.940649	0	23	1	0	24	2008-11-28	-1	1	3	1	3	3	22	good	>900
103	36	2	1.03491	Male	16	20	0	6	-1.0915	-1.79258	13	-1.9597	0	23	22	Mother	1	0	-0.35876	0	1	3	< 2 years	16-24%	0	16-24%	0	-1.0915	0	23	1	0	24		-1	1	3	1	3	3	22	LOCF	>900
103	40	2	1.03491	Male	16	24	0	6	-0.516191	-1.79258	13	-2.28498	1	23	26	Mother	1	0	0.676999	0	1	3	< 2 years	24-32%	0	16-24%	0	-1.0915	0	23	1	0	24	2009-01-21	-1	1	3	1	3	3	22	good	>900
103	44	2	1.03491	Male	16	28	0	6	-0.516191	-1.79258	13	-2.28498	1	23	26	Mother	1	0	0.676999	0	1	3	< 2 years	24-32%	1	24-32%	0	-0.516191	0	23	1	1	24		3	1	3	1	3	3	26	LOCF	>900
103	48	2	1.03491	Male	16	32	0	6	-1.2042	-1.79258	13	-2.26396	0	23	22	Mother	1	0	-0.198492	0	1	3	< 2 years	16-24%	1	24-32%	0	-0.516191	0	23	1	1	24	2009-03-20	3	1	3	1	3	3	26	good	>900
104	0	2	1.4976	Female	0	0	0	0	0.587479	0.587479	15	0.214164	0	17	17	Mother	0	0	0.455751	0	0	3	< 2 years	16-24%					0.0009298	17	0	2		2008-04-22		1	3	1	0	0		good	500-900
104	4	2	1.4976	Female	4	0	0	0	0.0645354	0.587479	14.5	-0.10482	0	17	17	Mother	0	0	-0.0624879	0	0	3	< 2 years	16-24%	0	16-24%	0	0.587479	0.0009298	17	0	0		2008-05-20	0	1	3	1	0	0	17	good	500-900
104	8	2	1.4976	Female	8	0	0	0	0.653685	0.587479	15.2	-0.362292	0	17	17	Mother	0	0	0.94239	0	0	3	< 2 years	16-24%	0	16-24%	0	0.0645354	0.0009298	17	0	0		2008-06-16	0	1	3	1	0	0	17	good	500-900
104	12	2	1.4976	Female	12	0	0	0	0.863582	0.587479	15.3	-0.585614	0	17	31	Mother	0	0	1.40061	0	0	3	< 2 years	24-32%	0	16-24%	0	0.653685	0.0009298	17	0	0		2008-07-11	0	1	3	1	0	0	17	good	>900
104	16	2	1.4976	Female	16	0	0	0	0.734236	0.587479	15.5	-0.742115	0	17	31	Mother	0	0	1.28697	0	0	3	< 2 years	24-32%	0	24-32%	0	0.863582	0.0009298	17	0	1		2008-08-06	14	1	3	1	0	0	31	good	>900
104	20	2	1.4976	Female	16	4	0	0	0.601433	0.587479	15.5	-0.993691	0	17	31	Mother	0	0	1.28697	0	0	3	< 2 years	24-32%	0	24-32%	0	0.734236	0.0009298	17	0	1		2008-09-02	14	1	3	1	0	0	31	good	>900
104	24	2	1.4976	Female	16	8	0	0	1.06052	0.587479	16	-1.23835	0	17	32	Mother	0	0	2.13259	0	0	3	< 2 years	>32%	0	24-32%	0	0.601433	0.0009298	17	0	1		2008-10-07	14	1	3	1	0	0	31	good	>900
104	28	2	1.4976	Female	16	12	0	0	0.92838	0.587479	16	-1.25539	0	17	32	Mother	0	0	2.13259	0	0	3	< 2 years	>32%	0	>32%	0	1.06052	0.0009298	17	0	1		2008-11-04	15	1	3	1	0	0	32	good	>900
104	32	2	1.4976	Female	16	16	0	0	0.816605	0.587479	16	-1.44791	0	17	32	Mother	0	0	2.13259	0	0	3	< 2 years	>32%	0	>32%	0	0.92838	0.0009298	17	0	1		2008-11-28	15	1	3	1	0	0	32	good	>900
104	36	2	1.4976	Female	16	20	0	0	0.70194	0.587479	16	-1.48991	0	17	34	Mother	0	0	2.02128	0	0	3	< 2 years	>32%	0	>32%	0	0.816605	0.0009298	17	0	1		2008-12-23	15	1	3	1	0	0	32	good	>900
104	40	2	1.4976	Female	16	24	0	0	1.12029	0.587479	16.3	-1.74729	0	17	34	Mother	0	0	2.78489	0	0	3	< 2 years	>32%	0	>32%	0	0.70194	0.0009298	17	0	2		2009-01-27	17	1	3	1	0	0	34	good	>900
104	44	2	1.4976	Female	16	28	0	0	0.42327	0.587479	16.5	-1.50568	0	17	34	Mother	0	0	1.67887	0	0	3	< 2 years	>32%	0	>32%	0	1.12029	0.0009298	17	0	2		2009-02-24	17	1	3	1	0	0	34	good	>900
104	48	2	1.4976	Female	16	32	0	0	0.596271	0.587479	16	-1.70339	0	17	33	Mother	0	0	2.0758	0	0	3	< 2 years	>32%	0	>32%	0	0.42327	0.0009298	17	0	2		2009-03-25	17	1	3	1	0	0	34	good	>900
105	0	2	3.07187	Female	0	0	0	0	-0.584982	-0.584982	17	-1.36397	0	1	1	Other	0	0	0.199548	0	0	3	2-3 years	<16%					3.93733	1	0	2		2008-04-22		1	3	1	0	0		good	<250
105	4	2	3.07187	Female	4	0	0	0	-0.366179	-0.584982	15	-1.25302	0	1	1	Other	0	0	0.404787	0	0	3	2-3 years	<16%	0	<16%	0	-0.584982	3.93733	1	0	0		2008-05-15	0	0	3	1	0	0	1	good	<250
105	8	2	3.07187	Female	8	0	0	0	-0.193468	-0.584982	15.6	-1.34743	0	1	1	Other	0	0	0.803837	0	0	3	2-3 years	<16%	0	<16%	0	-0.366179	3.93733	1	0	0		2008-06-17	0	0	3	1	0	0	1	good	<250
105	12	2	3.07187	Female	12	0	0	0	-0.280625	-0.584982	15.6	-1.2559	0	1	1	Other	0	0	0.596903	0	0	3	2-3 years	<16%	0	<16%	0	-0.193468	3.93733	1	0	0		2008-07-14	0	0	3	1	0	0	1	good	<250
105	16	2	3.07187	Female	16	0	0	0	-0.943965	-0.584982	11.3	-1.26975	0	1	1	Other	0	0	-0.332029	1	0	3	2-3 years	<16%	0	<16%	0	-0.280625	3.93733	1	0	0		2008-08-11	0	0	3	1	0	0	1	good	<250
105	20	2	3.07187	Female	16	4	0	0	-0.735197	-0.584982	11.5	-1.40494	0	1	1	Other	0	0	0.0916649	1	0	3	2-3 years	<16%	0	<16%	1	-0.943965	3.93733	1	0	0		2008-09-08	0	0	3	1	0	0	1	good	<250
105	24	2	3.07187	Female	16	8	0	0	-0.539522	-0.584982	12.3	-1.4381	0	1	1	Other	0	0	0.391893	1	0	3	2-3 years	<16%	0	<16%	1	-0.735197	3.93733	1	0	0		2008-10-06	0	0	3	1	0	0	1	good	<250
105	28	2	3.07187	Female	16	12	0	0	-0.903403	-0.584982	14	-1.54614	0	1	1	Other	0	0	-0.0117476	0	0	3	2-3 years	<16%	0	<16%	1	-0.539522	3.93733	1	0	0		2008-11-04	0	0	3	1	0	0	1	good	<250
105	32	2	3.07187	Female	16	16	0	0	-0.183122	-0.584982	14.3	-1.30506	0	1	1	Other	0	0	0.843024	0	0	3	2-3 years	<16%	0	<16%	0	-0.903403	3.93733	1	0	0		2008-12-01	0	0	3	1	0	0	1	good	<250
105	36	2	3.07187	Female	16	20	0	0	-0.0235736	-0.584982	14.5	-1.14705	1	1	2	Other	0	0	0.99827	0	0	3	2-3 years	<16%	0	<16%	0	-0.183122	3.93733	1	0	0		2008-12-30	0	0	3	1	0	0	1	good	<250
105	40	2	3.07187	Female	16	24	0	0	0.129399	-0.584982	15	-0.962313	0	1	2	Other	0	0	1.04266	0	0	3	2-3 years	<16%	1	<16%	0	-0.0235736	3.93733	1	0	1		2009-01-27	1	0	3	1	0	0	2	good	<250
105	44	2	3.07187	Female	16	28	0	0	0.0550008	-0.584982	15	-1.07952	0	1	2	Other	0	0	1.04266	0	0	3	2-3 years	<16%	0	<16%	0	0.129399	3.93733	1	0	1		2009-02-23	1	0	3	1	0	0	2	good	<250
105	48	2	3.07187	Female	16	32	0	0	-0.494052	-0.584982	15	-1.20213	1	1	1	Other	0	0	0.344834	0	0	3	2-3 years	<16%	0	<16%	0	0.0550008	3.93733	1	0	1		2009-03-24	1	0	3	1	0	0	2	good	<250
106	0	2	2.83368	Female	0	0	0	0	0.297571	0.297571	16.2	-0.631209	0	19	19	Mother	0	0	0.803837	0	0	2	2-3 years	16-24%					2.70362	19	0	2		2008-04-24		1	1	1	0	0		good	<250
106	4	2	2.83368	Female	4	0	0	0	0.20827	0.297571	16.2	-0.460674	0	19	19	Mother	0	0	0.596903	0	0	2	2-3 years	16-24%	0	16-24%	0	0.297571	2.70362	19	0	0		2008-05-19	0	1	1	1	0	0	19	good	<250
106	8	2	2.83368	Female	8	0	0	0	0.368739	0.297571	16.3	-0.248111	0	19	19	Mother	0	0	0.675089	0	0	2	2-3 years	16-24%	0	16-24%	0	0.20827	2.70362	19	0	0		2008-06-19	0	1	1	1	0	0	19	good	<250
106	12	2	2.83368	Female	12	0	0	0	0.775151	0.297571	16.5	-0.358698	0	19	31	Mother	0	0	1.39302	0	0	2	2-3 years	24-32%	0	16-24%	0	0.368739	2.70362	19	0	0		2008-07-17	0	1	1	1	0	0	19	good	>900
106	16	2	2.83368	Female	16	0	0	0	0.440949	0.297571	15.4	-0.350749	0	19	31	Mother	0	0	0.843024	0	0	2	2-3 years	24-32%	0	24-32%	0	0.775151	2.70362	19	0	1		2008-08-12	12	1	1	1	0	0	31	good	>900
106	20	2	2.83368	Female	16	4	0	0	0.341054	0.297571	15.5	-0.465053	0	19	31	Mother	0	0	0.843024	0	0	2	2-3 years	24-32%	0	24-32%	0	0.440949	2.70362	19	0	1		2008-09-11	12	1	1	1	0	0	31	good	>900
106	24	2	2.83368	Female	16	8	0	0	0.252889	0.297571	15.8	-0.559085	0	19	42	Mother	0	0	0.843024	0	0	2	2-3 years	>32%	0	24-32%	0	0.341054	2.70362	19	0	1		2008-10-08	12	1	1	1	0	0	31	good	>900
106	28	2	2.83368	Female	16	12	0	0	0.160313	0.297571	14.5	-0.709923	0	19	42	Mother	0	0	0.843024	0	0	2	2-3 years	>32%	0	>32%	0	0.252889	2.70362	19	0	2		2008-11-06	23	1	1	1	0	0	42	good	>900
106	32	2	2.83368	Female	16	16	0	0	0.0914537	0.297571	14.5	-0.622453	0	19	42	Mother	0	0	0.644021	0	0	2	2-3 years	>32%	0	>32%	0	0.160313	2.70362	19	0	2		2008-11-28	23	1	1	1	0	0	42	good	>900
106	36	2	2.83368	Female	16	20	0	0	0.467412	0.297571	15	-0.78615	0	19	42	Mother	0	0	1.33706	0	0	2	2-3 years	>32%	0	>32%	0	0.0914537	2.70362	19	0	2		2008-12-31	23	1	1	1	0	0	42	good	500-900
106	40	2	2.83368	Female	16	24	0	0	0.603275	0.297571	15.2	0.0467787	0	19	42	Mother	0	0	0.871701	0	0	2	2-3 years	>32%	0	>32%	0	0.467412	2.70362	19	0	2		2009-01-29	23	1	1	1	0	0	42	good	500-900
106	44	2	2.83368	Female	16	28	0	0	0.303226	0.297571	15	-1.93767	0	19	42	Mother	0	0	2.02367	0	0	2	2-3 years	>32%	0	>32%	0	0.603275	2.70362	19	0	2		2009-02-24	23	1	1	1	0	0	42	good	500-900
106	48	2	2.83368	Female	16	32	0	0	0.441933	0.297571	16	-1.34415	0	19	32	Mother	0	0	1.75856	0	0	2	2-3 years	>32%	0	>32%	0	0.303226	2.70362	19	0	2		2009-03-25	23	1	1	1	0	0	42	good	>900
107	0	2	1.94387	Female	0	0	0	0	-1.92957	-1.92957	13.3	-4.07909	0	29	29	Other	0	0	0.12048	0	0	4	< 2 years	24-32%					0.160877	29	0	2		2008-04-24		1	4	2	0	0		good	500-900
107	4	2	1.94387	Female	4	0	0	0	-3.11293	-1.92957	12.3	-4.14635	0	29	29	Other	0	0	-1.08216	1	0	4	< 2 years	24-32%	0	24-32%	0	-1.92957	0.160877	29	0	0		2008-05-22	0	1	4	2	0	0	29	good	500-900
107	8	2	1.94387	Female	8	0	0	0	-2.71551	-1.92957	12.4	-4.02592	1	29	18	Other	0	0	-0.63882	1	0	4	< 2 years	16-24%	0	24-32%	1	-3.11293	0.160877	29	0	0		2008-06-19	0	1	4	2	0	0	29	good	>900
107	12	2	1.94387	Female	12	0	0	0	-1.44417	-1.92957	13.2	-3.96439	1	29	25	Other	0	0	0.927654	0	0	4	< 2 years	24-32%	1	16-24%	1	-2.71551	0.160877	29	0	0		2008-07-17	-11	1	4	2	0	0	18	good	>900
107	16	2	1.94387	Female	16	0	0	0	-1.5754	-1.92957	13	-3.33826	0	29	25	Other	0	0	0.399541	0	0	4	< 2 years	24-32%	1	24-32%	0	-1.44417	0.160877	29	0	0		2008-08-14	-4	1	4	2	0	0	25	good	>900
107	20	2	1.94387	Female	16	4	0	0	-1.66231	-1.92957	15	-3.75095	0	29	25	Other	0	0	0.609488	0	0	4	< 2 years	24-32%	0	24-32%	0	-1.5754	0.160877	29	0	0		2008-09-02	-4	1	4	2	0	0	25	good	>900
107	24	2	1.94387	Female	16	8	0	0	-1.0285	-1.92957	15	-3.19484	0	29	28	Other	0	0	1.12095	0	0	4	< 2 years	24-32%	0	24-32%	0	-1.66231	0.160877	29	0	0		2008-10-10	-4	1	4	2	0	0	25	good	>900
107	28	2	1.94387	Female	16	12	0	0	-0.746288	-1.92957	15	-3.51277	0	29	28	Other	0	0	1.69628	0	0	4	< 2 years	24-32%	0	24-32%	0	-1.0285	0.160877	29	0	0		2008-10-30	-1	1	4	2	0	0	28	good	>900
107	32	2	1.94387	Female	16	16	0	0	-0.876405	-1.92957	15	-3.40862	0	29	28	Other	0	0	1.49108	0	0	4	< 2 years	24-32%	0	24-32%	0	-0.746288	0.160877	29	0	0		2008-12-01	-1	1	4	2	0	0	28	good	>900
107	36	2	1.94387	Female	16	20	0	0	-0.876405	-1.92957	15	-3.40862	0	29	28	Other	0	0	1.49108	0	0	4	< 2 years	24-32%	0	24-32%	0	-0.876405	0.160877	29	0	0			-1	1	4	2	0	0	28	LOCF	>900
107	40	2	1.94387	Female	16	24	0	0	-0.753437	-1.92957	16	-3.41338	0	29	21	Other	0	0	1.72979	0	0	4	< 2 years	16-24%	0	24-32%	0	-0.876405	0.160877	29	0	0		2009-01-28	-1	1	4	2	0	0	28	good	>900
107	44	2	1.94387	Female	16	28	0	0	-0.506175	-1.92957	16	-3.41647	0	29	21	Other	0	0	2.05062	0	0	4	< 2 years	16-24%	0	16-24%	0	-0.753437	0.160877	29	0	0		2009-02-19	-8	1	4	2	0	0	21	good	>900
107	48	2	1.94387	Female	16	32	0	0	-0.632818	-1.92957	16	-3.10738	0	29	31	Other	0	0	1.60828	0	0	4	< 2 years	24-32%	0	16-24%	0	-0.506175	0.160877	29	0	0		2009-03-26	-8	1	4	2	0	0	21	good	>900
108	0	2	0.544832	Male	0	0	0	0	-4.33073	-4.33073	10	-4.76147	0	8	8	Mother	0	0	-3.8662	1	1	3	< 2 years	<16%					0	8	1	2		2008-04-30		1	3	1	0	0		good	250-500
108	4	2	0.544832	Male	4	0	0	0	-4.68166	-4.33073	11	-5.1827	0	8	8	Mother	0	0	-3.8662	1	1	3	< 2 years	<16%	0	<16%	1	-4.33073	0	8	1	0		2008-05-28	0	0	3	1	0	0	8	good	250-500
108	8	2	0.544832	Male	8	0	0	0	-3.38046	-4.33073	11.5	-5.55171	0	8	8	Mother	0	0	-2.70669	1	1	3	< 2 years	<16%	0	<16%	1	-4.68166	0	8	1	0		2008-06-25	0	0	3	1	0	0	8	good	250-500
108	12	2	0.544832	Male	12	0	0	0	-2.93836	-4.33073	11.5	-5.94107	0	8	8	Mother	0	0	-1.67096	1	1	3	< 2 years	<16%	0	<16%	1	-3.38046	0	8	1	0		2008-07-24	0	0	3	1	0	0	8	good	250-500
108	16	2	0.544832	Male	16	0	0	0	-3.0666	-4.33073	11.5	-5.81853	0	8	8	Mother	0	0	-1.67096	1	1	3	< 2 years	<16%	0	<16%	1	-2.93836	0	8	1	0		2008-08-08	0	0	3	1	0	0	8	good	250-500
108	20	2	0.544832	Male	16	4	0	0	-4.05539	-4.33073	11.6	-4.29749	0	8	8	Mother	0	0	-2.70669	1	1	3	< 2 years	<16%	0	<16%	1	-3.0666	0	8	1	0		2008-09-12	0	0	3	1	0	0	8	good	250-500
108	24	2	0.544832	Male	16	8	0	0	-2.91844	-4.33073	12	-4.63074	0	8	37	Mother	0	0	-0.737701	1	1	3	< 2 years	>32%	0	<16%	1	-4.05539	0	8	1	0		2008-10-15	0	0	3	1	0	0	8	good	>900
108	28	2	0.544832	Male	16	12	0	0	-3.10802	-4.33073	12	-4.98624	0	8	37	Mother	0	0	-0.737701	1	1	3	< 2 years	>32%	0	>32%	1	-2.91844	0	8	1	2		2008-11-12	29	1	3	1	0	0	37	good	>900
108	32	2	0.544832	Male	16	16	0	0	-2.66843	-4.33073	12	-5.1516	0	8	37	Mother	0	0	0.109523	1	1	3	< 2 years	>32%	0	>32%	1	-3.10802	0	8	1	2		2008-12-10	29	1	3	1	0	0	37	good	>900
108	36	2	0.544832	Male	16	20	0	0	-1.20419	-4.33073	12	-5.42577	0	8	33	Mother	0	0	2.07334	1	1	3	< 2 years	>32%	0	>32%	1	-2.66843	0	8	1	2		2009-01-08	29	1	3	1	0	0	37	good	>900
108	40	2	0.544832	Male	16	24	0	0	-1.20419	-4.33073	12	-5.42577	0	8	33	Mother	0	0	2.07334	1	1	3	< 2 years	>32%	0	>32%	1	-1.20419	0	8	1	2			25	1	3	1	0	0	33	LOCF	>900
108	44	2	0.544832	Male	16	28	0	0	-2.01183	-4.33073	12	-5.67726	0	8	33	Mother	0	0	1.23298	1	1	3	< 2 years	>32%	0	>32%	1	-1.20419	0	8	1	2		2009-02-27	25	1	3	1	0	0	33	good	>900
108	48	2	0.544832	Male	16	32	0	0	-0.746327	-4.33073	14.5	-5.86616	0	8	26	Mother	0	0	3.08789	0	1	3	< 2 years	24-32%	0	>32%	1	-2.01183	0	8	1	2		2009-04-03	25	1	3	1	0	0	33	good	>900
109	0	2	1.51677	Female	0	0	0	0	-1.09409	-1.09409	15.7	-2.71515	0	21	21	Mother	0	0	0.12048	0	0	2	< 2 years	16-24%					0.0015922	21	0	2		2008-05-06		1	1	1	0	0		good	500-900
109	4	2	1.51677	Female	4	0	0	0	-0.800936	-1.09409	15.7	-2.92263	0	21	21	Mother	0	0	0.711124	0	0	2	< 2 years	16-24%	0	16-24%	0	-1.09409	0.0015922	21	0	0		2008-06-04	0	1	1	1	0	0	21	good	500-900
109	8	2	1.51677	Female	8	0	0	0	-0.498194	-1.09409	16	-2.93068	0	21	21	Mother	0	0	1.03663	0	0	2	< 2 years	16-24%	0	16-24%	0	-0.800936	0.0015922	21	0	0		2008-06-27	0	1	1	1	0	0	21	good	500-900
109	12	2	1.51677	Female	12	0	0	0	0.119669	-1.09409	16	-3.13321	0	21	29	Mother	0	0	2.03829	0	0	2	< 2 years	24-32%	0	16-24%	0	-0.498194	0.0015922	21	0	0		2008-07-28	0	1	1	1	0	0	21	good	>900
109	16	2	1.51677	Female	16	0	0	0	0.351383	-1.09409	14.5	-2.85481	0	21	29	Mother	0	0	2.19123	0	0	2	< 2 years	24-32%	0	24-32%	0	0.119669	0.0015922	21	0	1		2008-08-22	8	1	1	1	0	0	29	good	>900
109	20	2	1.51677	Female	16	4	0	0	-0.160986	-1.09409	15.5	-3.10276	0	21	29	Mother	0	0	1.73013	0	0	2	< 2 years	24-32%	0	24-32%	0	0.351383	0.0015922	21	0	1		2008-09-22	8	1	1	1	0	0	29	good	>900
109	24	2	1.51677	Female	16	8	0	0	-1.10765	-1.09409	16	-3.18832	0	21	33	Mother	0	0	0.609488	0	0	2	< 2 years	>32%	0	24-32%	0	-0.160986	0.0015922	21	0	1		2008-10-24	8	1	1	1	0	0	29	good	>900
109	28	2	1.51677	Female	16	12	0	0	-0.434729	-1.09409	16	-2.99201	0	21	33	Mother	0	0	1.52925	0	0	2	< 2 years	>32%	0	>32%	0	-1.10765	0.0015922	21	0	1		2008-11-17	12	1	1	1	0	0	33	good	>900
109	32	2	1.51677	Female	16	16	0	0	-0.210264	-1.09409	16	-3.045	0	21	33	Mother	0	0	1.89597	0	0	2	< 2 years	>32%	0	>32%	0	-0.434729	0.0015922	21	0	1		2008-12-16	12	1	1	1	0	0	33	good	>900
109	36	2	1.51677	Female	16	20	0	0	-0.340116	-1.09409	16	-2.33999	0	21	34	Mother	0	0	1.27785	0	0	2	< 2 years	>32%	0	>32%	0	-0.210264	0.0015922	21	0	1		2009-01-13	12	1	1	1	0	0	33	good	500-900
109	40	2	1.51677	Female	16	24	0	0	-0.121966	-1.09409	16	-2.53241	0	21	34	Mother	0	0	1.72979	0	0	2	< 2 years	>32%	0	>32%	0	-0.340116	0.0015922	21	0	1		2009-02-10	13	1	1	1	0	0	34	good	500-900
109	44	2	1.51677	Female	16	28	0	0	-0.24418	-1.09409	16	-2.56953	0	21	34	Mother	0	0	1.62203	0	0	2	< 2 years	>32%	0	>32%	0	-0.121966	0.0015922	21	0	1		2009-03-10	13	1	1	1	0	0	34	good	500-900
109	48	2	1.51677	Female	16	32	0	0	-0.362766	-1.09409	16	-2.31576	0	21	31	Mother	0	0	1.28697	0	0	2	< 2 years	24-32%	0	>32%	0	-0.24418	0.0015922	21	0	1		2009-04-07	13	1	1	1	0	0	34	good	>900
110	0	2	1.07324	Male	0	0	0	0	-4.46301	-4.46301	10	-3.62757	0	17	17	Mother	1	0	-3.89755	1	1	4	< 2 years	16-24%					0	17	1	2	16	2008-05-09		1	4	2	0	0		good	>900
110	4	2	1.07324	Male	4	0	1	0	-3.93013	-4.46301	11.7	-3.05023	0	17	17	Mother	1	0	-3.71318	1	1	4	< 2 years	16-24%	0	16-24%	1	-4.46301	0	17	1	0	16	2008-06-06	0	1	4	2	0	0	17	good	>900
110	8	2	1.07324	Male	8	0	1	1	-2.82169	-4.46301	12.2	-3.11755	0	17	17	Mother	1	1	-1.99837	1	1	4	< 2 years	16-24%	0	16-24%	1	-3.93013	0	17	1	0	16	2008-07-04	0	1	4	2	1	1	17	good	>900
110	12	2	1.07324	Male	12	0	1	2	-1.88016	-4.46301	14	-3.2819	1	17	30	Mother	1	1	-0.580117	0	1	4	< 2 years	24-32%	0	16-24%	1	-2.82169	0	17	1	0	16	2008-08-04	0	1	4	2	2	2	17	good	>900
110	16	2	1.07324	Male	16	0	0	3	-1.03982	-4.46301	15	-4.04272	0	17	30	Mother	1	1	1.06071	0	1	4	< 2 years	24-32%	1	24-32%	0	-1.88016	0	17	1	1	16	2008-09-01	13	1	4	2	3	3	30	good	>900
110	20	2	1.07324	Male	16	4	0	4	-1.11869	-4.46301	15	-4.18162	0	17	30	Mother	1	0	1.06071	0	1	4	< 2 years	24-32%	0	24-32%	0	-1.03982	0	17	1	1	16	2008-09-15	13	1	4	2	3	3	30	good	>900
110	24	2	1.07324	Male	16	8	0	5	-0.871488	-4.46301	15	-4.10036	1	17	32	Mother	1	0	1.36515	0	1	4	< 2 years	>32%	0	24-32%	0	-1.11869	0	17	1	1	16	2008-10-24	13	1	4	2	3	3	30	good	>900
110	28	2	1.07324	Male	16	12	0	6	-1.01926	-4.46301	15	-3.80311	0	17	32	Mother	1	0	0.948434	0	1	4	< 2 years	>32%	1	>32%	0	-0.871488	0	17	1	1	16	2008-11-21	15	1	4	2	3	3	32	good	>900
110	32	2	1.07324	Male	16	16	0	6	-1.16264	-4.46301	15	-3.96875	0	17	32	Mother	1	0	0.948434	0	1	4	< 2 years	>32%	0	>32%	0	-1.01926	0	17	1	1	16	2008-12-19	15	1	4	2	3	3	32	good	>900
110	36	2	1.07324	Male	16	20	0	6	-0.86909	-4.46301	15.2	-4.08572	0	17	30	Mother	1	0	1.38554	0	1	4	< 2 years	24-32%	0	>32%	0	-1.16264	0	17	1	1	16	2009-01-16	15	1	4	2	3	3	32	good
110	40	2	1.07324	Male	16	24	0	6	-0.594933	-4.46301	16	-4.05487	0	17	30	Mother	1	0	1.79322	0	1	4	< 2 years	24-32%	0	24-32%	0	-0.86909	0	17	1	1	16	2009-02-13	13	1	4	2	3	3	30	good
110	44	2	1.07324	Male	16	28	0	6	-0.7296	-4.46301	16	-4.22002	0	17	30	Mother	1	0	1.66922	0	1	4	< 2 years	24-32%	0	24-32%	0	-0.594933	0	17	1	1	16	2009-03-13	13	1	4	2	3	3	30	good
110	48	2	1.07324	Male	16	32				-4.46301						Mother	1	0			1	4	< 2 years		0	24-32%	0	-0.7296	0	17	1	1	16		13	1	4	2	3	3	30
111	0	2	2.35181	Male	0	0	0	0	0.34143	0.34143	14.8	-1.08452	0	34	34	Other	0	0	1.26429	0	0	2	2-3 years	>32%					0.862073	34	0	2		2008-05-09		1	1	1	0	0		good	>900
111	4	2	2.35181	Male	4	0	0	0	0.537742	0.34143	14	-1.12885	0	34	34	Other	0	0	1.57942	0	0	2	2-3 years	>32%	0	>32%	0	0.34143	0.862073	34	0	0		2008-06-06	0	1	1	1	0	0	34	good	>900
111	8	2	2.35181	Male	8	0	0	0	0.427631	0.34143	14.2	-1.31378	0	34	34	Other	0	0	1.57942	0	0	2	2-3 years	>32%	0	>32%	0	0.537742	0.862073	34	0	0		2008-07-04	0	1	1	1	0	0	34	good	>900
111	12	2	2.35181	Male	12	0	0	0	0.617285	0.34143	14.5	-1.34477	0	34	49	Other	0	0	1.87924	0	0	2	2-3 years	>32%	0	>32%	0	0.427631	0.862073	34	0	0		2008-08-01	0	1	1	1	0	0	34	good	>900
111	16	2	2.35181	Male	16	0	0	0	0.797701	0.34143	16	-1.31356	0	34	49	Other	0	0	2.16487	0	0	2	2-3 years	>32%	0	>32%	0	0.617285	0.862073	34	0	1		2008-08-29	15	1	1	1	0	0	49	good	>900
111	20	2	2.35181	Male	16	4	0	0	0.696547	0.34143	16	-1.39255	0	34	49	Other	0	0	2.05618	0	0	2	2-3 years	>32%	0	>32%	0	0.797701	0.862073	34	0	1		2008-09-26	15	1	1	1	0	0	49	good	>900
111	24	2	2.35181	Male	16	8	0	0	0.598578	0.34143	16.2	-1.49402	0	34	47	Other	0	0	2.05618	0	0	2	2-3 years	>32%	0	>32%	0	0.696547	0.862073	34	0	1		2008-10-24	15	1	1	1	0	0	49	good
111	28	2	2.35181	Male	16	12	0	0	0.506726	0.34143	16.2	-1.64061	0	34	47	Other	0	0	2.05618	0	0	2	2-3 years	>32%	0	>32%	0	0.598578	0.862073	34	0	1		2008-11-20	13	1	1	1	0	0	47	good
111	32	2	2.35181	Male	16	16	0	0	0.680544	0.34143	16.2	-1.792	0	34	47	Other	0	0	2.43781	0	0	2	2-3 years	>32%	0	>32%	0	0.506726	0.862073	34	0	1		2008-12-19	13	1	1	1	0	0	47	good
111	36	2	2.35181	Male	16	20	0	0	-0.861188	0.34143	16.2	-1.93305	0	34	49	Other	0	0	0.338106	0	0	2	2-3 years	>32%	0	>32%	0	0.680544	0.862073	34	0	1		2009-01-16	13	1	1	1	0	0	47	good
111	40	2	2.35181	Male	16	24	0	0	0.758714	0.34143	16.3	-1.53908	0	34	49	Other	0	0	2.38769	0	0	2	2-3 years	>32%	0	>32%	0	-0.861188	0.862073	34	0	1		2009-02-13	15	1	1	1	0	0	49	good
111	44	2	2.35181	Male	16	28	0	0	0.670187	0.34143	16.3	-1.46682	0	34	49	Other	0	0	2.18234	0	0	2	2-3 years	>32%	0	>32%	0	0.758714	0.862073	34	0	1		2009-03-13	15	1	1	1	0	0	49	good
111	48	2	2.35181	Male	16	32		0		0.34143						Other	0	0			0	2	2-3 years		0	>32%	0	0.670187	0.862073	34	0	1			15	1	1	1	0	0	49
112	0	2	5.70842	Male	0	0	0	0	-2.72949	-2.72949	14.3	-3.06719	0	4	4	Other	0	0	-0.921385	1	1	2	4-5 years	<16%					20.7905	4	1	2		2008-05-13		1	1	1	0	0		good	>900
112	4	2	5.70842	Male	4	0	0	0	-2.51479	-2.72949	14.6	-2.9876	0	4	4	Other	0	0	-0.705396	0	1	2	4-5 years	<16%	0	<16%	1	-2.72949	20.7905	4	1	0		2008-06-10	0	0	1	1	0	0	4	good	>900
112	8	2	5.70842	Male	8	0	0	0	-2.59043	-2.72949	14.6	-2.94928	0	4	4	Other	0	0	-0.816547	0	1	2	4-5 years	<16%	0	<16%	0	-2.51479	20.7905	4	1	0		2008-07-04	0	0	1	1	0	0	4	good	>900
112	12	2	5.70842	Male	12	0	0	0	-2.38617	-2.72949	14.6	-2.95212	0	4	8	Other	0	0	-0.509463	0	1	2	4-5 years	<16%	0	<16%	0	-2.59043	20.7905	4	1	0		2008-08-05	0	0	1	1	0	0	4	good	<250
112	16	2	5.70842	Male	16	0	0	0	-2.46152	-2.72949	15.2	-3.03464	0	4	8	Other	0	0	-0.509463	0	1	2	4-5 years	<16%	0	<16%	0	-2.38617	20.7905	4	1	1		2008-09-02	4	0	1	1	0	0	8	good	<250
112	20	2	5.70842	Male	16	4	0	0	-2.26654	-2.72949	15.5	-3.05492	0	4	8	Other	0	0	-0.220709	0	1	2	4-5 years	<16%	0	<16%	0	-2.46152	20.7905	4	1	1		2008-09-30	4	0	1	1	0	0	8	good	<250
112	24	2	5.70842	Male	16	8	0	0	-2.34118	-2.72949	15.6	-2.8946	0	4	13	Other	0	0	-0.442675	0	1	2	4-5 years	<16%	0	<16%	0	-2.26654	20.7905	4	1	1		2008-10-28	4	0	1	1	0	0	8	good	250-500
112	28	2	5.70842	Male	16	12	0	0	-2.15475	-2.72949	15	-2.9743	0	4	13	Other	0	0	-0.0598288	0	1	2	4-5 years	<16%	0	<16%	0	-2.34118	20.7905	4	1	1		2008-11-25	9	0	1	1	0	0	13	good	250-500
112	32	2	5.70842	Male	16	16	0	0	-2.15475	-2.72949	15	-2.71514	0	4	13	Other	0	0	-0.391571	0	1	2	4-5 years	<16%	0	<16%	0	-2.15475	20.7905	4	1	1		2008-12-23	9	0	1	1	0	0	13	good	250-500
112	36	2	5.70842	Male	16	20	0	0	-1.73595	-2.72949	15	-2.59686	0	4	25	Other	0	0	0.107395	0	1	2	4-5 years	24-32%	0	<16%	0	-2.15475	20.7905	4	1	1		2009-01-20	9	0	1	1	0	0	13	good	500-900
112	40	2	5.70842	Male	16	24	0	0	-1.80803	-2.72949	15	-2.67728	0	4	25	Other	0	0	0.107395	0	1	2	4-5 years	24-32%	0	24-32%	0	-1.73595	20.7905	4	1	2		2009-02-17	21	1	1	1	0	0	25	good	500-900
112	44	2	5.70842	Male	16	28	0	0	-1.88011	-2.72949	15	-2.59917	0	4	25	Other	0	0	-0.0024845	0	1	2	4-5 years	24-32%	0	24-32%	0	-1.80803	20.7905	4	1	2		2009-03-17	21	1	1	1	0	0	25	good	500-900
112	48	2	5.70842	Male	16	32	0	0	-2.19601	-2.72949	16	-2.59962	0	4	23	Other	0	0	-0.464406	0	1	2	4-5 years	16-24%	0	24-32%	0	-1.88011	20.7905	4	1	2		2009-04-14	21	1	1	1	0	0	25	good	500-900
113	0	2	4.59411	Female	0	0	0	0	-1.03571	-1.03571	14.5	-0.393334	0	3	3	Mother	0	0	-1.23967	0	0	2	4-5 years	<16%					13.5699	3	0	2		2008-05-13		1	1	1	0	0		good	>900
113	4	2	4.59411	Female	4	0	0	0	-1.08345	-1.03571	14.3	-0.408374	0	3	3	Mother	0	0	-1.35084	0	0	2	4-5 years	<16%	0	<16%	0	-1.03571	13.5699	3	0	0		2008-06-03	0	0	1	1	0	0	3	good	>900
113	8	2	4.59411	Female	8	0	0	0	-0.922654	-1.03571	14.4	-0.428088	0	3	3	Mother	0	0	-1.09341	0	0	2	4-5 years	<16%	0	<16%	0	-1.08345	13.5699	3	0	0		2008-07-07	0	0	1	1	0	0	3	good	>900
113	12	2	4.59411	Female	12	0	0	0	-0.760027	-1.03571	14.8	-0.491889	0	3	10	Mother	0	0	-0.740067	0	0	2	4-5 years	<16%	0	<16%	0	-0.922654	13.5699	3	0	0		2008-08-05	0	0	1	1	0	0	3	good	250-500
113	16	2	4.59411	Female	16	0	0	0	-0.760027	-1.03571	14.8	-0.491889	0	3	10	Mother	0	0	-0.740067	0	0	2	4-5 years	<16%	0	<16%	0	-0.760027	13.5699	3	0	1			7	0	1	1	0	0	10	LOCF	250-500
113	20	2	4.59411	Female	16	4	0	0	-0.665413	-1.03571	14	-0.589271	0	3	10	Mother	0	0	-0.512257	0	0	2	4-5 years	<16%	0	<16%	0	-0.760027	13.5699	3	0	1		2008-10-01	7	0	1	1	0	0	10	good	250-500
113	24	2	4.59411	Female	16	8	0	0	-0.937461	-1.03571	15.5	-0.620116	0	3	13	Mother	0	0	-0.963171	0	0	2	4-5 years	<16%	0	<16%	0	-0.665413	13.5699	3	0	1		2008-10-28	7	0	1	1	0	0	10	good	250-500
113	28	2	4.59411	Female	16	12	0	0	-0.725251	-1.03571	15.5	-0.58695	0	3	13	Mother	0	0	-0.623473	0	0	2	4-5 years	<16%	0	<16%	0	-0.937461	13.5699	3	0	1		2008-11-25	10	0	1	1	0	0	13	good	250-500
113	32	2	4.59411	Female	16	16	0	0	-0.574816	-1.03571	15.5	-0.650411	0	3	13	Mother	0	0	-0.297723	0	0	2	4-5 years	<16%	0	<16%	0	-0.725251	13.5699	3	0	1		2008-12-23	10	0	1	1	0	0	13	good	250-500
113	36	2	4.59411	Female	16	20	0	0	-0.640819	-1.03571	15.5	-0.753352	0	3	10	Mother	0	0	-0.297723	0	0	2	4-5 years	<16%	0	<16%	0	-0.574816	13.5699	3	0	1		2009-01-20	10	0	1	1	0	0	13	good	250-500
113	40	2	4.59411	Female	16	24	0	0	-1.15189	-1.03571	16	-0.853949	0	3	10	Mother	0	0	-0.963171	0	0	2	4-5 years	<16%	0	<16%	0	-0.640819	13.5699	3	0	1		2009-02-17	7	0	1	1	0	0	10	good	250-500
113	44	2	4.59411	Female	16	28	0	0	-1.21634	-1.03571	16	-0.952534	0	3	10	Mother	0	0	-0.963171	0	0	2	4-5 years	<16%	0	<16%	0	-1.15189	13.5699	3	0	1		2009-03-17	7	0	1	1	0	0	10	good	250-500
113	48	2	4.59411	Female	16	32	0	0	-0.423239	-1.03571	16	-0.846129	0	3	18	Mother	0	0	0.0948916	0	0	2	4-5 years	16-24%	0	<16%	0	-1.21634	13.5699	3	0	1		2009-04-14	7	0	1	1	0	0	10	good	250-500
114	0	2	4.65435	Female	0	0	0	0	-0.848732	-0.848732	15	-2.21442	0	17	17	Mother	0	0	0.800718	0	0	2	4-5 years	16-24%					13.9602	17	0	2		2008-05-14		1	1	1	0	0		good	>900
114	4	2	4.65435	Female	4	0	0	0	-0.685078	-0.848732	15.5	-2.19877	0	17	17	Mother	0	0	1.04266	0	0	2	4-5 years	16-24%	0	16-24%	0	-0.848732	13.9602	17	0	0		2008-06-11	0	1	1	1	0	0	17	good	>900
114	8	2	4.65435	Female	8	0	0	0	-0.746959	-0.848732	15.5	-2.09679	0	17	17	Mother	0	0	0.844311	0	0	2	4-5 years	16-24%	0	16-24%	0	-0.685078	13.9602	17	0	0		2008-07-09	0	1	1	1	0	0	17	good	>900
114	12	2	4.65435	Female	12	0	0	0	-0.181138	-0.848732	17.5	-2.05573	0	17	26	Mother	0	0	1.69108	0	0	2	4-5 years	24-32%	0	16-24%	0	-0.746959	13.9602	17	0	0		2008-08-05	0	1	1	1	0	0	17	good	500-900
114	16	2	4.65435	Female	16	0	0	0	-0.243539	-0.848732	16.5	-2.14722	0	17	26	Mother	0	0	1.69108	0	0	2	4-5 years	24-32%	0	24-32%	0	-0.181138	13.9602	17	0	1		2008-09-03	9	1	1	1	0	0	26	good	500-900
114	20	2	4.65435	Female	16	4	0	0	-0.298367	-0.848732	16.5	-2.12293	0	17	26	Mother	0	0	1.59218	0	0	2	4-5 years	24-32%	0	24-32%	0	-0.243539	13.9602	17	0	1		2008-09-29	9	1	1	1	0	0	26	good	500-900
114	24	2	4.65435	Female	16	8	0	0	-0.0998502	-0.848732	17.3	-1.90683	0	17	44	Mother	0	0	1.68477	0	0	2	4-5 years	>32%	0	24-32%	0	-0.298367	13.9602	17	0	1		2008-10-24	9	1	1	1	0	0	26	good	>900
114	28	2	4.65435	Female	16	12	0	0	-0.166543	-0.848732	18	-2.00292	0	17	44	Mother	0	0	1.68477	0	0	2	4-5 years	>32%	0	>32%	0	-0.0998502	13.9602	17	0	2		2008-11-26	27	1	1	1	0	0	44	good	>900
114	32	2	4.65435	Female	16	16	0	0	0.492621	-0.848732	18	-1.9934	0	17	44	Mother	0	0	2.65397	0	0	2	4-5 years	>32%	0	>32%	0	-0.166543	13.9602	17	0	2		2008-12-22	27	1	1	1	0	0	44	good	>900
114	36	2	4.65435	Female	16	20	0	0	-0.29679	-0.848732	16	-2.16784	0	17	45	Mother	0	0	1.68477	0	0	2	4-5 years	>32%	0	>32%	0	0.492621	13.9602	17	0	2		2009-01-21	27	1	1	1	0	0	44	good	500-900
114	40	2	4.65435	Female	16	24	0	0	-0.360453	-0.848732	16	-2.25805	0	17	45	Mother	0	0	1.68477	0	0	2	4-5 years	>32%	0	>32%	0	-0.29679	13.9602	17	0	2		2009-02-18	28	1	1	1	0	0	45	good	500-900
114	44	2	4.65435	Female	16	28	0	0	0.302853	-0.848732	16.5	-2.06203	0	17	45	Mother	0	0	2.45396	0	0	2	4-5 years	>32%	0	>32%	0	-0.360453	13.9602	17	0	2		2009-03-17	28	1	1	1	0	0	45	good	500-900
114	48	2	4.65435	Female	16	32	0	0	-0.230847	-0.848732	16	-1.85938	0	17	41	Mother	0	0	1.45681	0	0	2	4-5 years	>32%	0	>32%	0	0.302853	13.9602	17	0	2		2009-04-14	28	1	1	1	0	0	45	good	>900
115	0	2	5.76865	Male	0	0	0	0	0.205206	0.205206	16.8	1.27154	0	1	1	Mother	0	0	-0.93238	0	0	2	4-5 years	<16%					21.1809	1	0	2		2008-05-14		1	1	1	0	0		good	<250
115	4	2	5.76865	Male	4	0	0	0	0.314257	0.205206	17.1	1.32424	0	1	1	Mother	0	0	-0.66988	0	0	2	4-5 years	<16%	0	<16%	0	0.205206	21.1809	1	0	0		2008-06-11	0	0	1	1	0	0	1	good	<250
115	8	2	5.76865	Male	8	0	0	0	0.244194	0.205206	17.3	1.21417	0	1	1	Mother	0	0	-0.66988	0	0	2	4-5 years	<16%	0	<16%	0	0.314257	21.1809	1	0	0		2008-07-09	0	0	1	1	0	0	1	good	<250
115	12	2	5.76865	Male	12	0	0	0	0.517329	0.205206	17.5	1.309	0	1	7	Mother	0	0	-0.169385	0	0	2	4-5 years	<16%	0	<16%	0	0.244194	21.1809	1	0	0		2008-08-06	0	0	1	1	0	0	1	good	<250
115	16	2	5.76865	Male	16	0	0	0	0.348572	0.205206	17	1.32929	0	1	7	Mother	0	0	-0.415698	0	0	2	4-5 years	<16%	0	<16%	0	0.517329	21.1809	1	0	1		2008-09-03	6	0	1	1	0	0	7	good	<250
115	20	2	5.76865	Male	16	4	0	0	0.448121	0.205206	17	1.22187	0	1	7	Mother	0	0	-0.169385	0	0	2	4-5 years	<16%	0	<16%	0	0.348572	21.1809	1	0	1		2008-10-01	6	0	1	1	0	0	7	good	<250
115	24	2	5.76865	Male	16	8	0	0	0.210452	0.205206	17	1.11663	0	1	13	Mother	0	0	-0.415698	0	0	2	4-5 years	<16%	0	<16%	0	0.448121	21.1809	1	0	1		2008-10-29	6	0	1	1	0	0	7	good	<250
115	28	2	5.76865	Male	16	12	0	0	0.141914	0.205206	16.5	1.11248	0	1	13	Mother	0	0	-0.415698	0	0	2	4-5 years	<16%	0	<16%	0	0.210452	21.1809	1	0	1		2008-11-26	12	0	1	1	0	0	13	good	<250
115	32	2	5.76865	Male	16	16	0	0	0.073657	0.205206	16.5	1.00973	0	1	13	Mother	0	0	-0.415698	0	0	2	4-5 years	<16%	0	<16%	0	0.141914	21.1809	1	0	1		2008-12-22	12	0	1	1	0	0	13	good	<250
115	36	2	5.76865	Male	16	20	0	0	0.0057455	0.205206	16.5	0.908716	0	1	15	Mother	0	0	-0.415698	0	0	2	4-5 years	<16%	0	<16%	0	0.073657	21.1809	1	0	1		2009-01-21	12	0	1	1	0	0	13	good	250-500
115	40	2	5.76865	Male	16	24	0	0	0.107464	0.205206	16.5	0.808936	0	1	15	Mother	0	0	-0.169385	0	0	2	4-5 years	<16%	0	<16%	0	0.0057455	21.1809	1	0	1		2009-02-18	14	0	1	1	0	0	15	good	250-500
115	44	2	5.76865	Male	16	28	0	0	-0.129365	0.205206	17	0.94422	0	1	15	Mother	0	0	-0.415698	0	0	2	4-5 years	<16%	0	<16%	0	0.107464	21.1809	1	0	1		2009-03-18	14	0	1	1	0	0	15	good	250-500
115	48	2	5.76865	Male	16	32	0	0	-0.0266736	0.205206	17	1.03945	0	1	21	Mother	0	0	-0.169385	0	0	2	4-5 years	16-24%	0	<16%	0	-0.129365	21.1809	1	0	1		2009-04-15	14	0	1	1	0	0	15	good	250-500
116	0	2	1.02122	Male	0	0	0	0	-1.20915	-1.20915	13	-1.94684	0	20	20	Mother	0	0	-0.580117	0	0	2	< 2 years	16-24%					0	20	0	2		2008-05-15		1	1	1	0	0		good	>900
116	4	2	1.02122	Male	4	0	0	0	-0.388771	-1.20915	13.8	-2.18459	0	20	20	Mother	0	0	0.618931	0	0	2	< 2 years	16-24%	0	16-24%	0	-1.20915	0	20	0	0		2008-06-12	0	1	1	1	0	0	20	good	>900
116	8	2	1.02122	Male	8	0	0	0	-0.571203	-1.20915	13.6	-2.47951	0	20	20	Mother	0	0	0.618931	0	0	2	< 2 years	16-24%	0	16-24%	0	-0.388771	0	20	0	0		2008-07-10	0	1	1	1	0	0	20	good	>900
116	12	2	1.02122	Male	12	0	0	0	-0.751553	-1.20915	13.5	-2.05187	0	20	29	Mother	0	0	0.073774	0	0	2	< 2 years	24-32%	0	16-24%	0	-0.571203	0	20	0	0		2008-08-08	0	1	1	1	0	0	20	good	>900
116	16	2	1.02122	Male	16	0	0	0	-0.912797	-1.20915	13.5	-2.30266	0	20	29	Mother	0	0	0.073774	0	0	2	< 2 years	24-32%	0	24-32%	0	-0.751553	0	20	0	1		2008-09-04	9	1	1	1	0	0	29	good	>900
116	20	2	1.02122	Male	16	4	0	0	-0.171705	-1.20915	14.5	-2.24162	0	20	29	Mother	0	0	1.00902	0	0	2	< 2 years	24-32%	0	24-32%	0	-0.912797	0	20	0	1		2008-10-02	9	1	1	1	0	0	29	good	>900
116	24	2	1.02122	Male	16	8	0	0	-0.76833	-1.20915	14.5	-2.43391	0	20	32	Mother	0	0	0.312565	0	0	2	< 2 years	>32%	0	24-32%	0	-0.171705	0	20	0	1		2008-10-30	9	1	1	1	0	0	29	good	>900
116	28	2	1.02122	Male	16	12	0	0	-0.477142	-1.20915	15	-2.52689	0	20	32	Mother	0	0	0.773131	0	0	2	< 2 years	>32%	0	>32%	0	-0.76833	0	20	0	1		2008-11-26	12	1	1	1	0	0	32	good	>900
116	32	2	1.02122	Male	16	16	0	0	-1.02443	-1.20915	15	-2.73111	0	20	32	Mother	0	0	0.194472	0	0	2	< 2 years	>32%	0	>32%	0	-0.477142	0	20	0	1		2008-12-17	12	1	1	1	0	0	32	good	>900
116	36	2	1.02122	Male	16	20	0	0	-0.360076	-1.20915	15	-2.70617	0	20	33	Mother	0	0	1.09512	0	0	2	< 2 years	>32%	0	>32%	0	-1.02443	0	20	0	1		2009-01-22	12	1	1	1	0	0	32	good	>900
116	40	2	1.02122	Male	16	24	0	0	-0.501351	-1.20915	15.1	-2.60308	0	20	33	Mother	0	0	0.88386	0	0	2	< 2 years	>32%	0	>32%	0	-0.360076	0	20	0	1		2009-02-19	13	1	1	1	0	0	33	good	>900
116	44	2	1.02122	Male	16	28	0	0	-0.63859	-1.20915	15.1	-2.83529	0	20	33	Mother	0	0	0.88386	0	0	2	< 2 years	>32%	0	>32%	0	-0.501351	0	20	0	1		2009-03-19	13	1	1	1	0	0	33	good	>900
116	48	2	1.02122	Male	16	32	0	0	-0.772067	-1.20915	15.5	-2.05785	0	20	36	Mother	0	0	0.252283	0	0	2	< 2 years	>32%	0	>32%	0	-0.63859	0	20	0	1		2009-04-16	13	1	1	1	0	0	33	good	>900
117	0	2	3.92882	Male	0	0	0	0	-1.04778	-1.04778	15.3	-2.53357	0	18	18	Mother	0	0	0.650968	0	0	2	2-3 years	16-24%					9.25873	18	0	2		2008-05-16		1	1	1	0	0		good	500-900
117	4	2	3.92882	Male	4	0	0	0	-0.683264	-1.04778	15.5	-2.23141	0	18	18	Mother	0	0	1.00265	0	0	2	2-3 years	16-24%	0	16-24%	0	-1.04778	9.25873	18	0	0		2008-06-13	0	1	1	1	0	0	18	good	500-900
117	8	2	3.92882	Male	8	0	0	0	-0.753727	-1.04778	15.7	-2.28799	0	18	18	Mother	0	0	1.00265	0	0	2	2-3 years	16-24%	0	16-24%	0	-0.683264	9.25873	18	0	0		2008-07-11	0	1	1	1	0	0	18	good	500-900
117	12	2	3.92882	Male	12	0	0	0	-0.822909	-1.04778	15.7	-2.20299	0	18	23	Mother	0	0	0.793853	0	0	2	2-3 years	16-24%	0	16-24%	0	-0.753727	9.25873	18	0	0		2008-08-08	0	1	1	1	0	0	18	good	>900
117	16	2	3.92882	Male	16	0	0	0	-0.890898	-1.04778	15.8	-2.30503	0	18	23	Mother	0	0	0.793853	0	0	2	2-3 years	16-24%	0	16-24%	0	-0.822909	9.25873	18	0	1		2008-09-05	5	1	1	1	0	0	23	good	>900
117	20	2	3.92882	Male	16	4	0	0	-0.957813	-1.04778	16	-2.40458	0	18	23	Mother	0	0	0.793853	0	0	2	2-3 years	16-24%	0	16-24%	0	-0.890898	9.25873	18	0	1		2008-10-03	5	1	1	1	0	0	23	good	>900
117	24	2	3.92882	Male	16	8	0	0	-1.02356	-1.04778	16	-2.27383	0	18	25	Mother	0	0	0.583155	0	0	2	2-3 years	24-32%	0	16-24%	0	-0.957813	9.25873	18	0	1		2008-10-31	5	1	1	1	0	0	23	good	>900
117	28	2	3.92882	Male	16	12	0	0	-1.08353	-1.04778	16	-2.25152	0	18	25	Mother	0	0	0.476731	0	0	2	2-3 years	24-32%	0	24-32%	0	-1.02356	9.25873	18	0	1		2008-11-26	7	1	1	1	0	0	25	good	>900
117	32	2	3.92882	Male	16	16	0	0	-1.13586	-1.04778	16	-2.33167	0	18	25	Mother	0	0	0.476731	0	0	2	2-3 years	24-32%	0	24-32%	0	-1.08353	9.25873	18	0	1		2008-12-19	7	1	1	1	0	0	25	good	>900
117	36	2	3.92882	Male	16	20	0	0	-0.961133	-1.04778	16.4	-2.4521	0	18	30	Mother	0	0	0.873892	0	0	2	2-3 years	24-32%	0	24-32%	0	-1.13586	9.25873	18	0	1		2009-01-23	7	1	1	1	0	0	25	good	>900
117	40	2	3.92882	Male	16	24	0	0	-1.02321	-1.04778	16.5	-2.43501	0	18	30	Mother	0	0	0.767185	0	0	2	2-3 years	24-32%	0	24-32%	0	-0.961133	9.25873	18	0	1		2009-02-20	12	1	1	1	0	0	30	good	>900
117	44	2	3.92882	Male	16	28	0	0	-0.608029	-1.04778	17	-2.30771	0	18	30	Mother	0	0	1.2984	0	0	2	2-3 years	24-32%	0	24-32%	0	-1.02321	9.25873	18	0	1		2009-03-20	12	1	1	1	0	0	30	good	>900
117	48	2	3.92882	Male	16	32	0	0	-0.669268	-1.04778	17	-2.1826	0	18	31	Mother	0	0	1.08081	0	0	2	2-3 years	24-32%	0	24-32%	0	-0.608029	9.25873	18	0	1		2009-04-17	12	1	1	1	0	0	30	good	>900
118	0	2	1.44011	Female	0	0	0	0	-3.77666	-3.77666	11.5	-3.72351	0	9	9	Other	0	0	-2.68628	1	1	4	< 2 years	<16%					6.45e-05	9	1	2		2008-05-26		1	4	2	0	0		good	>900
118	4	2	1.44011	Female	4	0	0	0	-3.87195	-3.77666	12.3	-3.72681	0	9	9	Other	0	0	-2.68628	1	1	4	< 2 years	<16%	0	<16%	1	-3.77666	6.45e-05	9	1	0		2008-06-10	0	0	4	2	0	0	9	good	>900
118	8	2	1.44011	Female	8	0		0		-3.77666						Other	0	0			1	4	< 2 years		0	<16%	1	-3.87195	6.45e-05	9	1	0			0	0	4	2	0	0	9
118	12	2	1.44011	Female	12	0		0		-3.77666						Other	0				1	4	< 2 years						6.45e-05	9	1	2				1	4	2		0
118	16	2	1.44011	Female	16	0		0		-3.77666						Other	0				1	4	< 2 years						6.45e-05	9	1	2				1	4	2		0
118	20	2	1.44011	Female	16	4		0		-3.77666						Other	0				1	4	< 2 years						6.45e-05	9	1	2				1	4	2		0
118	24	2	1.44011	Female	16	8		0		-3.77666						Other	0				1	4	< 2 years						6.45e-05	9	1	2				1	4	2		0
118	28	2	1.44011	Female	16	12		0		-3.77666						Other	0				1	4	< 2 years						6.45e-05	9	1	2				1	4	2		0
118	32	2	1.44011	Female	16	16		0		-3.77666						Other	0				1	4	< 2 years						6.45e-05	9	1	2				1	4	2		0
118	36	2	1.44011	Female	16	20		0		-3.77666						Other	0				1	4	< 2 years						6.45e-05	9	1	2				1	4	2		0
118	40	2	1.44011	Female	16	24		0		-3.77666						Other	0				1	4	< 2 years						6.45e-05	9	1	2				1	4	2		0
118	44	2	1.44011	Female	16	28		0		-3.77666						Other	0				1	4	< 2 years						6.45e-05	9	1	2				1	4	2		0
118	48	2	1.44011	Female	16	32		0		-3.77666						Other	0				1	4	< 2 years						6.45e-05	9	1	2				1	4	2		0
119	0	2	3.33744	Male	0	0	0	0	1.21	1.21	18	1.34829	0	16	16	Other	0	0	2.18191	0	0	2	2-3 years	16-24%					5.48599	16	0	2		2008-05-27		1	1	1	0	0		good	500-900
119	4	2	3.33744	Male	4	0	0	0	1.21	1.21	18.3	1.57334	0	16	16	Other	0	0	2.12389	0	0	2	2-3 years	16-24%	0	16-24%	0	1.21	5.48599	16	0	0		2008-06-24	0	0	1	1	0	0	16	good	500-900
119	8	2	3.33744	Male	8	0	0	0	1.21	1.21	18.5	1.46832	0	16	16	Other	0	0	2.38755	0	0	2	2-3 years	16-24%	0	16-24%	0	1.21	5.48599	16	0	0		2008-07-22	0	0	1	1	0	0	16	good	500-900
119	12	2	3.33744	Male	12	0	0	0	1.21	1.21	18.5	1.36745	0	16	27	Other	0	0	2.27726	0	0	2	2-3 years	24-32%	0	16-24%	0	1.21	5.48599	16	0	0		2008-08-19	0	0	1	1	0	0	16	good	500-900
119	16	2	3.33744	Male	16	0	0	0	1.21	1.21	17.7	1.22025	0	16	27	Other	0	0	2.27726	0	0	2	2-3 years	24-32%	0	24-32%	0	1.21	5.48599	16	0	1		2008-09-16	11	1	1	1	0	0	27	good	500-900
119	20	2	3.33744	Male	16	4	0	0	1.21	1.21	17	1.29916	0	16	27	Other	0	0	2.16747	0	0	2	2-3 years	24-32%	0	24-32%	0	1.21	5.48599	16	0	1		2008-10-14	11	1	1	1	0	0	27	good	500-900
119	24	2	3.33744	Male	16	8	0	0	1.21	1.21	17	1.40223	0	16	27	Other	0	0	1.94781	0	0	2	2-3 years	24-32%	0	24-32%	0	1.21	5.48599	16	0	1		2008-11-11	11	1	1	1	0	0	27	good	500-900
119	28	2	3.33744	Male	16	12	0	0	1.21	1.21	17	1.33594	0	16	27	Other	0	0	1.83797	0	0	2	2-3 years	24-32%	0	24-32%	0	1.21	5.48599	16	0	1		2008-12-09	11	1	1	1	0	0	27	good	500-900
119	32	2	3.33744	Male	16	16	0	0	1.21	1.21	17	1.19987	0	16	27	Other	0	0	2.34011	0	0	2	2-3 years	24-32%	0	24-32%	0	1.21	5.48599	16	0	1		2009-01-06	11	1	1	1	0	0	27	good	500-900
119	36	2	3.33744	Male	16	20	0	0	1.21	1.21	17.2	1.18572	0	16	28	Other	0	0	2.23046	0	0	2	2-3 years	24-32%	0	24-32%	0	1.21	5.48599	16	0	1		2009-02-03	11	1	1	1	0	0	27	good	500-900
119	40	2	3.33744	Male	16	24	0	0	1.21	1.21	17.2	1.08724	0	16	28	Other	0	0	2.23046	0	0	2	2-3 years	24-32%	0	24-32%	0	1.21	5.48599	16	0	1		2009-02-24	12	1	1	1	0	0	28	good	500-900
119	44	2	3.33744	Male	16	28	0	0	1.21	1.21	17.2	1.04307	0	16	28	Other	0	0	2.12059	0	0	2	2-3 years	24-32%	0	24-32%	0	1.21	5.48599	16	0	1		2009-03-31	12	1	1	1	0	0	28	good	500-900
119	48	2	3.33744	Male	16	32	0	0	1.21	1.21	17	0.916107	0	16	23	Other	0	0	2.36011	0	0	2	2-3 years	16-24%	0	24-32%	0	1.21	5.48599	16	0	1		2009-04-28	12	1	1	1	0	0	28	good	500-900
120	0	2	0.873374	Male	0	0	0	0	-3.22796	-3.22796	9.5	-2.3814	0	10	10	Other	1	0	-3.01079	1	1	4	< 2 years	<16%					0	10	1	2	20	2008-05-29		1	4	2	0	0		good	250-500
120	4	2	0.873374	Male	4	0	1	0	-3.43918	-3.22796	9.8	-2.65224	0	10	10	Other	1	0	-3.19049	1	1	4	< 2 years	<16%	0	<16%	1	-3.22796	0	10	1	0	20	2008-06-26	0	0	4	2	0	0	10	good	250-500
120	8	2	0.873374	Male	8	0	1	1	-2.97365	-3.22796	9.8	-3.06358	1	10	10	Other	1	1	-2.21907	1	1	4	< 2 years	<16%	0	<16%	1	-3.43918	0	10	1	0	20	2008-07-24	0	0	4	2	1	1	10	good	250-500
120	12	2	0.873374	Male	12	0	1	2	-0.893771	-3.22796	13	-3.36011	0	10	14	Other	1	1	0.892709	0	1	4	< 2 years	<16%	1	<16%	1	-2.97365	0	10	1	0	20	2008-08-21	0	0	4	2	2	2	10	good	500-900
120	16	2	0.873374	Male	16	0	1	3	-1.05527	-3.22796	15	-3.15218	0	10	14	Other	1	1	0.418893	0	1	4	< 2 years	<16%	0	<16%	0	-0.893771	0	10	1	1	20	2008-09-15	4	0	4	2	3	3	14	good	500-900
120	20	2	0.873374	Male	16	4	0	4	-0.292849	-3.22796	16	-3.12952	1	10	14	Other	1	1	1.36515	0	1	4	< 2 years	<16%	0	<16%	0	-1.05527	0	10	1	1	20	2008-10-16	4	0	4	2	4	4	14	good	500-900
120	24	2	0.873374	Male	16	8	0	5	0.805525	-3.22796	16	-2.98378	0	10	12	Other	1	0	2.68054	0	1	4	< 2 years	<16%	1	<16%	0	-0.292849	0	10	1	1	20	2008-11-13	4	0	4	2	4	4	14	good	>900
120	28	2	0.873374	Male	16	12	0	6	0.638778	-3.22796	16	-3.09875	0	10	12	Other	1	0	2.55038	0	1	4	< 2 years	<16%	0	<16%	0	0.805525	0	10	1	1	20	2008-12-11	2	0	4	2	4	4	12	good	>900
120	32	2	0.873374	Male	16	16	0	6	0.861518	-3.22796	16	-3.31064	0	10	12	Other	1	0	3.02274	0	1	4	< 2 years	<16%	0	<16%	0	0.638778	0	10	1	1	20	2009-01-08	2	0	4	2	4	4	12	good	>900
120	36	2	0.873374	Male	16	20	0	6	0.704317	-3.22796	16.5	-3.4689	0	10	19	Other	1	0	2.89633	0	1	4	< 2 years	16-24%	0	<16%	0	0.861518	0	10	1	1	20	2009-02-05	2	0	4	2	4	4	12	good	>900
120	40	2	0.873374	Male	16	24	0	6	0.927799	-3.22796	16.6	-3.52218	0	10	19	Other	1	0	3.22176	0	1	4	< 2 years	16-24%	0	16-24%	0	0.704317	0	10	1	1	20	2009-03-03	9	1	4	2	4	4	19	good	>900
120	44	2	0.873374	Male	16	28	0	6	0.782861	-3.22796	16.5	-3.40037	0	10	19	Other	1	0	2.98567	0	1	4	< 2 years	16-24%	0	16-24%	0	0.927799	0	10	1	1	20	2009-03-30	9	1	4	2	4	4	19	good	>900
120	48	2	0.873374	Male	16	32	0	6	0.636643	-3.22796	16.5	-3.62919	0	10	28	Other	1	0	2.98567	0	1	4	< 2 years	24-32%	0	16-24%	0	0.782861	0	10	1	1	20	2009-04-27	9	1	4	2	4	4	19	good	>900
121	0	2	3.40041	Female	0	0	0	0	-1.2814	-1.2814	16	-2.43429	0	27	27	Mother	0	0	0.205267	0	0	2	2-3 years	24-32%					5.87294	27	0	2		2008-05-30		1	1	1	0	0		good	500-900
121	4	2	3.40041	Female	4	0	0	0	-0.482569	-1.2814	15.2	-1.66979	0	27	27	Mother	0	0	0.700043	0	0	2	2-3 years	24-32%	0	24-32%	0	-1.2814	5.87294	27	0	0		2008-06-27	0	1	1	1	0	0	27	good	500-900
121	8	2	3.40041	Female	8	0	0	0	-0.566121	-1.2814	15.3	-1.57725	0	27	27	Mother	0	0	0.49419	0	0	2	2-3 years	24-32%	0	24-32%	0	-0.482569	5.87294	27	0	0		2008-07-25	0	1	1	1	0	0	27	good	500-900
121	12	2	3.40041	Female	12	0	0	0	-0.128118	-1.2814	15.3	-1.58236	0	27	29	Mother	0	0	1.14235	0	0	2	2-3 years	24-32%	0	24-32%	0	-0.566121	5.87294	27	0	0		2008-08-22	0	1	1	1	0	0	27	good	500-900
121	16	2	3.40041	Female	16	0	0	0	-0.206056	-1.2814	15.3	-1.82081	0	27	29	Mother	0	0	1.24257	0	0	2	2-3 years	24-32%	0	24-32%	0	-0.128118	5.87294	27	0	1		2008-09-18	2	1	1	1	0	0	29	good	500-900
121	20	2	3.40041	Female	16	4	0	0	0.410521	-1.2814	16.5	-1.70156	0	27	29	Mother	0	0	2.04959	0	0	2	2-3 years	24-32%	0	24-32%	0	-0.206056	5.87294	27	0	1		2008-10-16	2	1	1	1	0	0	29	good	500-900
121	24	2	3.40041	Female	16	8	0	0	0.334484	-1.2814	16.5	-1.81439	0	27	36	Mother	0	0	2.04959	0	0	2	2-3 years	>32%	0	24-32%	0	0.410521	5.87294	27	0	1		2008-11-12	2	1	1	1	0	0	29	good	500-900
121	28	2	3.40041	Female	16	12	0	0	0.0305218	-1.2814	16.5	-1.67904	0	27	36	Mother	0	0	1.5327	0	0	2	2-3 years	>32%	0	>32%	0	0.334484	5.87294	27	0	1		2008-12-12	9	1	1	1	0	0	36	good	500-900
121	32	2	3.40041	Female	16	16	0	0	-0.272185	-1.2814	16.5	-1.76467	0	27	36	Mother	0	0	1.19555	0	0	2	2-3 years	>32%	0	>32%	0	0.0305218	5.87294	27	0	1		2009-01-08	9	1	1	1	0	0	36	good	500-900
121	36	2	3.40041	Female	16	20	0	0	-0.345562	-1.2814	16.5	-1.87441	0	27	39	Mother	0	0	1.19555	0	0	2	2-3 years	>32%	0	>32%	0	-0.272185	5.87294	27	0	1		2009-02-05	9	1	1	1	0	0	36	good	>900
121	40	2	3.40041	Female	16	24	0	0	-0.417579	-1.2814	16.5	-1.91274	0	27	39	Mother	0	0	1.0969	0	0	2	2-3 years	>32%	0	>32%	0	-0.345562	5.87294	27	0	1		2009-03-05	12	1	1	1	0	0	39	good	>900
121	44	2	3.40041	Female	16	28	0	0	-0.259521	-1.2814	16.5	-1.67827	0	27	39	Mother	0	0	1.14108	0	0	2	2-3 years	>32%	0	>32%	0	-0.417579	5.87294	27	0	1		2009-04-02	12	1	1	1	0	0	39	good	>900
121	48	2	3.40041	Female	16	32	0	0	-0.324484	-1.2814	16.5	-1.55121	0	27	39	Mother	0	0	0.943794	0	0	2	2-3 years	>32%	0	>32%	0	-0.259521	5.87294	27	0	1		2009-04-28	12	1	1	1	0	0	39	good	>900
122	0	2	3.34018	Female	0	0	0	0	-0.903652	-0.903652	13.5	-0.0760761	0	7	7	Mother	0	0	-1.26544	0	0	3	2-3 years	<16%					5.50269	7	0	2		2008-05-30		1	3	1	0	0		good	250-500
122	4	2	3.34018	Female	4	0	0	0	-0.695628	-0.903652	13.8	-0.149812	0	7	7	Mother	0	0	-0.935303	0	0	3	2-3 years	<16%	0	<16%	0	-0.903652	5.50269	7	0	0		2008-06-27	0	0	3	1	0	0	7	good	250-500
122	8	2	3.34018	Female	8	0	0	0	-1.07411	-0.903652	14	-0.244884	0	7	7	Mother	0	0	-1.36959	0	0	3	2-3 years	<16%	0	<16%	0	-0.695628	5.50269	7	0	0		2008-07-25	0	0	3	1	0	0	7	good	250-500
122	12	2	3.34018	Female	12	0	0	0	-0.0633767	-0.903652	15	-0.507183	0	7	18	Mother	0	0	0.344834	0	0	3	2-3 years	16-24%	0	<16%	0	-1.07411	5.50269	7	0	0		2008-08-22	0	0	3	1	0	0	7	good	500-900
122	16	2	3.34018	Female	16	0	0	0	0.0971169	-0.903652	15	-0.642272	0	7	18	Mother	0	0	0.701535	0	0	3	2-3 years	16-24%	0	16-24%	0	-0.0633767	5.50269	7	0	1		2008-09-19	11	1	3	1	0	0	18	good	500-900
122	20	2	3.34018	Female	16	4	0	0	-0.225955	-0.903652	15.8	-0.198314	0	7	18	Mother	0	0	-0.164005	0	0	3	2-3 years	16-24%	0	16-24%	0	0.0971169	5.50269	7	0	1		2008-10-17	11	1	3	1	0	0	18	good	500-900
122	24	2	3.34018	Female	16	8	0	0	-0.0629111	-0.903652	16	-0.0692598	0	7	23	Mother	0	0	-0.0108956	0	0	3	2-3 years	16-24%	0	16-24%	0	-0.225955	5.50269	7	0	1		2008-11-14	11	1	3	1	0	0	18	good	>900
122	28	2	3.34018	Female	16	12	0	0	0.0906282	-0.903652	16	0.129744	0	7	23	Mother	0	0	0.0200007	0	0	3	2-3 years	16-24%	0	16-24%	0	-0.0629111	5.50269	7	0	2		2008-12-12	16	1	3	1	0	0	23	good	>900
122	32	2	3.34018	Female	16	16	0	0	0.0142817	-0.903652	16	0.140103	0	7	23	Mother	0	0	-0.0866891	0	0	3	2-3 years	16-24%	0	16-24%	0	0.0906282	5.50269	7	0	2		2009-01-09	16	1	3	1	0	0	23	good	>900
122	36	2	3.34018	Female	16	20	0	0	-0.0606009	-0.903652	16	0.244214	0	7	24	Mother	0	0	-0.301997	0	0	3	2-3 years	24-32%	0	16-24%	0	0.0142817	5.50269	7	0	2		2009-02-06	16	1	3	1	0	0	23	good	500-900
122	40	2	3.34018	Female	16	24	0	0	-0.134074	-0.903652	16	0.233159	0	7	24	Mother	0	0	-0.410526	0	0	3	2-3 years	24-32%	0	24-32%	0	-0.0606009	5.50269	7	0	2		2009-03-06	17	1	3	1	0	0	24	good	500-900
122	44	2	3.34018	Female	16	28	0	0	0.0134935	-0.903652	15.5	0.451066	0	7	24	Mother	0	0	-0.401676	0	0	3	2-3 years	24-32%	0	24-32%	0	-0.134074	5.50269	7	0	2		2009-04-03	17	1	3	1	0	0	24	good	500-900
122	48	2	3.34018	Female	16	32	0	0	0.155337	-0.903652	16.5	0.332327	0	7	33	Mother	0	0	-0.0771787	0	0	3	2-3 years	>32%	0	24-32%	0	0.0134935	5.50269	7	0	2		2009-04-30	17	1	3	1	0	0	24	good	>900
123	0	2	2.423	Female	0	0	0	0	-0.341899	-0.341899	14.5	-1.19342	0	19	19	Other	0	0	0.33624	0	0	2	2-3 years	16-24%					1.06762	19	0	2		2008-06-06		1	1	1	0	0		good	>900
123	4	2	2.423	Female	4	0	0	0	-1.15418	-0.341899	14.2	-1.29847	0	19	19	Other	0	0	-0.647057	0	0	2	2-3 years	16-24%	0	16-24%	0	-0.341899	1.06762	19	0	0		2008-06-30	0	1	1	1	0	0	19	good	>900
123	8	2	2.423	Female	8	0	0	0	0.0706895	-0.341899	15.6	-1.50521	0	19	19	Other	0	0	1.21228	0	0	2	2-3 years	16-24%	0	16-24%	0	-1.15418	1.06762	19	0	0		2008-08-01	0	1	1	1	0	0	19	good	>900
123	12	2	2.423	Female	12	0	0	0	-0.0105649	-0.341899	15.6	-1.63505	0	19	42	Other	0	0	1.21228	0	0	2	2-3 years	>32%	0	16-24%	0	0.0706895	1.06762	19	0	0		2008-08-22	0	1	1	1	0	0	19	good	>900
123	16	2	2.423	Female	16	0	0	0	-0.0105649	-0.341899	15.6	-1.63505	0	19	42	Other	0	0	1.21228	0	0	2	2-3 years	>32%	0	>32%	0	-0.0105649	1.06762	19	0	2			23	1	1	1	0	0	42	LOCF	>900
123	20	2	2.423	Female	16	4	0	0	-0.230721	-0.341899	15.8	-1.84394	0	19	42	Other	0	0	1.09595	0	0	2	2-3 years	>32%	0	>32%	0	-0.0105649	1.06762	19	0	2		2008-10-20	23	1	1	1	0	0	42	good	>900
123	24	2	2.423	Female	16	8	0	0	0.50614	-0.341899	16	-2.54936	0	19	40	Other	0	0	2.70078	0	0	2	2-3 years	>32%	0	>32%	0	-0.230721	1.06762	19	0	2		2008-11-20	23	1	1	1	0	0	42	good	>900
123	28	2	2.423	Female	16	12	0	0	0.144873	-0.341899	16	-2.49747	0	19	40	Other	0	0	2.22682	0	0	2	2-3 years	>32%	0	>32%	0	0.50614	1.06762	19	0	2		2008-12-16	21	1	1	1	0	0	40	good	>900
123	32	2	2.423	Female	16	16	0	0	0.0442876	-0.341899	16	-1.38757	0	19	40	Other	0	0	1.11942	0	0	2	2-3 years	>32%	0	>32%	0	0.144873	1.06762	19	0	2		2009-01-14	21	1	1	1	0	0	40	good	>900
123	36	2	2.423	Female	16	20	0	0	-0.0542787	-0.341899	16	-1.41216	0	19	48	Other	0	0	1.01354	0	0	2	2-3 years	>32%	0	>32%	0	0.0442876	1.06762	19	0	2		2009-02-12	21	1	1	1	0	0	40	good	>900
123	40	2	2.423	Female	16	24	0	0	-0.144283	-0.341899	16	-1.55185	0	19	48	Other	0	0	1.01354	0	0	2	2-3 years	>32%	0	>32%	0	-0.0542787	1.06762	19	0	2		2009-03-11	29	1	1	1	0	0	48	good	>900
123	44	2	2.423	Female	16	28	0	0	-0.238902	-0.341899	16	-1.69691	0	19	48	Other	0	0	1.01354	0	0	2	2-3 years	>32%	0	>32%	0	-0.144283	1.06762	19	0	2		2009-04-09	29	1	1	1	0	0	48	good	>900
123	48	2	2.423	Female	16	32	0	0	-0.331371	-0.341899	16	-1.46118	0	19	27	Other	0	0	0.700043	0	0	2	2-3 years	24-32%	0	>32%	0	-0.238902	1.06762	19	0	2		2009-05-08	29	1	1	1	0	0	48	good	>900
124	0	2	3.56742	Female	0	0	0	0	-0.859973	-0.859973	16	-2.33212	0	40	40	Other	0	0	0.724154	0	0	2	2-3 years	>32%					6.92443	40	0	2		2008-06-10		1	1	1	0	0		good	>900
124	4	2	3.56742	Female	4	0	0	0	-0.396427	-0.859973	16.1	-2.16042	0	40	48	Other	0	0	1.28691	0	0	2	2-3 years	>32%	0	>32%	0	-0.859973	6.92443	40	0	0		2008-07-08	0	1	1	1	0	0	40	good	>900
124	8	2	3.56742	Female	8	0	0	0	-0.74144	-0.859973	15.9	-2.2537	0	40	48	Other	0	0	0.803837	0	0	2	2-3 years	>32%	0	>32%	0	-0.396427	6.92443	40	0	1		2008-08-05	8	1	1	1	0	0	48	good	>900
124	12	2	3.56742	Female	12	0	0	0	-0.554461	-0.859973	15.5	-2.34431	0	40	44	Other	0	0	1.18365	0	0	2	2-3 years	>32%	0	>32%	0	-0.74144	6.92443	40	0	1		2008-09-02	8	1	1	1	0	0	48	good	>900
124	16	2	3.56742	Female	16	0	0	0	-0.633646	-0.859973	14	-2.43549	0	40	44	Other	0	0	1.18365	0	0	2	2-3 years	>32%	0	>32%	0	-0.554461	6.92443	40	0	1		2008-10-01	4	1	1	1	0	0	44	good	>900
124	20	2	3.56742	Female	16	4	0	0	-0.705836	-0.859973	14	-2.4699	0	40	44	Other	0	0	1.08098	0	0	2	2-3 years	>32%	0	>32%	0	-0.633646	6.92443	40	0	1		2008-10-28	4	1	1	1	0	0	44	good	>900
124	24	2	3.56742	Female	16	8	0	0	-0.779325	-0.859973	14.3	-2.45967	0	40	49	Other	0	0	0.978952	0	0	2	2-3 years	>32%	0	>32%	0	-0.705836	6.92443	40	0	1		2008-11-25	4	1	1	1	0	0	44	good	>900
124	28	2	3.56742	Female	16	12	0	0	-0.836162	-0.859973	14	-2.5644	0	40	49	Other	0	0	1.08098	0	0	2	2-3 years	>32%	0	>32%	0	-0.779325	6.92443	40	0	1		2008-12-17	9	1	1	1	0	0	49	good	>900
124	32	2	3.56742	Female	16	16	0	0	-0.922282	-0.859973	14	-2.61898	0	40	49	Other	0	0	0.978952	0	0	2	2-3 years	>32%	0	>32%	0	-0.836162	6.92443	40	0	1		2009-01-20	9	1	1	1	0	0	49	good	>900
124	36	2	3.56742	Female	16	20	0	0	-0.991946	-0.859973	14.5	-2.55983	0	40	49	Other	0	0	0.877305	0	0	2	2-3 years	>32%	0	>32%	0	-0.922282	6.92443	40	0	1		2009-02-17	9	1	1	1	0	0	49	good	>900
124	40	2	3.56742	Female	16	24	0	0	-0.344298	-0.859973	15.1	-2.47758	0	40	49	Other	0	0	1.7284	0	0	2	2-3 years	>32%	0	>32%	0	-0.991946	6.92443	40	0	1		2009-03-17	9	1	1	1	0	0	49	good	>900
124	44	2	3.56742	Female	16	28	0	0	-0.640692	-0.859973	15.5	-2.35174	0	40	49	Other	0	0	1.19555	0	0	2	2-3 years	>32%	0	>32%	0	-0.344298	6.92443	40	0	1		2009-04-14	9	1	1	1	0	0	49	good	>900
124	48	2	3.56742	Female	16	32	0	0	-0.707507	-0.859973	15.5	-2.22737	0	40	28	Other	0	0	0.99827	0	0	2	2-3 years	24-32%	0	>32%	0	-0.640692	6.92443	40	0	1		2009-05-12	9	1	1	1	0	0	49	good	>900
125	0	2	3.29637	Male	0	0	0	0	-2.90937	-2.90937	12.7	-4.10298	0	12	12	Other	0	0	-0.664332	0	0	2	2-3 years	<16%					5.23714	12	0	2		2008-06-10		1	1	1	0	0		good	250-500
125	4	2	3.29637	Male	4	0	0	0	-2.98576	-2.90937	13.1	-4.0294	0	12	12	Other	0	0	-0.78987	0	0	2	2-3 years	<16%	0	<16%	0	-2.90937	5.23714	12	0	0		2008-07-08	0	0	1	1	0	0	12	good	250-500
125	8	2	3.29637	Male	8	0	0	0	-2.65212	-2.90937	13.3	-4.10426	0	12	12	Other	0	0	-0.216052	0	0	2	2-3 years	<16%	0	<16%	0	-2.98576	5.23714	12	0	0		2008-07-28	0	0	1	1	0	0	12	good	250-500
125	12	2	3.29637	Male	12	0	0	0	-2.36142	-2.90937	13.3	-4.20935	0	12	30	Other	0	0	0.323543	0	0	2	2-3 years	24-32%	0	<16%	0	-2.65212	5.23714	12	0	0		2008-08-26	0	0	1	1	0	0	12	good	>900
125	16	2	3.29637	Male	16	0	0	0	-2.0853	-2.90937	13.2	-1.78625	0	12	30	Other	0	0	-1.69166	0	0	2	2-3 years	24-32%	0	24-32%	0	-2.36142	5.23714	12	0	2		2008-09-23	18	1	1	1	0	0	30	good	>900
125	20	2	3.29637	Male	16	4	0	0	-2.15878	-2.90937	13.5	-4.00767	0	12	30	Other	0	0	0.339497	0	0	2	2-3 years	24-32%	0	24-32%	0	-2.0853	5.23714	12	0	2		2008-10-21	18	1	1	1	0	0	30	good	>900
125	24	2	3.29637	Male	16	8	0	0	-2.23066	-2.90937	14.5	-4.10502	0	12	31	Other	0	0	0.339497	0	0	2	2-3 years	24-32%	0	24-32%	0	-2.15878	5.23714	12	0	2		2008-11-18	18	1	1	1	0	0	30	good	>900
125	28	2	3.29637	Male	16	12	0	0	-1.66593	-2.90937	14.5	-4.41336	0	12	31	Other	0	0	1.53728	0	0	2	2-3 years	24-32%	0	24-32%	0	-2.23066	5.23714	12	0	2		2008-12-22	19	1	1	1	0	0	31	good	>900
125	32	2	3.29637	Male	16	16	0	0	-1.43505	-2.90937	14.6	-4.45733	0	12	31	Other	0	0	1.97469	0	0	2	2-3 years	24-32%	0	24-32%	0	-1.66593	5.23714	12	0	2		2009-01-20	19	1	1	1	0	0	31	good	>900
125	36	2	3.29637	Male	16	20	0	0	-2.12415	-2.90937	14.5	-4.40157	0	12	36	Other	0	0	0.831587	0	0	2	2-3 years	>32%	0	24-32%	0	-1.43505	5.23714	12	0	2		2009-02-17	19	1	1	1	0	0	31	good	500-900
125	40	2	3.29637	Male	16	24	0	0	-2.19102	-2.90937	14.5	-4.48916	0	12	36	Other	0	0	0.831587	0	0	2	2-3 years	>32%	0	>32%	0	-2.12415	5.23714	12	0	2		2009-03-17	24	1	1	1	0	0	36	good	500-900
125	44	2	3.29637	Male	16	28	0	0	-2.25659	-2.90937	15	-4.5267	0	12	36	Other	0	0	0.831587	0	0	2	2-3 years	>32%	0	>32%	0	-2.19102	5.23714	12	0	2		2009-04-14	24	1	1	1	0	0	36	good	500-900
125	48	2	3.29637	Male	16	32	0	0	-1.70629	-2.90937	14	-3.28211	0	12	26	Other	0	0	0.463406	0	0	2	2-3 years	24-32%	0	>32%	0	-2.25659	5.23714	12	0	2		2009-05-12	24	1	1	1	0	0	36	good	>900
126	0	2	0.750171	Male	0	0	0	0	-4.32902	-4.32902	11	-3.82081	0	13	13	Mother	1	0	-3.8662	1	1	3	< 2 years	<16%					0	13	1	2	44	2008-06-10		1	3	1	0	0		good	500-900
126	4	2	0.750171	Male	4	0	0	0	-3.73647	-4.32902	11.5	-4.15789	1	13	13	Mother	1	0	-2.70669	1	1	3	< 2 years	<16%	0	<16%	1	-4.32902	0	13	1	0	44	2008-06-30	0	0	3	1	0	0	13	good	500-900
126	8	2	0.750171	Male	8	0	0	0	-2.64945	-4.32902	12	-4.45355	1	13	13	Mother	1	0	-0.737701	1	1	3	< 2 years	<16%	1	<16%	1	-3.73647	0	13	1	0	44	2008-08-05	0	0	3	1	0	0	13	good	500-900
126	12	2	0.750171	Male	12	0	0	0	-1.65257	-4.32902	13.5	-4.25546	0	13	12	Mother	1	0	0.697054	0	1	3	< 2 years	<16%	1	<16%	1	-2.64945	0	13	1	0	44	2008-09-02	0	0	3	1	0	0	13	good	500-900
126	16	2	0.750171	Male	16	0	0	0	-1.65257	-4.32902	13.5	-4.25546	0	13	12	Mother	1	0	0.697054	0	1	3	< 2 years	<16%	0	<16%	0	-1.65257	0	13	1	0	44		-1	0	3	1	0	0	12	LOCF	500-900
126	20	2	0.750171	Male	16	4	0	0	-1.88721	-4.32902	13.5	-4.6606	0	13	12	Mother	1	0	0.697054	0	1	3	< 2 years	<16%	0	<16%	0	-1.65257	0	13	1	0	44	2008-10-06	-1	0	3	1	0	0	12	old	500-900
126	24	2	0.750171	Male	16	8	1	0	-2.77931	-4.32902	11.5	-4.43032	1	13	33	Mother	1	0	-0.815247	1	1	3	< 2 years	>32%	0	<16%	0	-1.88721	0	13	1	0	44	2008-11-24	-1	0	3	1	0	0	12	good	>900
126	28	2	0.750171	Male	16	12	1	1	-1.30633	-4.32902	11.5	-4.73486	1	13	33	Mother	1	1	1.38534	1	1	3	< 2 years	>32%	1	>32%	1	-2.77931	0	13	1	2	44	2008-12-22	20	1	3	1	1	1	33	good	>900
126	32	2	0.750171	Male	16	16	1	2	-2.52766	-4.32902	11.6	-4.82387	0	13	33	Mother	1	1	-0.192513	1	1	3	< 2 years	>32%	1	>32%	1	-1.30633	0	13	1	2	44	2009-01-19	20	1	3	1	2	2	33	good	>900
126	36	2	0.750171	Male	16	20	1	3	-1.63211	-4.32902	11.5	-4.34252	0	13	22	Mother	1	1	0.574228	1	1	3	< 2 years	16-24%	0	>32%	1	-2.52766	0	13	1	2	44	2009-02-17	20	1	3	1	3	3	33	good	500-900
126	40	2	0.750171	Male	16	24	1	4	-0.839196	-4.32902	12	-4.41481	0	13	22	Mother	1	1	1.6584	1	1	3	< 2 years	16-24%	0	16-24%	1	-1.63211	0	13	1	1	44	2009-03-17	9	1	3	1	4	4	22	good	500-900
126	44	2	0.750171	Male	16	28	0	5	-0.987969	-4.32902	12	-3.74987	0	13	22	Mother	1	1	0.948434	1	1	3	< 2 years	16-24%	0	16-24%	1	-0.839196	0	13	1	1	44	2009-04-14	9	1	3	1	5	5	22	good	500-900
126	48	2	0.750171	Male	16	32	0	6	-0.692316	-4.32902	36.1	-4.33777	1	13	27	Mother	1	0	1.78749	0	1	3	< 2 years	24-32%	0	16-24%	1	-0.987969	0	13	1	1	44	2009-05-11	9	1	3	1	5	5	22	good	>900
127	0	2	2.86379	Male	0	0	0	0	-0.984683	-0.984683	15	-3.30571	0	21	21	Mother	0	0	1.3132	0	0	2	2-3 years	16-24%					2.84972	21	0	2		2008-06-12		1	1	1	0	0		good	>900
127	4	2	2.86379	Male	4	0	0	0	-1.07319	-0.984683	15.3	-3.40633	0	21	21	Mother	0	0	1.3132	0	0	2	2-3 years	16-24%	0	16-24%	0	-0.984683	2.84972	21	0	0		2008-07-10	0	1	1	1	0	0	21	good	>900
127	8	2	2.86379	Male	8	0	0	0	-1.15048	-0.984683	15.5	-3.6777	0	21	21	Mother	0	0	1.42728	0	0	2	2-3 years	16-24%	0	16-24%	0	-1.07319	2.84972	21	0	0		2008-08-04	0	1	1	1	0	0	21	good	>900
127	12	2	2.86379	Male	12	0	0	0	-1.2442	-0.984683	15.5	-3.62248	0	21	21	Mother	0	0	1.3132	0	0	2	2-3 years	16-24%	0	16-24%	0	-1.15048	2.84972	21	0	0		2008-09-04	0	1	1	1	0	0	21	good	>900
127	16	2	2.86379	Male	16	0	0	0	-0.101614	-0.984683	15.5	-3.708	0	21	21	Mother	0	0	2.8967	0	0	2	2-3 years	16-24%	0	16-24%	0	-1.2442	2.84972	21	0	0		2008-10-01	0	1	1	1	0	0	21	good	>900
127	20	2	2.86379	Male	16	4	0	0	-0.186462	-0.984683	14.5	-3.76952	0	21	21	Mother	0	0	2.8967	0	0	2	2-3 years	16-24%	0	16-24%	0	-0.101614	2.84972	21	0	0		2008-10-29	0	1	1	1	0	0	21	good	>900
127	24	2	2.86379	Male	16	8	0	0	-0.269814	-0.984683	14.5	-3.87959	0	21	42	Mother	0	0	2.8967	0	0	2	2-3 years	>32%	0	16-24%	0	-0.186462	2.84972	21	0	0		2008-11-26	0	1	1	1	0	0	21	good	>900
127	28	2	2.86379	Male	16	12	0	0	-0.345977	-0.984683	14.5	-3.97899	0	21	42	Mother	0	0	2.8967	0	0	2	2-3 years	>32%	0	>32%	0	-0.269814	2.84972	21	0	2		2008-12-22	21	1	1	1	0	0	42	good	>900
127	32	2	2.86379	Male	16	16	0	0	-1.32374	-0.984683	14	-3.96753	0	21	42	Mother	0	0	1.53728	0	0	2	2-3 years	>32%	0	>32%	0	-0.345977	2.84972	21	0	2		2009-01-22	21	1	1	1	0	0	42	good	>900
127	36	2	2.86379	Male	16	20	0	0	-1.40056	-0.984683	14	-4.06906	0	21	42	Mother	0	0	1.53728	0	0	2	2-3 years	>32%	0	>32%	0	-1.32374	2.84972	21	0	2		2009-02-19	21	1	1	1	0	0	42	good	>900
127	40	2	2.86379	Male	16	24	0	0	-1.47597	-0.984683	14	-4.16816	0	21	42	Mother	0	0	1.53728	0	0	2	2-3 years	>32%	0	>32%	0	-1.40056	2.84972	21	0	2		2009-03-19	21	1	1	1	0	0	42	good	>900
127	44	2	2.86379	Male	16	28	0	0	-1.55	-0.984683	14	-3.77162	0	21	42	Mother	0	0	1.05456	0	0	2	2-3 years	>32%	0	>32%	0	-1.47597	2.84972	21	0	2		2009-04-16	21	1	1	1	0	0	42	good	>900
127	48	2	2.86379	Male	16	32	0	0	-1.02465	-0.984683	14	-3.86962	0	21	40	Mother	0	0	1.92814	0	0	2	2-3 years	>32%	0	>32%	0	-1.55	2.84972	21	0	2		2009-05-14	21	1	1	1	0	0	42	good	>900
128	0	2	0.922656	Male	0	0	0	0	-1.49829	-1.49829	13.8	-2.28356	0	20	20	Mother	0	0	-0.697676	0	0	2	< 2 years	16-24%					0	20	0	2		2008-06-13		1	1	1	0	0		good	>900
128	4	2	0.922656	Male	4	0	0	0	-1.13873	-1.49829	14	-2.59651	0	20	20	Mother	0	0	0.0457934	0	0	2	< 2 years	16-24%	0	16-24%	0	-1.49829	0	20	0	0		2008-07-09	0	1	1	1	0	0	20	good	>900
128	8	2	0.922656	Male	8	0	0	0	-1.34558	-1.49829	14	-3.02193	0	20	20	Mother	0	0	0.0457934	0	0	2	< 2 years	16-24%	0	16-24%	0	-1.13873	0	20	0	0		2008-08-08	0	1	1	1	0	0	20	good	>900
128	12	2	0.922656	Male	12	0	0	0	-1.52818	-1.49829	13.3	-2.17234	0	20	26	Mother	0	0	-0.874242	0	0	2	< 2 years	24-32%	0	16-24%	0	-1.34558	0	20	0	0		2008-09-05	0	1	1	1	0	0	20	good	>900
128	16	2	0.922656	Male	16	0	0	0	-1.80259	-1.49829	12	-1.72591	0	20	26	Mother	0	0	-1.57354	1	0	2	< 2 years	24-32%	0	24-32%	0	-1.52818	0	20	0	1		2008-10-02	6	1	1	1	0	0	26	good	>900
128	20	2	0.922656	Male	16	4	0	0	-2.40747	-1.49829	12	-1.96091	0	20	26	Mother	0	0	-2.32664	1	0	2	< 2 years	24-32%	0	24-32%	1	-1.80259	0	20	0	1		2008-10-30	6	1	1	1	0	0	26	good	>900
128	24	2	0.922656	Male	16	8	0	0	-2.5614	-1.49829	12.5	-2.2041	0	20	44	Mother	0	0	-2.32664	0	0	2	< 2 years	>32%	0	24-32%	1	-2.40747	0	20	0	1		2008-11-26	6	1	1	1	0	0	26	good	>900
128	28	2	0.922656	Male	16	12	0	0	-2.16107	-1.49829	12.5	-2.49258	0	20	44	Mother	0	0	-1.55509	0	0	2	< 2 years	>32%	0	>32%	0	-2.5614	0	20	0	2		2008-12-22	24	1	1	1	0	0	44	good	>900
128	32	2	0.922656	Male	16	16	0	0	-1.78327	-1.49829	12.5	-2.75354	0	20	44	Mother	0	0	-0.842577	0	0	2	< 2 years	>32%	0	>32%	0	-2.16107	0	20	0	2		2009-01-16	24	1	1	1	0	0	44	good	>900
128	36	2	0.922656	Male	16	20	0	0	-1.44634	-1.49829	13.2	-2.9897	0	20	29	Mother	0	0	-0.18167	0	0	2	< 2 years	24-32%	0	>32%	0	-1.78327	0	20	0	2		2009-02-13	24	1	1	1	0	0	44	good	>900
128	40	2	0.922656	Male	16	24	0	0	-2.6085	-1.49829	13	-3.33231	0	20	29	Mother	0	0	-1.55509	0	0	2	< 2 years	24-32%	0	24-32%	0	-1.44634	0	20	0	1		2009-03-19	9	1	1	1	0	0	29	good	>900
128	44	2	0.922656	Male	16	28	0	0	-2.7433	-1.49829	13	-2.52503	0	20	29	Mother	0	0	-2.27724	0	0	2	< 2 years	24-32%	0	24-32%	0	-2.6085	0	20	0	1		2009-04-16	9	1	1	1	0	0	29	good	>900
128	48	2	0.922656	Male	16	32	0	0	1.21	-1.49829	18	-2.74616	0	20	27	Mother	0	0	3.19805	0	0	2	< 2 years	24-32%	0	24-32%	0	-2.7433	0	20	0	1		2009-05-12	9	1	1	1	0	0	29	good	>900
129	0	2	2.69131	Female	0	0	0	0	-1.44577	-1.44577	12.8	-2.06339	0	12	12	Mother	0	0	-0.39767	0	0	3	2-3 years	<16%					2.05735	12	0	2		2008-06-19		1	3	1	0	0		good	500-900
129	4	2	2.69131	Female	4	0	0	0	-1.554	-1.44577	13	-2.14545	0	12	12	Mother	0	0	-0.39767	0	0	3	2-3 years	<16%	0	<16%	0	-1.44577	2.05735	12	0	0		2008-07-18	0	0	3	1	0	0	12	good	500-900
129	8	2	2.69131	Female	8	0	0	0	-1.65202	-1.44577	14	-1.94427	0	12	12	Mother	0	0	-0.771076	0	0	3	2-3 years	<16%	0	<16%	0	-1.554	2.05735	12	0	0		2008-08-14	0	0	3	1	0	0	12	good	500-900
129	12	2	2.69131	Female	12	0	0	0	-1.65202	-1.44577	14	-1.94427	0	12	12	Mother	0	0	-0.771076	0	0	3	2-3 years	<16%	0	<16%	0	-1.65202	2.05735	12	0	0			0	0	3	1	0	0	12	LOCF	500-900
129	16	2	2.69131	Female	16	0	0	0	-0.492786	-1.44577	13	-2.13665	0	12	12	Mother	0	0	0.980374	0	0	3	2-3 years	<16%	0	<16%	0	-1.65202	2.05735	12	0	0		2008-10-09	0	0	3	1	0	0	12	good	500-900
129	20	2	2.69131	Female	16	4	0	0	-1.22838	-1.44577	13.2	-2.2008	0	12	12	Mother	0	0	0.0972131	0	0	3	2-3 years	<16%	0	<16%	0	-0.492786	2.05735	12	0	0		2008-11-06	0	0	3	1	0	0	12	good	500-900
129	24	2	2.69131	Female	16	8	0	0	-1.22838	-1.44577	13.2	-2.2008	0	12	12	Mother	0	0	0.0972131	0	0	3	2-3 years	<16%	0	<16%	0	-1.22838	2.05735	12	0	0			0	0	3	1	0	0	12	LOCF	500-900
129	28	2	2.69131	Female	16	12	0	0	-0.698422	-1.44577	13.2	-2.33773	0	12	29	Mother	0	0	0.865754	0	0	3	2-3 years	24-32%	0	<16%	0	-1.22838	2.05735	12	0	0		2008-12-09	0	0	3	1	0	0	12	old	>900
129	32	2	2.69131	Female	16	16	0	0	-0.862909	-1.44577	13.4	-2.34984	0	12	29	Mother	0	0	0.752082	0	0	3	2-3 years	24-32%	0	24-32%	0	-0.698422	2.05735	12	0	2		2009-01-29	17	1	3	1	0	0	29	good	>900
129	36	2	2.69131	Female	16	20	0	0	-0.950124	-1.44577	13.5	-2.25324	0	12	33	Mother	0	0	0.52805	0	0	3	2-3 years	>32%	0	24-32%	0	-0.862909	2.05735	12	0	2		2009-02-26	17	1	3	1	0	0	29	good	>900
129	40	2	2.69131	Female	16	24	0	0	-0.461368	-1.44577	14.3	-1.6617	0	12	33	Mother	0	0	0.700043	0	0	3	2-3 years	>32%	0	>32%	0	-0.950124	2.05735	12	0	2		2009-03-26	21	1	3	1	0	0	33	good	>900
129	44	2	2.69131	Female	16	28	0	0	-0.461368	-1.44577	14.3	-1.6617	0	12	33	Mother	0	0	0.700043	0	0	3	2-3 years	>32%	0	>32%	0	-0.461368	2.05735	12	0	2			21	1	3	1	0	0	33	LOCF	>900
129	48	2	2.69131	Female	16	32	0	0	-0.906366	-1.44577	14	-1.18678	0	12	37	Mother	0	0	-0.320194	0	0	3	2-3 years	>32%	0	>32%	0	-0.461368	2.05735	12	0	2		2009-05-21	21	1	3	1	0	0	33	good	>900
130	0	2	3.48528	Female	0	0	0	0	-0.491599	-0.491599	14	-0.722442	0	13	13	Mother	0	0	-0.116053	0	0	2	2-3 years	<16%					6.40334	13	0	2		2008-06-20		1	1	1	0	0		good	500-900
130	4	2	3.48528	Female	4	0	0	0	-0.308744	-0.491599	14.5	-0.492514	0	13	13	Mother	0	0	-0.028706	0	0	2	2-3 years	<16%	0	<16%	0	-0.491599	6.40334	13	0	0		2008-07-18	0	0	1	1	0	0	13	good	500-900
130	8	2	3.48528	Female	8	0	0	0	-0.656338	-0.491599	14.2	-0.361857	0	13	13	Mother	0	0	-0.625415	0	0	2	2-3 years	<16%	0	<16%	0	-0.308744	6.40334	13	0	0		2008-08-15	0	0	1	1	0	0	13	good	500-900
130	12	2	3.48528	Female	12	0	0	0	-0.47067	-0.491599	14.3	-0.495535	0	13	17	Mother	0	0	-0.231863	0	0	2	2-3 years	16-24%	0	<16%	0	-0.656338	6.40334	13	0	0		2008-09-12	0	0	1	1	0	0	13	good	>900
130	16	2	3.48528	Female	16	0	0	0	0.399147	-0.491599	14.3	-0.530298	0	13	17	Mother	0	0	1.07297	0	0	2	2-3 years	16-24%	0	16-24%	0	-0.47067	6.40334	13	0	1		2008-10-10	4	1	1	1	0	0	17	good	>900
130	20	2	3.48528	Female	16	4	0	0	0.320559	-0.491599	14.3	-0.303749	0	13	17	Mother	0	0	0.769823	0	0	2	2-3 years	16-24%	0	16-24%	0	0.399147	6.40334	13	0	1		2008-11-07	4	1	1	1	0	0	17	good	>900
130	24	2	3.48528	Female	16	8	0	0	0.243536	-0.491599	14.5	-0.266485	0	13	20	Mother	0	0	0.667041	0	0	2	2-3 years	16-24%	0	16-24%	0	0.320559	6.40334	13	0	1		2008-12-05	4	1	1	1	0	0	17	good	500-900
130	28	2	3.48528	Female	16	12	0	0	0.243536	-0.491599	14.5	-0.266485	0	13	20	Mother	0	0	0.667041	0	0	2	2-3 years	16-24%	0	16-24%	0	0.243536	6.40334	13	0	1			7	1	1	1	0	0	20	LOCF	500-900
130	32	2	3.48528	Female	16	16	0	0	0.0939413	-0.491599	14.5	-0.442568	0	13	20	Mother	0	0	0.563389	0	0	2	2-3 years	16-24%	0	16-24%	0	0.243536	6.40334	13	0	1		2009-01-30	7	1	1	1	0	0	20	good	500-900
130	36	2	3.48528	Female	16	20	0	0	-0.198568	-0.491599	15	-0.447015	0	13	21	Mother	0	0	0.125912	0	0	2	2-3 years	16-24%	0	16-24%	0	0.0939413	6.40334	13	0	1		2009-02-27	7	1	1	1	0	0	20	good	>900
130	40	2	3.48528	Female	16	24	0	0	-0.269608	-0.491599	15	-0.337126	0	13	21	Mother	0	0	-0.0866891	0	0	2	2-3 years	16-24%	0	16-24%	0	-0.198568	6.40334	13	0	1		2009-03-27	8	1	1	1	0	0	21	good	>900
130	44	2	3.48528	Female	16	28	0	0	-0.339348	-0.491599	15	-0.340143	0	13	21	Mother	0	0	-0.194053	0	0	2	2-3 years	16-24%	0	16-24%	0	-0.269608	6.40334	13	0	1		2009-04-24	8	1	1	1	0	0	21	good	>900
130	48	2	3.48528	Female	16	32	0	0	-0.407875	-0.491599	14.5	-0.119587	0	13	31	Mother	0	0	-0.5197	0	0	2	2-3 years	24-32%	0	16-24%	0	-0.339348	6.40334	13	0	1		2009-05-22	8	1	1	1	0	0	21	good	>900
131	0	2	5.01574	Female	0	0	0	0	-3.04627	-3.04627	12.3	-3.5738	0	15	15	Other	0	0	-1.1436	1	1	4	4-5 years	<16%					16.302	15	1	2		2008-06-20		1	4	2	0	0		good	250-500
131	4	2	5.01574	Female	4	0	0	0	-2.89991	-3.04627	13	-3.43622	0	15	15	Other	0	0	-0.778885	1	1	4	4-5 years	<16%	0	<16%	1	-3.04627	16.302	15	1	0		2008-07-18	0	0	4	2	0	0	15	good	250-500
131	8	2	5.01574	Female	8	0	0	0	-2.89991	-3.04627	13	-3.43622	0	15	15	Other	0	0	-0.778885	1	1	4	4-5 years	<16%	0	<16%	1	-2.89991	16.302	15	1	0			0	0	4	2	0	0	15	LOCF	250-500
131	12	2	5.01574	Female	12	0	0	0	-3.03961	-3.04627	14	-3.54347	0	15	24	Other	0	0	-0.88471	1	1	4	4-5 years	24-32%	0	<16%	1	-2.89991	16.302	15	1	0		2008-09-12	0	0	4	2	0	0	15	good	500-900
131	16	2	5.01574	Female	16	0	0	0	-2.71382	-3.04627	14	-3.44013	0	15	24	Other	0	0	-0.540801	1	1	4	4-5 years	24-32%	0	24-32%	1	-3.03961	16.302	15	1	1		2008-10-10	9	1	4	2	0	0	24	good	500-900
131	20	2	5.01574	Female	16	4	0	0	-2.78152	-3.04627	14	-3.48174	0	15	24	Other	0	0	-0.540801	1	1	4	4-5 years	24-32%	0	24-32%	1	-2.71382	16.302	15	1	1		2008-11-07	9	1	4	2	0	0	24	good	500-900
131	24	2	5.01574	Female	16	8	0	0	-2.53943	-3.04627	14	-3.40037	0	15	35	Other	0	0	-0.320194	1	1	4	4-5 years	>32%	0	24-32%	1	-2.78152	16.302	15	1	1		2008-12-05	9	1	4	2	0	0	24	good	500-900
131	28	2	5.01574	Female	16	12	0	0	-2.53943	-3.04627	14	-3.40037	0	15	35	Other	0	0	-0.320194	1	1	4	4-5 years	>32%	0	>32%	1	-2.53943	16.302	15	1	2			20	1	4	2	0	0	35	LOCF	500-900
131	32	2	5.01574	Female	16	16	0	0	-2.66951	-3.04627	14	-3.4591	0	15	35	Other	0	0	-0.422629	1	1	4	4-5 years	>32%	0	>32%	1	-2.53943	16.302	15	1	2		2009-01-30	20	1	4	2	0	0	35	good	500-900
131	36	2	5.01574	Female	16	20	0	0	-2.73338	-3.04627	14.5	-3.27701	0	15	29	Other	0	0	-0.729488	0	1	4	4-5 years	24-32%	0	>32%	1	-2.66951	16.302	15	1	2		2009-02-27	20	1	4	2	0	0	35	good	500-900
131	40	2	5.01574	Female	16	24	0	0	-2.22316	-3.04627	13	-2.91739	0	15	29	Other	0	0	-0.334315	1	1	4	4-5 years	24-32%	0	24-32%	0	-2.73338	16.302	15	1	1		2009-03-27	14	1	4	2	0	0	29	good	500-900
131	44	2	5.01574	Female	16	28	0	0	-2.28479	-3.04627	13.5	-2.99638	0	15	29	Other	0	0	-0.334315	1	1	4	4-5 years	24-32%	0	24-32%	1	-2.22316	16.302	15	1	1		2009-04-24	14	1	4	2	0	0	29	good	500-900
131	48	2	5.01574	Female	16	32	0	0	-2.08014	-3.04627	13.5	-2.87723	0	15	35	Other	0	0	-0.164005	1	1	4	4-5 years	>32%	0	24-32%	1	-2.28479	16.302	15	1	1		2009-05-22	14	1	4	2	0	0	29	good	>900
132	0	2	1.07597	Female	0	0	0	0	-1.11004	-1.11004	12	-1.49098	0	13	13	Mother	0	0	-0.688333	1	1	2	< 2 years	<16%					0	13	1	2		2008-06-25		1	1	1	0	0		good	250-500
132	4	2	1.07597	Female	4	0	0	0	-0.701941	-1.11004	12	-1.65678	0	13	13	Mother	0	0	-0.139731	1	1	2	< 2 years	<16%	0	<16%	1	-1.11004	0	13	1	0		2008-07-10	0	0	1	1	0	0	13	good	250-500
132	8	2	1.07597	Female	8	0	0	0	-0.964541	-1.11004	12	0.0845058	0	13	34	Mother	0	0	-1.55844	1	1	2	< 2 years	>32%	0	<16%	1	-0.701941	0	13	1	0		2008-08-21	0	0	1	1	0	0	13	good	500-900
132	12	2	1.07597	Female	12	0	0	0	-2.16529	-1.11004	11.5	-2.37371	0	13	26	Mother	0	0	-1.56474	1	1	2	< 2 years	24-32%	0	>32%	1	-0.964541	0	13	1	2		2008-09-12	21	1	1	1	0	0	34	good	500-900
132	16	2	1.07597	Female	16	0	0	0	-1.28294	-1.11004	11.5	-2.53944	0	13	26	Mother	0	0	-0.267542	1	1	2	< 2 years	24-32%	0	24-32%	1	-2.16529	0	13	1	1		2008-10-13	13	1	1	1	0	0	26	good	500-900
132	20	2	1.07597	Female	16	4	0	0	-1.46962	-1.11004	11.5	-2.87148	0	13	26	Mother	0	0	-0.267542	1	1	2	< 2 years	24-32%	0	24-32%	1	-1.28294	0	13	1	1		2008-11-14	13	1	1	1	0	0	26	good	500-900
132	24	2	1.07597	Female	16	8	0	0	-1.13318	-1.11004	11.5	-2.78256	0	13	29	Mother	0	0	0.12048	1	1	2	< 2 years	24-32%	0	24-32%	1	-1.46962	0	13	1	1		2008-12-10	13	1	1	1	0	0	26	good	500-900
132	28	2	1.07597	Female	16	12	0	0	-1.28784	-1.11004	11.5	-3.04528	0	13	29	Mother	0	0	0.12048	1	1	2	< 2 years	24-32%	0	24-32%	1	-1.13318	0	13	1	2		2009-01-07	16	1	1	1	0	0	29	good	500-900
132	32	2	1.07597	Female	16	16	0	0	-1.42908	-1.11004	12	-2.84462	0	13	29	Mother	0	0	-0.22835	1	1	2	< 2 years	24-32%	0	24-32%	1	-1.28784	0	13	1	2		2009-02-02	16	1	1	1	0	0	29	good	500-900
132	36	2	1.07597	Female	16	20	0	0	-1.56301	-1.11004	12	-2.99557	0	13	30	Mother	0	0	-0.22835	1	1	2	< 2 years	24-32%	0	24-32%	1	-1.42908	0	13	1	2		2009-02-27	16	1	1	1	0	0	29	good	>900
132	40	2	1.07597	Female	16	24	0	0	-1.56301	-1.11004	12	-2.99557	0	13	30	Mother	0	0	-0.22835	1	1	2	< 2 years	24-32%	0	24-32%	1	-1.56301	0	13	1	2			17	1	1	1	0	0	30	LOCF	>900
132	44	2	1.07597	Female	16	28	0	0	-1.87787	-1.11004	12	-3.31436	0	13	30	Mother	0	0	-0.340872	1	1	2	< 2 years	24-32%	0	24-32%	1	-1.56301	0	13	1	2		2009-04-28	17	1	1	1	0	0	30	good	>900
132	48	2	1.07597	Female	16	32	0	0	-1.56188	-1.11004	12	-3.21764	0	13	35	Mother	0	0	0.0449355	1	1	2	< 2 years	>32%	0	24-32%	1	-1.87787	0	13	1	2		2009-05-27	17	1	1	1	0	0	30	good	>900
133	0	2	0.492813	Male	0	0	0	0	-1.75733	-1.75733	11.5	-1.11494	0	20	20	Mother	0	0	-1.67096	1	1	4	< 2 years	16-24%					0	20	1	2		2008-06-27		1	4	2	0	0		good	>900
133	4	2	0.492813	Male	4	0	0	0	-2.85589	-1.75733	11.6	-1.11589	0	20	20	Mother	0	0	-3.31867	1	1	4	< 2 years	16-24%	0	16-24%	1	-1.75733	0	20	1	0		2008-07-25	0	1	4	2	0	0	20	good	>900
133	8	2	0.492813	Male	8	0	0	0	-1.80804	-1.75733	12.5	-0.433764	0	20	20	Mother	0	0	-2.3923	0	1	4	< 2 years	16-24%	0	16-24%	1	-2.85589	0	20	1	0		2008-08-22	0	1	4	2	0	0	20	good	>900
133	12	2	0.492813	Male	12	0	0	0	0.205203	-1.75733	13	-0.979205	0	20	23	Mother	0	0	0.732368	0	1	4	< 2 years	16-24%	0	16-24%	0	-1.80804	0	20	1	0		2008-09-18	0	1	4	2	0	0	20	good	>900
133	16	2	0.492813	Male	16	0	0	0	-0.061121	-1.75733	13	-1.43508	0	20	23	Mother	0	0	0.732368	0	1	4	< 2 years	16-24%	0	16-24%	0	0.205203	0	20	1	1		2008-10-17	3	1	4	2	0	0	23	good	>900
133	20	2	0.492813	Male	16	4	0	0	-0.317974	-1.75733	13.5	-1.97093	0	20	23	Mother	0	0	0.732368	0	1	4	< 2 years	16-24%	0	16-24%	0	-0.061121	0	20	1	1		2008-11-17	3	1	4	2	0	0	23	good	>900
133	24	2	0.492813	Male	16	8	0	0	-0.479583	-1.75733	13	-2.09488	0	20	28	Mother	0	0	0.574228	0	1	4	< 2 years	24-32%	0	16-24%	0	-0.317974	0	20	1	1		2008-12-08	3	1	4	2	0	0	23	good	>900
133	28	2	0.492813	Male	16	12	0	0	-0.710601	-1.75733	13.5	-1.94932	0	20	28	Mother	0	0	0.116764	0	1	4	< 2 years	24-32%	0	24-32%	0	-0.479583	0	20	1	1		2009-01-09	8	1	4	2	0	0	28	good	>900
133	32	2	0.492813	Male	16	16	0	0	-0.710601	-1.75733	13.5	-1.94932	0	20	28	Mother	0	0	0.116764	0	1	4	< 2 years	24-32%	0	24-32%	0	-0.710601	0	20	1	1			8	1	4	2	0	0	28	LOCF	>900
133	36	2	0.492813	Male	16	20	0	0	-0.946238	-1.75733	13.5	-2.1177	0	20	28	Mother	0	0	-0.172743	0	1	4	< 2 years	24-32%	0	24-32%	0	-0.710601	0	20	1	1		2009-02-13	8	1	4	2	0	0	28	old	>900
133	40	2	0.492813	Male	16	24	0	0	-1.25252	-1.75733	14	-2.66802	0	20	26	Mother	0	0	-0.172743	0	1	4	< 2 years	24-32%	0	24-32%	0	-0.946238	0	20	1	1		2009-04-03	8	1	4	2	0	0	28	good
133	44	2	0.492813	Male	16	28	0	0	-1.41202	-1.75733	14	-2.98378	0	20	26	Mother	0	0	-0.172743	0	1	4	< 2 years	24-32%	0	24-32%	0	-1.25252	0	20	1	1		2009-04-30	6	1	4	2	0	0	26	good
133	48	2	0.492813	Male	16	32	0	0	-1.57674	-1.75733	14	-3.29887	0	20	35	Mother	0	0	-0.172743	0	1	4	< 2 years	>32%	0	24-32%	0	-1.41202	0	20	1	1		2009-05-29	6	1	4	2	0	0	26	good	>900
134	0	2	3.90417	Male	0	0	0	0	-4.30834	-4.30834	11.4	-4.3788	0	0	1	Mother	0	0	-2.47344	1	1	3	2-3 years	<16%					9.09906	1	1	2		2008-06-27		1	3	1	0	0		good	<250
134	4	2	3.90417	Male	4	0	0	0	-3.16722	-4.30834	11.8	-4.30971	1	0	1	Mother	0	0	-0.73329	1	1	3	2-3 years	<16%	0	<16%	1	-4.30834	9.09906	1	1	0		2008-07-28	0	0	3	1	0	0	1	good	<250
134	8	2	3.90417	Male	8	0	0	0	-2.86173	-4.30834	13.5	-4.1029	0	0	1	Mother	0	0	-0.571905	0	1	3	2-3 years	<16%	1	<16%	1	-3.16722	9.09906	1	1	0		2008-08-22	0	0	3	1	0	0	1	good	<250
134	12	2	3.90417	Male	12	0	0	0	-3.28824	-4.30834	14	-4.16813	1	0	12	Mother	0	0	-1.13369	0	1	3	2-3 years	<16%	0	<16%	0	-2.86173	9.09906	1	1	0		2008-09-19	0	0	3	1	0	0	1	good	250-500
134	16	2	3.90417	Male	16	0	0	0	-2.00233	-4.30834	15.5	-4.02194	1	0	12	Mother	0	0	0.69147	0	1	3	2-3 years	<16%	1	<16%	0	-3.28824	9.09906	1	1	1		2008-10-17	11	0	3	1	0	0	12	good	250-500
134	20	2	3.90417	Male	16	4	0	0	-1.7664	-4.30834	15.5	-3.9924	0	0	12	Mother	0	0	1.02973	0	1	3	2-3 years	<16%	1	<16%	0	-2.00233	9.09906	1	1	1		2008-11-14	11	0	3	1	0	0	12	good	250-500
134	24	2	3.90417	Male	16	8	0	0	-2.12261	-4.30834	15.5	-4.18419	0	0	10	Mother	0	0	0.69147	0	1	3	2-3 years	<16%	0	<16%	0	-1.7664	9.09906	1	1	1		2008-12-09	11	0	3	1	0	0	12	good	500-900
134	28	2	3.90417	Male	16	12	0	0	-1.89287	-4.30834	15.5	-4.16348	0	0	10	Mother	0	0	1.02973	0	1	3	2-3 years	<16%	0	<16%	0	-2.12261	9.09906	1	1	1		2009-01-09	9	0	3	1	0	0	10	good	500-900
134	32	2	3.90417	Male	16	16	0	0	-1.65355	-4.30834	15.5	-4.11272	0	0	10	Mother	0	0	1.35099	0	1	3	2-3 years	<16%	0	<16%	0	-1.89287	9.09906	1	1	1		2009-01-30	9	0	3	1	0	0	10	good	500-900
134	36	2	3.90417	Male	16	20	0	0	-1.72807	-4.30834	15.5	-4.10145	0	0	22	Mother	0	0	1.23865	0	1	3	2-3 years	16-24%	0	<16%	0	-1.65355	9.09906	1	1	1		2009-03-05	9	0	3	1	0	0	10	good	500-900
134	40	2	3.90417	Male	16	24	0	0	-1.79046	-4.30834	15.5	-3.85254	0	0	22	Mother	0	0	0.907632	0	1	3	2-3 years	16-24%	0	16-24%	0	-1.72807	9.09906	1	1	2		2009-04-03	21	1	3	1	0	0	22	good	500-900
134	44	2	3.90417	Male	16	28	0	0	-1.85595	-4.30834	16	-3.83398	0	0	22	Mother	0	0	0.798955	0	1	3	2-3 years	16-24%	0	16-24%	0	-1.79046	9.09906	1	1	2		2009-05-04	21	1	3	1	0	0	22	good	500-900
134	48	2	3.90417	Male	16	32	0	0	-1.37584	-4.30834	16.5	-3.90794	0	0	34	Mother	0	0	1.62915	0	1	3	2-3 years	>32%	0	16-24%	0	-1.85595	9.09906	1	1	2		2009-05-29	21	1	3	1	0	0	22	good	>900
135	0	2	2.45859	Female	0	0	0	0	-2.82702	-2.82702	12.7	-5.36035	0	15	15	Mother	0	0	0.488636	0	0	3	2-3 years	<16%					1.17989	15	0	2		2008-07-01		1	3	1	0	0		good	>900
135	4	2	2.45859	Female	4	0	0	0	-2.95698	-2.82702	13.3	-5.11411	0	15	29	Mother	0	0	0.12048	0	0	3	2-3 years	24-32%	0	<16%	0	-2.82702	1.17989	15	0	0		2008-08-01	0	0	3	1	0	0	15	good	>900
135	8	2	2.45859	Female	8	0	0	0	-2.13952	-2.82702	15	-4.64606	0	15	29	Mother	0	0	0.820478	0	0	3	2-3 years	24-32%	0	24-32%	0	-2.95698	1.17989	15	0	1		2008-08-26	14	1	3	1	0	0	29	good	>900
135	12	2	2.45859	Female	12	0	0	0	-1.442	-2.82702	15	-4.69601	0	15	33	Mother	0	0	1.73013	0	0	3	2-3 years	>32%	0	24-32%	0	-2.13952	1.17989	15	0	1		2008-09-23	14	1	3	1	0	0	29	good	>900
135	16	2	2.45859	Female	16	0	0	0	-2.36406	-2.82702	14.5	-4.4308	1	15	33	Mother	0	0	0.399541	0	0	3	2-3 years	>32%	0	>32%	0	-1.442	1.17989	15	0	2		2008-10-24	18	1	3	1	0	0	33	good	>900
135	20	2	2.45859	Female	16	4	0	0	-2.45145	-2.82702	14.5	-4.56647	0	15	33	Mother	0	0	0.504685	0	0	3	2-3 years	>32%	1	>32%	0	-2.36406	1.17989	15	0	2		2008-11-17	18	1	3	1	0	0	33	good	>900
135	24	2	2.45859	Female	16	8	0	0	-1.74433	-2.82702	15	-4.60905	0	15	26	Mother	0	0	1.42869	0	0	3	2-3 years	24-32%	0	>32%	0	-2.45145	1.17989	15	0	2		2008-12-15	18	1	3	1	0	0	33	good	500-900
135	28	2	2.45859	Female	16	12	0	0	-1.45986	-2.82702	15	-4.44818	0	15	26	Mother	0	0	1.69628	0	0	3	2-3 years	24-32%	0	24-32%	0	-1.74433	1.17989	15	0	1		2009-01-08	11	1	3	1	0	0	26	good	500-900
135	32	2	2.45859	Female	16	16	0	0	-1.22498	-2.82702	15	-4.45816	0	15	26	Mother	0	0	2.04034	0	0	3	2-3 years	24-32%	0	24-32%	0	-1.45986	1.17989	15	0	1		2009-02-10	11	1	3	1	0	0	26	good	500-900
135	36	2	2.45859	Female	16	20	0	0	-1.3181	-2.82702	15	-4.03238	0	15	35	Mother	0	0	1.62203	0	0	3	2-3 years	>32%	0	24-32%	0	-1.22498	1.17989	15	0	1		2009-03-10	11	1	3	1	0	0	26	good	>900
135	40	2	2.45859	Female	16	24	0	0	-1.40886	-2.82702	15	-4.04739	0	15	35	Mother	0	0	1.51229	0	0	3	2-3 years	>32%	0	>32%	0	-1.3181	1.17989	15	0	2		2009-04-07	20	1	3	1	0	0	35	good	>900
135	44	2	2.45859	Female	16	28	0	0	-1.16705	-2.82702	15.3	-4.15667	0	15	35	Mother	0	0	1.94284	0	0	3	2-3 years	>32%	0	>32%	0	-1.40886	1.17989	15	0	2		2009-05-04	20	1	3	1	0	0	35	good	>900
135	48	2	2.45859	Female	16	32	0	0	-0.934681	-2.82702	15.3	-4.00541	0	15	31	Mother	0	0	2.13259	0	0	3	2-3 years	24-32%	0	>32%	0	-1.16705	1.17989	15	0	2		2009-05-29	20	1	3	1	0	0	35	good	>900
136	0	2	0.542095	Female	0	0	0	0	-1.15631	-1.15631	13	-2.06487	0	21	21	Mother	0	0	-1.20824	0	0	2	< 2 years	16-24%					0	21	0	2		2008-07-02		1	1	1	0	0		good	>900
136	4	2	0.542095	Female	4	0	0	0	-2.18438	-1.15631	13.3	-2.44253	1	21	35	Mother	0	0	-2.13783	0	0	2	< 2 years	>32%	0	16-24%	0	-1.15631	0	21	0	0		2008-08-01	0	1	1	1	0	0	21	good	>900
136	8	2	0.542095	Female	8	0	0	0	-1.77791	-1.15631	13.4	-2.61813	0	21	35	Mother	0	0	-1.20824	0	0	2	< 2 years	>32%	1	>32%	0	-2.18438	0	21	0	1		2008-08-27	14	1	1	1	0	0	35	good	>900
136	12	2	0.542095	Female	12	0	0	0	-0.780064	-1.15631	13.5	-2.78382	0	21	36	Mother	0	0	0.384254	0	0	2	< 2 years	>32%	0	>32%	0	-1.77791	0	21	0	1		2008-09-18	14	1	1	1	0	0	35	good	>900
136	16	2	0.542095	Female	16	0	0	0	-1.0123	-1.15631	13.5	-3.22887	0	21	36	Mother	0	0	0.384254	0	0	2	< 2 years	>32%	0	>32%	0	-0.780064	0	21	0	1		2008-10-16	15	1	1	1	0	0	36	good	>900
136	20	2	0.542095	Female	16	4	0	0	-1.234	-1.15631	13.5	-3.37368	0	21	36	Mother	0	0	0.384254	0	0	2	< 2 years	>32%	0	>32%	0	-1.0123	0	21	0	1		2008-11-14	15	1	1	1	0	0	36	good	>900
136	24	2	0.542095	Female	16	8	0	0	-1.47026	-1.15631	13.5	-3.78299	0	21	36	Mother	0	0	0.384254	0	0	2	< 2 years	>32%	0	>32%	0	-1.234	0	21	0	1		2008-12-17	15	1	1	1	0	0	36	good	>900
136	28	2	0.542095	Female	16	12	0	0	-1.0836	-1.15631	13.5	-4.07135	0	21	36	Mother	0	0	1.07438	0	0	2	< 2 years	>32%	0	>32%	0	-1.47026	0	21	0	1		2009-01-09	15	1	1	1	0	0	36	good	>900
136	32	2	0.542095	Female	16	16	0	0	-1.29825	-1.15631	13.5	-4.45492	0	21	36	Mother	0	0	1.07438	0	0	2	< 2 years	>32%	0	>32%	0	-1.0836	0	21	0	1		2009-02-11	15	1	1	1	0	0	36	good	>900
136	36	2	0.542095	Female	16	20	0	0	-1.47496	-1.15631	13.5	-4.68156	0	21	25	Mother	0	0	1.07438	0	0	2	< 2 years	24-32%	0	>32%	0	-1.29825	0	21	0	1		2009-03-11	15	1	1	1	0	0	36	good	>900
136	40	2	0.542095	Female	16	24	0	0	-1.10417	-1.15631	13.5	-3.28853	1	21	25	Mother	0	0	0.524905	0	0	2	< 2 years	24-32%	0	24-32%	0	-1.47496	0	21	0	1		2009-04-03	4	1	1	1	0	0	25	good	>900
136	44	2	0.542095	Female	16	28	0	0	-0.78592	-1.15631	13.5	-3.57159	1	21	25	Mother	0	0	1.1368	0	0	2	< 2 years	24-32%	1	24-32%	0	-1.10417	0	21	0	1		2009-04-30	4	1	1	1	0	0	25	good	>900
136	48	2	0.542095	Female	16	32		0		-1.15631						Mother	0	0			0	2	< 2 years		1	24-32%	0	-0.78592	0	21	0	1			4	1	1	1	0	0	25
137	0	2	0.399726	Female	0	0	0	0	-1.03129	-1.03129	12	-2.11087	0	5	5	Mother	0	0	-2.13783	1	1	3	< 2 years	<16%					0	5	1	2		2008-07-02		1	3	1	0	0		good	<250
137	4	2	0.399726	Female	4	0	0	0	-0.828805	-1.03129	12.5	-2.56042	0	5	13	Mother	0	0	-1.20824	0	1	3	< 2 years	<16%	0	<16%	1	-1.03129	0	5	1	0		2008-07-30	0	0	3	1	0	0	5	good	500-900
137	8	2	0.399726	Female	8	0	0	0	-1.84971	-1.03129	13	-2.23745	1	5	13	Mother	0	0	-2.13783	0	1	3	< 2 years	<16%	0	<16%	0	-0.828805	0	5	1	1		2008-08-25	8	0	3	1	0	0	13	good	500-900
137	12	2	0.399726	Female	12	0	0	0	-2.18438	-1.03129	13	-2.78445	1	5	17	Mother	0	0	-2.13783	0	1	3	< 2 years	16-24%	1	<16%	0	-1.84971	0	5	1	1		2008-09-22	8	0	3	1	0	0	13	good	500-900
137	16	2	0.399726	Female	16	0	0	0	-1.17405	-1.03129	13	-2.23404	0	5	17	Mother	0	0	-0.37263	0	1	3	< 2 years	16-24%	1	16-24%	0	-2.18438	0	5	1	1		2008-10-20	12	1	3	1	0	0	17	good	500-900
137	20	2	0.399726	Female	16	4	0	0	-1.42622	-1.03129	14	-2.70974	0	5	17	Mother	0	0	-0.37263	0	1	3	< 2 years	16-24%	0	16-24%	0	-1.17405	0	5	1	1		2008-11-17	12	1	3	1	0	0	17	good	500-900
137	24	2	0.399726	Female	16	8	0	0	-1.66358	-1.03129	14	-2.7593	0	5	18	Mother	0	0	-0.37263	0	1	3	< 2 years	16-24%	0	16-24%	0	-1.42622	0	5	1	1		2008-12-16	12	1	3	1	0	0	17	good	500-900
137	28	2	0.399726	Female	16	12	0	0	-0.245517	-1.03129	14	-3.15603	0	5	18	Mother	0	0	1.70729	0	1	3	< 2 years	16-24%	0	16-24%	0	-1.66358	0	5	1	1		2009-01-12	13	1	3	1	0	0	18	good	500-900
137	32	2	0.399726	Female	16	16	0	0	-0.453078	-1.03129	14	-3.17564	0	5	18	Mother	0	0	1.39409	0	1	3	< 2 years	16-24%	0	16-24%	0	-0.245517	0	5	1	1		2009-02-11	13	1	3	1	0	0	18	good	500-900
137	36	2	0.399726	Female	16	20	0	0	-0.167429	-1.03129	14.1	-3.5342	0	5	34	Mother	0	0	1.98489	0	1	3	< 2 years	>32%	0	16-24%	0	-0.453078	0	5	1	1		2009-03-11	13	1	3	1	0	0	18	good	>900
137	40	2	0.399726	Female	16	24	0	0	-0.718598	-1.03129	14	-3.79189	1	5	34	Mother	0	0	1.51604	0	1	3	< 2 years	>32%	0	>32%	0	-0.167429	0	5	1	2		2009-04-08	29	1	3	1	0	0	34	good	>900
137	44	2	0.399726	Female	16	28	0	0	-0.514073	-1.03129	14.2	-3.44368	0	5	34	Mother	0	0	1.40924	0	1	3	< 2 years	>32%	1	>32%	0	-0.718598	0	5	1	2		2009-05-06	29	1	3	1	0	0	34	good	>900
137	48	2	0.399726	Female	16	32	0	0	-0.668818	-1.03129	14	-3.00408	0	5	26	Mother	0	0	0.872593	0	1	3	< 2 years	24-32%	0	>32%	0	-0.514073	0	5	1	2		2009-06-01	29	1	3	1	0	0	34	good	>900
138	0	2	3.01985	Female	0	0	0	0	0.0580753	0.0580753	15.3	-0.449396	0	22	22	Other	0	0	0.391893	0	0	2	2-3 years	16-24%					3.65352	22	0	2		2008-07-03		1	1	1	0	0		good	>900
138	4	2	3.01985	Female	4	0	0	0	0.0580753	0.0580753	15.3	-0.449396	0	22	22	Other	0	0	0.391893	0	0	2	2-3 years	16-24%	0	16-24%	0	0.0580753	3.65352	22	0	0			0	1	1	1	0	0	22	LOCF	>900
138	8	2	3.01985	Female	8	0	0	0	0.207761	0.0580753	15.3	-0.51807	0	22	22	Other	0	0	0.675089	0	0	2	2-3 years	16-24%	0	16-24%	0	0.0580753	3.65352	22	0	0		2008-08-07	0	1	1	1	0	0	22	old	>900
138	12	2	3.01985	Female	12	0	0	0	0.301669	0.0580753	15.5	-0.65682	0	22	29	Other	0	0	0.942585	0	0	2	2-3 years	24-32%	0	16-24%	0	0.207761	3.65352	22	0	0		2008-09-25	0	1	1	1	0	0	22	good	>900
138	16	2	3.01985	Female	16	0	0	0	0.207941	0.0580753	15.5	-0.431406	0	22	29	Other	0	0	0.644021	0	0	2	2-3 years	24-32%	0	24-32%	0	0.301669	3.65352	22	0	1		2008-10-24	7	1	1	1	0	0	29	good	>900
138	20	2	3.01985	Female	16	4	0	0	0.119486	0.0580753	16	-0.576769	0	22	29	Other	0	0	0.644021	0	0	2	2-3 years	24-32%	0	24-32%	0	0.207941	3.65352	22	0	1		2008-11-21	7	1	1	1	0	0	29	good	>900
138	24	2	3.01985	Female	16	8	0	0	0.0574824	0.0580753	16	-0.653103	0	22	29	Other	0	0	0.644021	0	0	2	2-3 years	24-32%	0	24-32%	0	0.119486	3.65352	22	0	1		2008-12-11	7	1	1	1	0	0	29	good	>900
138	28	2	3.01985	Female	16	12	0	0	-0.048481	0.0580753	16	-0.72697	0	22	29	Other	0	0	0.54448	0	0	2	2-3 years	24-32%	0	24-32%	0	0.0574824	3.65352	22	0	1		2009-01-15	7	1	1	1	0	0	29	good	>900
138	32	2	3.01985	Female	16	16	0	0	-0.131065	0.0580753	16	-0.691025	0	22	29	Other	0	0	0.444825	0	0	2	2-3 years	24-32%	0	24-32%	0	-0.048481	3.65352	22	0	1		2009-02-12	7	1	1	1	0	0	29	good	>900
138	36	2	3.01985	Female	16	20	0	0	-0.214598	0.0580753	16	-0.826634	0	22	38	Other	0	0	0.444825	0	0	2	2-3 years	>32%	0	24-32%	0	-0.131065	3.65352	22	0	1		2009-03-13	7	1	1	1	0	0	29	good	>900
138	40	2	3.01985	Female	16	24	0	0	-0.214598	0.0580753	16	-0.826634	0	22	38	Other	0	0	0.444825	0	0	2	2-3 years	>32%	0	>32%	0	-0.214598	3.65352	22	0	2			16	1	1	1	0	0	38	LOCF	>900
138	44	2	3.01985	Female	16	28	0	0	-0.367891	0.0580753	15	-0.412477	0	22	38	Other	0	0	-0.164005	0	0	2	2-3 years	>32%	0	>32%	0	-0.214598	3.65352	22	0	2		2009-05-07	16	1	1	1	0	0	38	good	>900
138	48	2	3.01985	Female	16	32	0	0	-0.443542	0.0580753	14	-0.304236	0	22	36	Other	0	0	-0.372999	0	0	2	2-3 years	>32%	0	>32%	0	-0.367891	3.65352	22	0	2		2009-06-04	16	1	1	1	0	0	38	good	>900
139	0	2	3.06639	Female	0	0	0	0	-3.65958	-3.65958	13.4	-5.07415	0	24	24	Other	0	0	-0.562287	0	0	2	2-3 years	24-32%					3.90711	24	0	2		2008-07-09		1	1	1	0	0		good	500-900
139	4	2	3.06639	Female	4	0	0	0	-3.27498	-3.65958	13.2	-5.13096	0	24	24	Other	0	0	-0.0623979	0	0	2	2-3 years	24-32%	0	24-32%	0	-3.65958	3.90711	24	0	0		2008-08-06	0	1	1	1	0	0	24	good	500-900
139	8	2	3.06639	Female	8	0	0	0	-3.82398	-3.65958	13.5	-5.21751	0	24	24	Other	0	0	-0.672343	0	0	2	2-3 years	24-32%	0	24-32%	0	-3.27498	3.90711	24	0	0		2008-08-29	0	1	1	1	0	0	24	good	500-900
139	12	2	3.06639	Female	12	0	0	0	-3.45389	-3.65958	14	-5.16563	0	24	36	Other	0	0	-0.17008	0	0	2	2-3 years	>32%	0	24-32%	0	-3.82398	3.90711	24	0	0		2008-10-02	0	1	1	1	0	0	24	good	>900
139	16	2	3.06639	Female	16	0	0	0	-3.45389	-3.65958	14	-5.16563	0	24	36	Other	0	0	-0.17008	0	0	2	2-3 years	>32%	0	>32%	0	-3.45389	3.90711	24	0	1			12	1	1	1	0	0	36	LOCF	>900
139	20	2	3.06639	Female	16	4	0	0	-3.55546	-3.65958	14	-4.98787	0	24	36	Other	0	0	-0.388156	0	0	2	2-3 years	>32%	0	>32%	0	-3.45389	3.90711	24	0	1		2008-11-05	12	1	1	1	0	0	36	old	>900
139	24	2	3.06639	Female	16	8	0	0	-4.62573	-3.65958	12.5	-5.09471	0	24	36	Other	0	0	-1.67383	0	0	2	2-3 years	>32%	0	>32%	0	-3.55546	3.90711	24	0	1		2008-12-05	12	1	1	1	0	0	36	old	>900
139	28	2	3.06639	Female	16	12	0	0	-4.23112	-3.65958	13	-5.23761	0	24	36	Other	0	0	-1.00628	0	0	2	2-3 years	>32%	0	>32%	0	-4.62573	3.90711	24	0	1		2009-01-16	12	1	1	1	0	0	36	good	>900
139	32	2	3.06639	Female	16	16	0	0	-4.23112	-3.65958	13	-5.23761	0	24	36	Other	0	0	-1.00628	0	0	2	2-3 years	>32%	0	>32%	0	-4.23112	3.90711	24	0	1			12	1	1	1	0	0	36	LOCF	>900
139	36	2	3.06639	Female	16	20	0	0	-3.92475	-3.65958	13.8	-5.05743	0	24	37	Other	0	0	-0.844324	0	0	2	2-3 years	>32%	0	>32%	0	-4.23112	3.90711	24	0	1		2009-03-20	12	1	1	1	0	0	36	good	>900
139	40	2	3.06639	Female	16	24	0	0	-3.55721	-3.65958	14	-5.07537	0	24	37	Other	0	0	-0.25923	0	0	2	2-3 years	>32%	0	>32%	0	-3.92475	3.90711	24	0	1		2009-04-17	13	1	1	1	0	0	37	good	>900
139	44	2	3.06639	Female	16	28	0	0	-3.21804	-3.65958	14	-5.0682	0	24	37	Other	0	0	0.172279	0	0	2	2-3 years	>32%	0	>32%	0	-3.55721	3.90711	24	0	1		2009-05-15	13	1	1	1	0	0	37	good	>900
139	48	2	3.06639	Female	16	32	0	0	-3.28777	-3.65958	14	-5.03665	0	24	31	Other	0	0	0.0559205	0	0	2	2-3 years	24-32%	0	>32%	0	-3.21804	3.90711	24	0	1		2009-06-12	13	1	1	1	0	0	37	good	500-900
140	0	2	2.4011	Female	0	0	0	0	0.329953	0.329953	14.5	-2.46323	0	3	3	Mother	0	0	2.35021	0	0	2	2-3 years	<16%					1.00164	3	0	2		2008-07-15		1	1	1	0	0		good	<250
140	4	2	2.4011	Female	4	0	0	0	0.792074	0.329953	15	-2.4094	0	3	3	Mother	0	0	2.89272	0	0	2	2-3 years	<16%	0	<16%	0	0.329953	1.00164	3	0	0		2008-08-12	0	0	1	1	0	0	3	good	<250
140	8	2	2.4011	Female	8	0	0	0	0.949675	0.329953	16	-0.892885	0	3	3	Mother	0	0	1.92302	0	0	2	2-3 years	<16%	0	<16%	0	0.792074	1.00164	3	0	0		2008-09-09	0	0	1	1	0	0	3	good	<250
140	12	2	2.4011	Female	12	0	0	0	0.841393	0.329953	16.1	-1.01886	0	3	34	Mother	0	0	1.92302	0	0	2	2-3 years	>32%	0	<16%	0	0.949675	1.00164	3	0	0		2008-10-07	0	0	1	1	0	0	3	good	>900
140	16	2	2.4011	Female	16	0	0	0	0.993217	0.329953	16	-1.11104	0	3	34	Mother	0	0	2.16981	0	0	2	2-3 years	>32%	0	>32%	0	0.841393	1.00164	3	0	2		2008-11-04	31	1	1	1	0	0	34	good	>900
140	20	2	2.4011	Female	16	4	0	0	0.889922	0.329953	16.3	-1.08971	0	3	34	Mother	0	0	2.06374	0	0	2	2-3 years	>32%	0	>32%	0	0.993217	1.00164	3	0	2		2008-12-02	31	1	1	1	0	0	34	good	>900
140	24	2	2.4011	Female	16	8	0	0	1.03497	0.329953	16.5	-1.03957	0	3	34	Mother	0	0	2.19681	0	0	2	2-3 years	>32%	0	>32%	0	0.889922	1.00164	3	0	2		2008-12-30	31	1	1	1	0	0	34	good	>900
140	28	2	2.4011	Female	16	12	0	0	1.17127	0.329953	16.5	-1.20028	0	3	34	Mother	0	0	2.52436	0	0	2	2-3 years	>32%	0	>32%	0	1.03497	1.00164	3	0	2		2009-01-27	31	1	1	1	0	0	34	good	>900
140	32	2	2.4011	Female	16	16	0	0	1.07307	0.329953	16.5	-1.04076	0	3	34	Mother	0	0	2.32228	0	0	2	2-3 years	>32%	0	>32%	0	1.17127	1.00164	3	0	2		2009-02-24	31	1	1	1	0	0	34	good	>900
140	36	2	2.4011	Female	16	20	0	0	0.976483	0.329953	17.5	-0.986237	0	3	37	Mother	0	0	2.12264	0	0	2	2-3 years	>32%	0	>32%	0	1.07307	1.00164	3	0	2		2009-03-24	31	1	1	1	0	0	34	good	>900
140	40	2	2.4011	Female	16	24	0	0	1.10725	0.329953	17	-0.366216	0	3	37	Mother	0	0	1.85557	0	0	2	2-3 years	>32%	0	>32%	0	0.976483	1.00164	3	0	2		2009-04-21	34	1	1	1	0	0	37	good	>900
140	44	2	2.4011	Female	16	28	0	0	1.01368	0.329953	17	-0.493741	0	3	37	Mother	0	0	1.85557	0	0	2	2-3 years	>32%	0	>32%	0	1.10725	1.00164	3	0	2		2009-05-19	34	1	1	1	0	0	37	good	>900
140	48	2	2.4011	Female	16	32	0	0	0.921801	0.329953	17	-1.42179	0	3	29	Mother	0	0	2.44028	0	0	2	2-3 years	24-32%	0	>32%	0	1.01368	1.00164	3	0	2		2009-06-16	34	1	1	1	0	0	37	good	>900
141	0	2	5.44011	Female	0	0	0	0	-1.31064	-1.31064	15.8	-2.68642	0	11	11	Other	0	0	0.709048	0	0	2	4-5 years	<16%					19.0519	11	0	2		2008-07-17		1	1	1	0	0		good	250-500
141	4	2	5.44011	Female	4	0	0	0	-0.832896	-1.31064	16	-2.66999	0	11	11	Other	0	0	1.38831	0	0	2	4-5 years	<16%	0	<16%	0	-1.31064	19.0519	11	0	0		2008-08-14	0	0	1	1	0	0	11	good	250-500
141	8	2	5.44011	Female	8	0	0	0	-0.895182	-1.31064	16	-2.75425	0	11	11	Other	0	0	1.38831	0	0	2	4-5 years	<16%	0	<16%	0	-0.832896	19.0519	11	0	0		2008-09-11	0	0	1	1	0	0	11	good	250-500
141	12	2	5.44011	Female	12	0	0	0	-0.956679	-1.31064	16	-2.77667	0	11	28	Other	0	0	1.28877	0	0	2	4-5 years	24-32%	0	<16%	0	-0.895182	19.0519	11	0	0		2008-10-08	0	0	1	1	0	0	11	good	500-900
141	16	2	5.44011	Female	16	0	0	0	-1.01737	-1.31064	16	-2.81794	0	11	28	Other	0	0	1.28877	0	0	2	4-5 years	24-32%	0	24-32%	0	-0.956679	19.0519	11	0	2		2008-11-06	17	1	1	1	0	0	28	good	500-900
141	20	2	5.44011	Female	16	4	0	0	-0.807625	-1.31064	16	-2.81794	0	11	28	Other	0	0	1.59218	0	0	2	4-5 years	24-32%	0	24-32%	0	-1.01737	19.0519	11	0	2		2008-12-04	17	1	1	1	0	0	28	good	500-900
141	24	2	5.44011	Female	16	8	0	0	-0.807625	-1.31064	16	-2.81794	0	11	28	Other	0	0	1.59218	0	0	2	4-5 years	24-32%	0	24-32%	0	-0.807625	19.0519	11	0	2			17	1	1	1	0	0	28	LOCF	500-900
141	28	2	5.44011	Female	16	12	0	0	-1.35662	-1.31064	16.5	-2.77897	0	11	25	Other	0	0	0.769823	0	0	2	4-5 years	24-32%	0	24-32%	0	-0.807625	19.0519	11	0	2		2009-01-29	17	1	1	1	0	0	28	good	500-900
141	32	2	5.44011	Female	16	16	0	0	-1.41583	-1.31064	16.5	-2.7589	0	11	25	Other	0	0	0.667041	0	0	2	4-5 years	24-32%	0	24-32%	0	-1.35662	19.0519	11	0	1		2009-02-26	14	1	1	1	0	0	25	good	500-900
141	36	2	5.44011	Female	16	20	0	0	-1.25453	-1.31064	16.5	-2.58378	0	11	27	Other	0	0	0.67368	0	0	2	4-5 years	24-32%	0	24-32%	0	-1.41583	19.0519	11	0	1		2009-03-26	14	1	1	1	0	0	25	good	500-900
141	40	2	5.44011	Female	16	24	0	0	-1.10194	-1.31064	16.5	-2.1399	0	11	27	Other	0	0	0.4509	0	0	2	4-5 years	24-32%	0	24-32%	0	-1.25453	19.0519	11	0	2		2009-04-23	16	1	1	1	0	0	27	good	500-900
141	44	2	5.44011	Female	16	28	0	0	-1.59166	-1.31064	16	-2.21865	0	11	27	Other	0	0	-0.182644	0	0	2	4-5 years	24-32%	0	24-32%	0	-1.10194	19.0519	11	0	2		2009-05-21	16	1	1	1	0	0	27	good	500-900
141	48	2	5.44011	Female	16	32	0	0	-1.21763	-1.31064	16.5	-1.72443	0	11	26	Other	0	0	-0.206939	0	0	2	4-5 years	24-32%	0	24-32%	0	-1.59166	19.0519	11	0	2		2009-06-18	16	1	1	1	0	0	27	good	>900
142	0	2	5.27036	Female	0	0	0	0	-2.71382	-2.71382	14.4	-3.44013	0	7	7	Other	0	0	-0.540801	1	1	2	4-5 years	<16%					17.952	7	1	2		2008-07-23		1	1	1	0	0		good	250-500
142	4	2	5.27036	Female	4	0	0	0	-2.47318	-2.71382	14.7	-3.44068	0	7	12	Other	0	0	-0.217599	0	1	2	4-5 years	<16%	0	<16%	1	-2.71382	17.952	7	1	0		2008-08-20	0	0	1	1	0	0	7	good	250-500
142	8	2	5.27036	Female	8	0	0	0	-2.24707	-2.71382	14.7	-3.40037	0	7	12	Other	0	0	0.0866379	0	1	2	4-5 years	<16%	0	<16%	0	-2.47318	17.952	7	1	1		2008-09-19	5	0	1	1	0	0	12	good	250-500
142	12	2	5.27036	Female	12	0	0	0	-2.31206	-2.71382	14	-3.27794	0	7	18	Other	0	0	-0.116053	1	1	2	4-5 years	16-24%	0	<16%	0	-2.24707	17.952	7	1	1		2008-10-17	5	0	1	1	0	0	12	good	250-500
142	16	2	5.27036	Female	16	0	0	0	-2.37621	-2.71382	14	-3.11674	0	7	18	Other	0	0	-0.318776	1	1	2	4-5 years	16-24%	0	16-24%	1	-2.31206	17.952	7	1	1		2008-11-14	11	1	1	1	0	0	18	good	250-500
142	20	2	5.27036	Female	16	4	0	0	-1.83384	-2.71382	14	-3.05633	0	7	18	Other	0	0	0.344834	1	1	2	4-5 years	16-24%	0	16-24%	1	-2.37621	17.952	7	1	1		2008-12-12	11	1	1	1	0	0	18	good	250-500
142	24	2	5.27036	Female	16	8	0	0	-1.40468	-2.71382	14	-2.83671	0	7	21	Other	0	0	0.74412	1	1	2	4-5 years	16-24%	0	16-24%	1	-1.83384	17.952	7	1	1		2009-01-07	11	1	1	1	0	0	18	good	500-900
142	28	2	5.27036	Female	16	12	0	0	-1.46583	-2.71382	14.1	-2.81794	0	7	21	Other	0	0	0.643205	1	1	2	4-5 years	16-24%	0	16-24%	1	-1.40468	17.952	7	1	1		2009-02-04	14	1	1	1	0	0	21	good	500-900
142	32	2	5.27036	Female	16	16	0	0	-1.52642	-2.71382	14	-2.75914	0	7	21	Other	0	0	0.541442	1	1	2	4-5 years	16-24%	0	16-24%	1	-1.46583	17.952	7	1	1		2009-03-04	14	1	1	1	0	0	21	good	500-900
142	36	2	5.27036	Female	16	20	0	0	-1.13697	-2.71382	14.5	-2.77897	0	7	25	Other	0	0	1.08718	0	1	2	4-5 years	24-32%	0	16-24%	1	-1.52642	17.952	7	1	1		2009-04-01	14	1	1	1	0	0	21	good	250-500
142	40	2	5.27036	Female	16	24	0	0	-1.19594	-2.71382	14.5	-2.85656	0	7	25	Other	0	0	1.08718	0	1	2	4-5 years	24-32%	0	24-32%	0	-1.13697	17.952	7	1	2		2009-04-28	18	1	1	1	0	0	25	good	250-500
142	44	2	5.27036	Female	16	28	0	0	-1.25453	-2.71382	15	-2.64205	0	7	25	Other	0	0	0.778231	0	1	2	4-5 years	24-32%	0	24-32%	0	-1.19594	17.952	7	1	2		2009-05-29	18	1	1	1	0	0	25	good	250-500
142	48	2	5.27036	Female	16	32	0	0	-1.31281	-2.71382	15	-2.71923	0	7	27	Other	0	0	0.778231	0	1	2	4-5 years	24-32%	0	24-32%	0	-1.25453	17.952	7	1	2		2009-06-24	18	1	1	1	0	0	25	good	250-500
143	0	2	2.12457	Female	0	0	0	0	-3.89738	-3.89738	12.1	-7.3899	0	17	17	Other	0	0	0.384254	1	1	2	2-3 years	16-24%					0.380404	17	1	2		2008-07-28		1	1	1	0	0		good	500-900
143	4	2	2.12457	Female	4	0	0	0	-3.44896	-3.89738	12.4	-6.6531	0	17	17	Other	0	0	0.91203	1	1	2	2-3 years	16-24%	0	16-24%	1	-3.89738	0.380404	17	1	0		2008-08-25	0	1	1	1	0	0	17	good	500-900
143	8	2	2.12457	Female	8	0	0	0	-3.58478	-3.89738	13.5	-6.34453	0	17	17	Other	0	0	0.44455	0	1	2	2-3 years	16-24%	0	16-24%	1	-3.44896	0.380404	17	1	0		2008-09-22	0	1	1	1	0	0	17	good	500-900
143	12	2	2.12457	Female	12	0	0	0	-3.16783	-3.89738	14	-6.62082	0	17	25	Other	0	0	1.24227	0	1	2	2-3 years	24-32%	0	16-24%	0	-3.58478	0.380404	17	1	0		2008-10-20	0	1	1	1	0	0	17	good	>900
143	16	2	2.12457	Female	16	0	0	0	-3.29289	-3.89738	14	-6.60109	0	17	25	Other	0	0	1.0933	0	1	2	2-3 years	24-32%	0	24-32%	0	-3.16783	0.380404	17	1	1		2008-11-17	8	1	1	1	0	0	25	good	>900
143	20	2	2.12457	Female	16	4	0	0	-3.41325	-3.89738	14	-6.38012	0	17	25	Other	0	0	0.804225	0	1	2	2-3 years	24-32%	0	24-32%	0	-3.29289	0.380404	17	1	1		2008-12-15	8	1	1	1	0	0	25	good	>900
143	24	2	2.12457	Female	16	8	0	0	-4.08051	-3.89738	12	-5.93918	0	17	24	Other	0	0	-0.417083	1	1	2	2-3 years	24-32%	0	24-32%	0	-3.41325	0.380404	17	1	1		2009-01-12	8	1	1	1	0	0	25	good	>900
143	28	2	2.12457	Female	16	12	0	0	-3.63999	-3.89738	12	-5.89214	0	17	24	Other	0	0	-0.0101404	1	1	2	2-3 years	24-32%	0	24-32%	1	-4.08051	0.380404	17	1	1		2009-02-09	7	1	1	1	0	0	24	good	>900
143	32	2	2.12457	Female	16	16	0	0	-3.74753	-3.89738	12	-5.95241	0	17	24	Other	0	0	-0.0101404	1	1	2	2-3 years	24-32%	0	24-32%	1	-3.63999	0.380404	17	1	1		2009-03-09	7	1	1	1	0	0	24	good	>900
143	36	2	2.12457	Female	16	20	0	0	-3.33922	-3.89738	13.5	-5.65949	0	17	36	Other	0	0	0.241242	0	1	2	2-3 years	>32%	0	24-32%	1	-3.74753	0.380404	17	1	1		2009-04-06	7	1	1	1	0	0	24	good	>900
143	40	2	2.12457	Female	16	24	0	0	-3.43981	-3.89738	14	-5.7708	0	17	36	Other	0	0	0.241242	0	1	2	2-3 years	>32%	0	>32%	0	-3.33922	0.380404	17	1	2		2009-05-04	19	1	1	1	0	0	36	good	>900
143	44	2	2.12457	Female	16	28	0	0	-2.61707	-3.89738	14.1	-5.21799	0	17	36	Other	0	0	0.820478	0	1	2	2-3 years	>32%	0	>32%	0	-3.43981	0.380404	17	1	2		2009-06-01	19	1	1	1	0	0	36	good	>900
143	48	2	2.12457	Female	16	32	0	0	-2.37417	-3.89738	14.1	-4.80328	0	17	33	Other	0	0	0.8276	0	1	2	2-3 years	>32%	0	>32%	0	-2.61707	0.380404	17	1	2		2009-06-28	19	1	1	1	0	0	36	good	>900
144	0	2	2.1629	Female	0	0	0	0	0.077094	0.077094	12.6	-3.57853	0	20	20	Mother	0	0	2.6254	0	0	2	2-3 years	16-24%					0.444024	20	0	2		2008-07-29		1	1	1	0	0		good	>900
144	4	2	2.1629	Female	4	0	0	0	-4.12438	0.077094	13	-3.92391	0	20	20	Mother	0	0	-2.46474	0	0	2	2-3 years	16-24%	0	16-24%	0	0.077094	0.444024	20	0	0		2008-08-29	0	1	1	1	0	0	20	good	>900
144	8	2	2.1629	Female	8	0	0	0	-2.6012	0.077094	14	-3.93221	0	20	20	Mother	0	0	-0.452039	0	0	2	2-3 years	16-24%	0	16-24%	0	-4.12438	0.444024	20	0	0		2008-09-24	0	1	1	1	0	0	20	good	>900
144	12	2	2.1629	Female	12	0	0	0	-1.80877	0.077094	14	-3.77096	0	20	33	Mother	0	0	0.504685	0	0	2	2-3 years	>32%	0	16-24%	0	-2.6012	0.444024	20	0	0		2008-10-21	0	1	1	1	0	0	20	good	>900
144	16	2	2.1629	Female	16	0	0	0	-1.92838	0.077094	14	-3.9285	0	20	33	Mother	0	0	0.504685	0	0	2	2-3 years	>32%	0	>32%	0	-1.80877	0.444024	20	0	1		2008-11-18	13	1	1	1	0	0	33	good	>900
144	20	2	2.1629	Female	16	4	0	0	-2.04385	0.077094	14	-3.96571	0	20	33	Mother	0	0	0.399541	0	0	2	2-3 years	>32%	0	>32%	0	-1.92838	0.444024	20	0	1		2008-12-16	13	1	1	1	0	0	33	good	>900
144	24	2	2.1629	Female	16	8	0	0	-1.74006	0.077094	14	-4.11054	0	20	39	Mother	0	0	0.93107	0	0	2	2-3 years	>32%	0	>32%	0	-2.04385	0.444024	20	0	1		2009-01-13	13	1	1	1	0	0	33	good	>900
144	28	2	2.1629	Female	16	12	0	0	-0.742162	0.077094	14.3	-3.97427	0	20	39	Mother	0	0	2.14019	0	0	2	2-3 years	>32%	0	>32%	0	-1.74006	0.444024	20	0	2		2009-02-10	19	1	1	1	0	0	39	good	>900
144	32	2	2.1629	Female	16	16	0	0	-1.19711	0.077094	14.1	-3.30144	0	20	39	Mother	0	0	1.05618	0	0	2	2-3 years	>32%	0	>32%	0	-0.742162	0.444024	20	0	2		2009-03-11	19	1	1	1	0	0	39	good	>900
144	36	2	2.1629	Female	16	20	0	0	-1.66276	0.077094	14.1	-4.24009	0	20	36	Mother	0	0	1.22484	0	0	2	2-3 years	>32%	0	>32%	0	-1.19711	0.444024	20	0	2		2009-04-07	19	1	1	1	0	0	39	good	>900
144	40	2	2.1629	Female	16	24	0	0	-1.0466	0.077094	15	-2.90759	0	20	36	Mother	0	0	0.936838	0	0	2	2-3 years	>32%	0	>32%	0	-1.66276	0.444024	20	0	2		2009-05-05	16	1	1	1	0	0	36	good	>900
144	44	2	2.1629	Female	16	28	0	0	-1.14356	0.077094	15.1	-3.04396	0	20	36	Mother	0	0	0.936838	0	0	2	2-3 years	>32%	0	>32%	0	-1.0466	0.444024	20	0	2		2009-06-02	16	1	1	1	0	0	36	good	>900
144	48	2	2.1629	Female	16	32	0	0	-0.909986	0.077094	16	-3.04631	0	20	36	Mother	0	0	1.26023	0	0	2	2-3 years	>32%	0	>32%	0	-1.14356	0.444024	20	0	2		2009-06-30	16	1	1	1	0	0	36	good	>900
145	0	2	1.65366	Female	0	0	0	0	-0.487663	-0.487663	14	-2.97978	0	20	20	Other	0	0	1.14732	0	0	2	< 2 years	16-24%					0.0163217	20	0	2		2008-07-30		1	1	1	0	0		good	500-900
145	4	2	1.65366	Female	4	0	0	0	-0.634308	-0.487663	14.5	-3.09121	0	20	37	Other	0	0	1.03663	0	0	2	< 2 years	>32%	0	16-24%	0	-0.487663	0.0163217	20	0	0		2008-08-27	0	1	1	1	0	0	20	good	>900
145	8	2	1.65366	Female	8	0	0	0	-0.773765	-0.487663	13	-2.99178	0	20	37	Other	0	0	0.820478	0	0	2	< 2 years	>32%	0	>32%	0	-0.634308	0.0163217	20	0	2		2008-09-23	17	1	1	1	0	0	37	good	>900
145	12	2	1.65366	Female	12	0	0	0	-0.926772	-0.487663	13.5	-3.23013	0	20	32	Other	0	0	0.820478	0	0	2	< 2 years	>32%	0	>32%	0	-0.773765	0.0163217	20	0	2		2008-10-23	17	1	1	1	0	0	37	good	>900
145	16	2	1.65366	Female	16	0	0	0	-1.0628	-0.487663	13.5	-3.43327	0	20	32	Other	0	0	0.820478	0	0	2	< 2 years	>32%	0	>32%	0	-0.926772	0.0163217	20	0	1		2008-11-19	12	1	1	1	0	0	32	good	>900
145	20	2	1.65366	Female	16	4	0	0	-1.19698	-0.487663	13.5	-2.64099	0	20	32	Other	0	0	0.293574	0	0	2	< 2 years	>32%	0	>32%	0	-1.0628	0.0163217	20	0	1		2008-12-16	12	1	1	1	0	0	32	good	>900
145	24	2	1.65366	Female	16	8	0	0	-0.177341	-0.487663	13.5	-2.69273	0	20	42	Other	0	0	1.69628	0	0	2	< 2 years	>32%	0	>32%	0	-1.19698	0.0163217	20	0	1		2009-01-13	12	1	1	1	0	0	32	good	>900
145	28	2	1.65366	Female	16	12	0	0	-0.312501	-0.487663	13.5	-2.17841	0	20	42	Other	0	0	1.16799	0	0	2	< 2 years	>32%	0	>32%	0	-0.177341	0.0163217	20	0	2		2009-02-11	22	1	1	1	0	0	42	good	>900
145	32	2	1.65366	Female	16	16	0	0	-0.439803	-0.487663	13.5	-1.8727	0	20	42	Other	0	0	0.826669	0	0	2	< 2 years	>32%	0	>32%	0	-0.312501	0.0163217	20	0	2		2009-03-11	22	1	1	1	0	0	42	good	>900
145	36	2	1.65366	Female	16	20	0	0	-0.218329	-0.487663	14	-1.80344	0	20	45	Other	0	0	1.05495	0	0	2	< 2 years	>32%	0	>32%	0	-0.439803	0.0163217	20	0	2		2009-04-08	22	1	1	1	0	0	42	good	>900
145	40	2	1.65366	Female	16	24	0	0	-0.337669	-0.487663	13.5	-0.554992	0	20	45	Other	0	0	-0.137883	0	0	2	< 2 years	>32%	0	>32%	0	-0.218329	0.0163217	20	0	2		2009-05-06	25	1	1	1	0	0	45	good	>900
145	44	2	1.65366	Female	16	28	0	0	0.194013	-0.487663	14	-0.737648	0	20	45	Other	0	0	0.752082	0	0	2	< 2 years	>32%	0	>32%	0	-0.337669	0.0163217	20	0	2		2009-06-01	25	1	1	1	0	0	45	good	>900
145	48	2	1.65366	Female	16	32	0	0	0.0746184	-0.487663	14	-0.0992198	1	20	48	Other	0	0	0.0917284	0	0	2	< 2 years	>32%	0	>32%	0	0.194013	0.0163217	20	0	2		2009-07-01	25	1	1	1	0	0	45	good	>900
146	0	2	2.33265	Male	0	0	0	0	-1.79039	-1.79039	14.3	-4.37518	0	16	16	Mother	0	0	0.773131	0	0	2	2-3 years	16-24%					0.811194	16	0	2		2008-07-31		1	1	1	0	0		good	>900
146	4	2	2.33265	Male	4	0	0	0	-2.32052	-1.79039	15.6	-3.32885	0	16	15	Mother	0	0	-0.684026	0	0	2	2-3 years	<16%	0	16-24%	0	-1.79039	0.811194	16	0	0		2008-08-29	0	0	1	1	0	0	16	good	500-900
146	8	2	2.33265	Male	8	0	0	0	-1.99145	-1.79039	15.6	-3.40739	0	16	15	Mother	0	0	-0.0894223	0	0	2	2-3 years	<16%	0	<16%	0	-2.32052	0.811194	16	0	0		2008-09-23	-1	0	1	1	0	0	15	good	500-900
146	12	2	2.33265	Male	12	0	0	0	-2.51454	-1.79039	14	-3.47755	0	16	25	Mother	0	0	-0.795559	0	0	2	2-3 years	24-32%	0	<16%	0	-1.99145	0.811194	16	0	0		2008-10-23	-1	0	1	1	0	0	15	good	>900
146	16	2	2.33265	Male	16	0	0	0	-2.19174	-1.79039	14.5	-3.47472	0	16	25	Mother	0	0	-0.310082	0	0	2	2-3 years	24-32%	0	24-32%	0	-2.51454	0.811194	16	0	1		2008-11-20	9	1	1	1	0	0	25	good	>900
146	20	2	2.33265	Male	16	4	0	0	-2.28329	-1.79039	15	-3.61111	0	16	25	Mother	0	0	-0.310082	0	0	2	2-3 years	24-32%	0	24-32%	0	-2.19174	0.811194	16	0	1		2008-12-18	9	1	1	1	0	0	25	good	>900
146	24	2	2.33265	Male	16	8	0	0	-2.37238	-1.79039	14.5	-3.74062	0	16	36	Mother	0	0	-0.310082	0	0	2	2-3 years	>32%	0	24-32%	0	-2.28329	0.811194	16	0	1		2009-01-15	9	1	1	1	0	0	25	good	>900
146	28	2	2.33265	Male	16	12	0	0	-2.45886	-1.79039	14.5	-3.72838	0	16	36	Mother	0	0	-0.424579	0	0	2	2-3 years	>32%	0	>32%	0	-2.37238	0.811194	16	0	2		2009-02-12	20	1	1	1	0	0	36	good	>900
146	32	2	2.33265	Male	16	16	0	0	-2.53751	-1.79039	14.5	-3.84189	0	16	36	Mother	0	0	-0.424579	0	0	2	2-3 years	>32%	0	>32%	0	-2.45886	0.811194	16	0	2		2009-03-10	20	1	1	1	0	0	36	good	>900
146	36	2	2.33265	Male	16	20	0	0	-2.2348	-1.79039	14.5	-3.83402	0	16	33	Mother	0	0	0.0251261	0	0	2	2-3 years	>32%	0	>32%	0	-2.53751	0.811194	16	0	2		2009-04-09	20	1	1	1	0	0	36	good	>900
146	40	2	2.33265	Male	16	24	0	0	-1.94168	-1.79039	14.5	-3.67958	0	16	33	Mother	0	0	0.323543	0	0	2	2-3 years	>32%	0	>32%	0	-2.2348	0.811194	16	0	2		2009-05-06	17	1	1	1	0	0	33	good	>900
146	44	2	2.33265	Male	16	28	0	0	-1.00866	-1.79039	15.2	-3.40461	0	16	33	Mother	0	0	1.41814	0	0	2	2-3 years	>32%	0	>32%	0	-1.94168	0.811194	16	0	2		2009-06-04	17	1	1	1	0	0	33	good	>900
146	48	2	2.33265	Male	16	32	0	0	-1.07339	-1.79039	15.5	-3.49587	0	16	33	Mother	0	0	1.41814	0	0	2	2-3 years	>32%	0	>32%	0	-1.00866	0.811194	16	0	2		2009-06-26	17	1	1	1	0	0	33	good	>900
147	0	2	2.10814	Male	0	0	0	0	-1.88065	-1.88065	13	-3.90047	0	15	15	Mother	0	0	0.194472	0	0	2	2-3 years	<16%					0.355113	15	0	2		2008-08-04		1	1	1	0	0		good	>900
147	4	2	2.10814	Male	4	0	0	0	-1.16947	-1.88065	13	-3.75805	0	15	21	Mother	0	0	1.09512	0	0	2	2-3 years	16-24%	0	<16%	0	-1.88065	0.355113	15	0	0		2008-09-01	0	0	1	1	0	0	15	good	>900
147	8	2	2.10814	Male	8	0	0	0	-0.533713	-1.88065	14	-3.92557	0	15	21	Mother	0	0	2.0924	0	0	2	2-3 years	16-24%	0	16-24%	0	-1.16947	0.355113	15	0	1		2008-09-29	6	1	1	1	0	0	21	good	>900
147	12	2	2.10814	Male	12	0	0	0	-0.631973	-1.88065	14	-4.06037	0	15	20	Mother	0	0	2.0924	0	0	2	2-3 years	16-24%	0	16-24%	0	-0.533713	0.355113	15	0	1		2008-10-23	6	1	1	1	0	0	21	good	>900
147	16	2	2.10814	Male	16	0	0	0	-0.742443	-1.88065	14	-3.8805	0	15	20	Mother	0	0	1.88752	0	0	2	2-3 years	16-24%	0	16-24%	0	-0.631973	0.355113	15	0	1		2008-11-20	5	1	1	1	0	0	20	good	>900
147	20	2	2.10814	Male	16	4	0	0	-0.848692	-1.88065	14	-4.02644	0	15	20	Mother	0	0	1.88752	0	0	2	2-3 years	16-24%	0	16-24%	0	-0.742443	0.355113	15	0	1		2008-12-18	5	1	1	1	0	0	20	good	>900
147	24	2	2.10814	Male	16	8	0	0	-0.950901	-1.88065	14	-4.33887	0	15	45	Mother	0	0	1.98892	0	0	2	2-3 years	>32%	0	16-24%	0	-0.848692	0.355113	15	0	1		2009-01-15	5	1	1	1	0	0	20	good
147	28	2	2.10814	Male	16	12	0	0	-1.0495	-1.88065	14	-4.4675	0	15	45	Mother	0	0	1.98892	0	0	2	2-3 years	>32%	0	>32%	0	-0.950901	0.355113	15	0	2		2009-02-12	30	1	1	1	0	0	45	good
147	32	2	2.10814	Male	16	16	0	0	-1.14484	-1.88065	14	-5.86157	0	15	45	Mother	0	0	3.02274	0	0	2	2-3 years	>32%	0	>32%	0	-1.0495	0.355113	15	0	2		2009-03-12	30	1	1	1	0	0	45	good
147	36	2	2.10814	Male	16	20	0	0	-0.564708	-1.88065	15	-4.15032	0	15	26	Mother	0	0	2.49381	0	0	2	2-3 years	24-32%	0	>32%	0	-1.14484	0.355113	15	0	2		2009-04-09	30	1	1	1	0	0	45	good	>900
147	40	2	2.10814	Male	16	24	0	0	-0.675942	-1.88065	15	-3.93756	1	15	26	Mother	0	0	2.19748	0	0	2	2-3 years	24-32%	0	24-32%	0	-0.564708	0.355113	15	0	1		2009-05-13	11	1	1	1	0	0	26	good	>900
147	44	2	2.10814	Male	16	28	0	0	-0.130385	-1.88065	15.5	-3.16133	1	15	26	Mother	0	0	2.39073	0	0	2	2-3 years	24-32%	1	24-32%	0	-0.675942	0.355113	15	0	1		2009-06-04	11	1	1	1	0	0	26	good	>900
147	48	2	2.10814	Male	16	32	0	0	0.349	-1.88065	16	-4.12113	0	15	33	Mother	0	0	3.77516	0	0	2	2-3 years	>32%	1	24-32%	0	-0.130385	0.355113	15	0	1		2009-07-02	11	1	1	1	0	0	26	good	>900
148	0	2	2.91855	Female	0	0	0	0	0.713778	0.713778	15.5	0.0347726	0	16	16	Mother	0	0	0.942585	0	0	2	2-3 years	16-24%					3.12311	16	0	2		2008-08-05		1	1	1	0	0		good	250-500
148	4	2	2.91855	Female	4	0	0	0	-1.47372	0.713778	16	0.002944	0	16	21	Mother	0	0	-2.18308	0	0	2	2-3 years	16-24%	0	16-24%	0	0.713778	3.12311	16	0	0		2008-09-01	0	0	1	1	0	0	16	good	500-900
148	8	2	2.91855	Female	8	0	0	0	0.768296	0.713778	16	-0.110065	0	16	21	Mother	0	0	1.19555	0	0	2	2-3 years	16-24%	0	16-24%	0	-1.47372	3.12311	16	0	1		2008-09-29	5	1	1	1	0	0	21	good	500-900
148	12	2	2.91855	Female	12	0	0	0	0.67313	0.713778	16	-0.192939	0	16	23	Mother	0	0	1.0969	0	0	2	2-3 years	16-24%	0	16-24%	0	0.768296	3.12311	16	0	1		2008-10-27	5	1	1	1	0	0	21	good	>900
148	16	2	2.91855	Female	16	0	0	0	0.824665	0.713778	16.3	0.0759848	0	16	23	Mother	0	0	1.14108	0	0	2	2-3 years	16-24%	0	16-24%	0	0.67313	3.12311	16	0	1		2008-11-21	7	1	1	1	0	0	23	good	>900
148	20	2	2.91855	Female	16	4	0	0	0.722757	0.713778	16.3	0.257539	0	16	23	Mother	0	0	0.844311	0	0	2	2-3 years	16-24%	0	16-24%	0	0.824665	3.12311	16	0	1		2008-12-22	7	1	1	1	0	0	23	good	>900
148	24	2	2.91855	Female	16	8	0	0	0.642184	0.713778	16	0.245502	0	16	26	Mother	0	0	0.74412	0	0	2	2-3 years	24-32%	0	16-24%	0	0.722757	3.12311	16	0	1		2009-01-16	7	1	1	1	0	0	23	good	>900
148	28	2	2.91855	Female	16	12	0	0	0.993529	0.713778	16.5	0.219182	0	16	26	Mother	0	0	1.28877	0	0	2	2-3 years	24-32%	0	24-32%	0	0.642184	3.12311	16	0	1		2009-02-13	10	1	1	1	0	0	26	good	>900
148	32	2	2.91855	Female	16	16	0	0	0.682016	0.713778	16.4	0.0570351	0	16	26	Mother	0	0	0.972753	0	0	2	2-3 years	24-32%	0	24-32%	0	0.993529	3.12311	16	0	1		2009-03-16	10	1	1	1	0	0	26	good	>900
148	36	2	2.91855	Female	16	20	0	0	0.594278	0.713778	16	0.0559516	0	16	31	Mother	0	0	0.871701	0	0	2	2-3 years	24-32%	0	24-32%	0	0.682016	3.12311	16	0	1		2009-04-14	10	1	1	1	0	0	26	good	>900
148	40	2	2.91855	Female	16	24	0	0	0.523164	0.713778	16	-0.063118	0	16	31	Mother	0	0	0.871701	0	0	2	2-3 years	24-32%	0	24-32%	0	0.594278	3.12311	16	0	1		2009-05-08	15	1	1	1	0	0	31	good	>900
148	44	2	2.91855	Female	16	28	0	0	0.433313	0.713778	16	-0.117006	0	16	31	Mother	0	0	0.769823	0	0	2	2-3 years	24-32%	0	24-32%	0	0.523164	3.12311	16	0	1		2009-06-08	15	1	1	1	0	0	31	good	>900
148	48	2	2.91855	Female	16	32	0	0	0.146141	0.713778	16	0.366734	0	16	31	Mother	0	0	-0.0866891	0	0	2	2-3 years	24-32%	0	24-32%	0	0.433313	3.12311	16	0	1		2009-07-01	15	1	1	1	0	0	31	good	>900
149	0	2	1.27858	Male	0	0	0	0	-2.93405	-2.93405	11.5	-2.16387	0	9	9	Mother	0	0	-2.89263	1	1	4	< 2 years	<16%					0	9	1	2		2008-08-07		1	4	2	0	0		good	<250
149	4	2	1.27858	Male	4	0	0	0	-1.97208	-2.93405	13	-2.68831	0	9	9	Mother	0	0	-1.15522	0	1	4	< 2 years	<16%	0	<16%	1	-2.93405	0	9	1	0		2008-09-04	0	0	4	2	0	0	9	good	<250
149	8	2	1.27858	Male	8	0	0	0	-1.59899	-2.93405	12.8	-1.97913	0	9	9	Mother	0	0	-1.08956	0	1	4	< 2 years	<16%	0	<16%	0	-1.97208	0	9	1	0		2008-09-29	0	0	4	2	0	0	9	good	<250
149	12	2	1.27858	Male	12	0	0	0	-1.28296	-2.93405	12.8	-2.31621	0	9	12	Mother	0	0	-0.424689	0	1	4	< 2 years	<16%	0	<16%	0	-1.59899	0	9	1	0		2008-10-30	0	0	4	2	0	0	9	good	500-900
149	16	2	1.27858	Male	16	0	0	0	-0.972257	-2.93405	13	-2.45341	0	9	12	Mother	0	0	0.079424	0	1	4	< 2 years	<16%	0	<16%	0	-1.28296	0	9	1	1		2008-11-27	3	0	4	2	0	0	12	good	500-900
149	20	2	1.27858	Male	16	4	0	0	-0.972257	-2.93405	13	-2.45341	0	9	12	Mother	0	0	0.079424	0	1	4	< 2 years	<16%	0	<16%	0	-0.972257	0	9	1	1			3	0	4	2	0	0	12	LOCF	500-900
149	24	2	1.27858	Male	16	8	0	0	-1.1777	-2.93405	13	-2.82904	0	9	12	Mother	0	0	0.079424	0	1	4	< 2 years	<16%	0	<16%	0	-0.972257	0	9	1	1		2009-01-06	3	0	4	2	0	0	12	old	500-900
149	28	2	1.27858	Male	16	12	0	0	-0.859184	-2.93405	13	-3.20185	0	9	15	Mother	0	0	0.773131	0	1	4	< 2 years	<16%	0	<16%	0	-1.1777	0	9	1	1		2009-01-29	3	0	4	2	0	0	12	old	500-900
149	32	2	1.27858	Male	16	16	0	0	-0.19218	-2.93405	14	-3.08692	0	9	15	Mother	0	0	1.60842	0	1	4	< 2 years	<16%	0	<16%	0	-0.859184	0	9	1	1		2009-02-26	6	0	4	2	0	0	15	old	500-900
149	36	2	1.27858	Male	16	20	0	0	-0.0553631	-2.93405	15	-1.15014	0	9	23	Mother	0	0	0.590119	0	1	4	< 2 years	16-24%	0	<16%	0	-0.19218	0	9	1	1		2009-04-16	6	0	4	2	0	0	15	good	>900
149	40	2	1.27858	Male	16	24	0	0	-0.186683	-2.93405	15	-1.16011	0	9	23	Mother	0	0	0.590119	0	1	4	< 2 years	16-24%	0	16-24%	0	-0.0553631	0	9	1	1		2009-05-14	14	1	4	2	0	0	23	good	>900
149	44	2	1.27858	Male	16	28	0	0	-0.313836	-2.93405	15	-1.22788	0	9	23	Mother	0	0	0.465508	0	1	4	< 2 years	16-24%	0	16-24%	0	-0.186683	0	9	1	1		2009-06-11	14	1	4	2	0	0	23	good	>900
149	48	2	1.27858	Male	16	32	0	0	0.255761	-2.93405	15	-1.28795	0	9	29	Mother	0	0	1.29776	0	1	4	< 2 years	24-32%	0	16-24%	0	-0.313836	0	9	1	1		2009-07-09	14	1	4	2	0	0	23	good	>900
150	0	2	2.94319	Female	0	0	0	0	-1.77923	-1.77923	12.5	-2.13814	0	4	4	Other	0	0	-0.771076	0	0	3	2-3 years	<16%					3.24927	4	0	2		2008-08-12		1	3	1	0	0		good	<250
150	4	2	2.94319	Female	4	0	0	0	-0.832022	-1.77923	13.5	-2.02044	0	4	4	Other	0	0	0.434707	0	0	3	2-3 years	<16%	0	<16%	0	-1.77923	3.24927	4	0	0		2008-09-09	0	0	3	1	0	0	4	good	<250
150	8	2	2.94319	Female	8	0	0	0	-0.615274	-1.77923	14.2	-2.03372	0	4	4	Other	0	0	0.752082	0	0	3	2-3 years	<16%	0	<16%	0	-0.832022	3.24927	4	0	0		2008-10-07	0	0	3	1	0	0	4	good	<250
150	12	2	2.94319	Female	12	0	0	0	-0.708299	-1.77923	14.2	-2.04425	0	4	7	Other	0	0	0.639541	0	0	3	2-3 years	<16%	0	<16%	0	-0.615274	3.24927	4	0	0		2008-11-04	0	0	3	1	0	0	4	good	<250
150	16	2	2.94319	Female	16	0	0	0	-0.222725	-1.77923	14.2	-1.97701	0	4	7	Other	0	0	1.22621	0	0	3	2-3 years	<16%	0	<16%	0	-0.708299	3.24927	4	0	1		2008-12-02	3	0	3	1	0	0	7	good	<250
150	20	2	2.94319	Female	16	4	0	0	-0.222725	-1.77923	14.2	-1.97701	0	4	7	Other	0	0	1.22621	0	0	3	2-3 years	<16%	0	<16%	0	-0.222725	3.24927	4	0	1			3	0	3	1	0	0	7	LOCF	<250
150	24	2	2.94319	Female	16	8	0	0	-0.132728	-1.77923	14.5	-1.94065	0	4	9	Other	0	0	1.39098	0	0	3	2-3 years	<16%	0	<16%	0	-0.222725	3.24927	4	0	1		2009-01-27	3	0	3	1	0	0	7	good	<250
150	28	2	2.94319	Female	16	12	0	0	-0.49461	-1.77923	14.5	-1.95883	0	4	9	Other	0	0	0.908277	0	0	3	2-3 years	<16%	0	<16%	0	-0.132728	3.24927	4	0	1		2009-02-27	5	0	3	1	0	0	9	good	<250
150	32	2	2.94319	Female	16	16	0	0	-0.0574363	-1.77923	16	-1.25384	0	4	9	Other	0	0	0.942585	0	0	3	2-3 years	<16%	0	<16%	0	-0.49461	3.24927	4	0	1		2009-03-27	5	0	3	1	0	0	9	good	<250
150	36	2	2.94319	Female	16	20	0	0	-0.38487	-1.77923	16	-1.27196	0	4	16	Other	0	0	0.473852	0	0	3	2-3 years	16-24%	0	<16%	0	-0.0574363	3.24927	4	0	1		2009-04-21	5	0	3	1	0	0	9	good	<250
150	40	2	2.94319	Female	16	24	0	0	-0.730221	-1.77923	16	-1.10977	0	4	16	Other	0	0	-0.116053	0	0	3	2-3 years	16-24%	0	16-24%	0	-0.38487	3.24927	4	0	1		2009-05-19	12	0	3	1	0	0	16	good	<250
150	44	2	2.94319	Female	16	28	0	0	-0.290639	-1.77923	16	-1.23445	0	4	16	Other	0	0	0.644021	0	0	3	2-3 years	16-24%	0	16-24%	0	-0.730221	3.24927	4	0	1		2009-06-16	12	0	3	1	0	0	16	good	<250
150	48	2	2.94319	Female	16	32	0	0	-0.367891	-1.77923	16	-1.1197	0	4	14	Other	0	0	0.444825	0	0	3	2-3 years	<16%	0	16-24%	0	-0.290639	3.24927	4	0	1		2009-07-14	12	0	3	1	0	0	16	good	<250
151	0	2	2.39014	Female	0	0	0	0	-1.80437	-1.80437	13	-2.4661	0	18	18	Other	0	0	-0.495084	0	0	4	2-3 years	16-24%					0.969549	18	0	2		2008-08-13		1	4	2	0	0		good	500-900
151	4	2	2.39014	Female	4	0	0	0	-1.92002	-1.80437	14	-2.37825	0	18	18	Other	0	0	-0.738849	0	0	4	2-3 years	16-24%	0	16-24%	0	-1.80437	0.969549	18	0	0		2008-09-09	0	1	4	2	0	0	18	good	500-900
151	8	2	2.39014	Female	8	0	0	0	-2.47852	-1.80437	14	-2.4916	0	18	18	Other	0	0	-1.33477	0	0	4	2-3 years	16-24%	0	16-24%	0	-1.92002	0.969549	18	0	0		2008-10-07	0	1	4	2	0	0	18	good	500-900
151	12	2	2.39014	Female	12	0	0	0	-2.14746	-1.80437	14	-2.43231	0	18	13	Other	0	0	-0.989336	0	0	4	2-3 years	<16%	0	16-24%	0	-2.47852	0.969549	18	0	0		2008-11-04	0	1	4	2	0	0	18	good	250-500
151	16	2	2.39014	Female	16	0	0	0	-1.8437	-1.80437	14	-2.32161	0	18	13	Other	0	0	-0.678865	0	0	4	2-3 years	<16%	0	<16%	0	-2.14746	0.969549	18	0	0		2008-12-03	-5	0	4	2	0	0	13	good	250-500
151	20	2	2.39014	Female	16	4	0	0	-1.8437	-1.80437	14	-2.32161	0	18	13	Other	0	0	-0.678865	0	0	4	2-3 years	<16%	0	<16%	0	-1.8437	0.969549	18	0	0			-5	0	4	2	0	0	13	LOCF	250-500
151	24	2	2.39014	Female	16	8	0	0	-1.66632	-1.80437	14.5	-2.26136	0	18	31	Other	0	0	-0.522507	0	0	4	2-3 years	24-32%	0	<16%	0	-1.8437	0.969549	18	0	0		2009-01-30	-5	0	4	2	0	0	13	good	>900
151	28	2	2.39014	Female	16	12	0	0	-2.14905	-1.80437	14.4	-2.37154	0	18	31	Other	0	0	-1.05959	0	0	4	2-3 years	24-32%	0	24-32%	0	-1.66632	0.969549	18	0	1		2009-02-25	13	1	4	2	0	0	31	good	>900
151	32	2	2.39014	Female	16	16	0	0	-1.48391	-1.80437	14.5	-2.37788	0	18	31	Other	0	0	-0.140621	0	0	4	2-3 years	24-32%	0	24-32%	0	-2.14905	0.969549	18	0	1		2009-03-24	13	1	4	2	0	0	31	good	>900
151	36	2	2.39014	Female	16	20	0	0	-1.95301	-1.80437	15	-2.13779	0	18	31	Other	0	0	-1.01606	0	0	4	2-3 years	24-32%	0	24-32%	0	-1.48391	0.969549	18	0	1		2009-04-23	13	1	4	2	0	0	31	good	>900
151	40	2	2.39014	Female	16	24	0	0	-2.04183	-1.80437	15	-2.27144	0	18	31	Other	0	0	-1.01606	0	0	4	2-3 years	24-32%	0	24-32%	0	-1.95301	0.969549	18	0	1		2009-05-20	13	1	4	2	0	0	31	good	>900
151	44	2	2.39014	Female	16	28	0	0	-2.12851	-1.80437	15	-2.40126	0	18	31	Other	0	0	-1.01606	0	0	4	2-3 years	24-32%	0	24-32%	0	-2.04183	0.969549	18	0	1		2009-06-16	13	1	4	2	0	0	31	good	>900
151	48	2	2.39014	Female	16	32	0	0	-1.51307	-1.80437	15.1	-2.41874	0	18	32	Other	0	0	-0.137883	0	0	4	2-3 years	>32%	0	24-32%	0	-2.12851	0.969549	18	0	1		2009-07-17	13	1	4	2	0	0	31	good	>900
152	0	2	5.16906	Male	0	0	0	0	-2.58114	-2.58114	15	-3.74261	0	8	8	Mother	0	0	-0.187221	0	0	2	4-5 years	<16%					17.2955	8	0	2		2008-08-15		1	1	1	0	0		good	250-500
152	4	2	5.16906	Male	4	0	0	0	-2.58114	-2.58114	15	-3.52628	0	8	8	Mother	0	0	-0.400898	0	0	2	4-5 years	<16%	0	<16%	0	-2.58114	17.2955	8	0	0		2008-09-10	0	0	1	1	0	0	8	good	250-500
152	8	2	5.16906	Male	8	0	0	0	-2.07056	-2.58114	14.5	-3.72469	0	8	8	Mother	0	0	0.590663	0	0	2	4-5 years	<16%	0	<16%	0	-2.58114	17.2955	8	0	0		2008-10-10	0	0	1	1	0	0	8	good	250-500
152	12	2	5.16906	Male	12	0	0	0	-1.869	-2.58114	15	-3.38696	0	8	15	Mother	0	0	0.583155	0	0	2	4-5 years	<16%	0	<16%	0	-2.07056	17.2955	8	0	0		2008-11-06	0	0	1	1	0	0	8	good	250-500
152	16	2	5.16906	Male	16	0	0	0	-2.21694	-2.58114	15	-3.37018	0	8	15	Mother	0	0	0.0612536	0	0	2	4-5 years	<16%	0	<16%	0	-1.869	17.2955	8	0	1		2008-12-03	7	0	1	1	0	0	15	good	250-500
152	20	2	5.16906	Male	16	4	0	0	-2.21694	-2.58114	15	-3.37018	0	8	15	Mother	0	0	0.0612536	0	0	2	4-5 years	<16%	0	<16%	0	-2.21694	17.2955	8	0	1			7	0	1	1	0	0	15	LOCF	250-500
152	24	2	5.16906	Male	16	8	0	0	-2.08818	-2.58114	15	-3.3975	0	8	23	Mother	0	0	0.369538	0	0	2	4-5 years	16-24%	0	<16%	0	-2.21694	17.2955	8	0	1		2009-01-30	7	0	1	1	0	0	15	good	500-900
152	28	2	5.16906	Male	16	12	0	0	-2.16211	-2.58114	15	-3.42091	0	8	23	Mother	0	0	0.261609	0	0	2	4-5 years	16-24%	0	16-24%	0	-2.08818	17.2955	8	0	1		2009-02-27	15	1	1	1	0	0	23	good	500-900
152	32	2	5.16906	Male	16	16	0	0	-2.23642	-2.58114	16	-3.35976	0	8	23	Mother	0	0	0.152837	0	0	2	4-5 years	16-24%	0	16-24%	0	-2.16211	17.2955	8	0	1		2009-03-27	15	1	1	1	0	0	23	good	500-900
152	36	2	5.16906	Male	16	20	0	0	-1.54061	-2.58114	16	-3.3602	0	8	26	Mother	0	0	1.18998	0	0	2	4-5 years	24-32%	0	16-24%	0	-2.23642	17.2955	8	0	1		2009-04-24	15	1	1	1	0	0	23	good	>900
152	40	2	5.16906	Male	16	24	0	0	-1.61326	-2.58114	16	-3.36058	0	8	26	Mother	0	0	1.08081	0	0	2	4-5 years	24-32%	0	24-32%	0	-1.54061	17.2955	8	0	2		2009-05-22	18	1	1	1	0	0	26	good	>900
152	44	2	5.16906	Male	16	28	0	0	-1.21878	-2.58114	16	-3.23761	0	8	26	Mother	0	0	1.55102	0	0	2	4-5 years	24-32%	0	24-32%	0	-1.61326	17.2955	8	0	2		2009-06-19	18	1	1	1	0	0	26	good	>900
152	48	2	5.16906	Male	16	32	0	0	-1.29023	-2.58114	16	-3.01457	0	8	31	Mother	0	0	1.21956	0	0	2	4-5 years	24-32%	0	24-32%	0	-1.21878	17.2955	8	0	2		2009-07-17	18	1	1	1	0	0	26	good	>900
153	0	2	2.34634	Female	0	0	0	0	-2.64664	-2.64664	12	-4.28131	0	5	5	Mother	0	0	-0.22835	1	1	2	2-3 years	<16%					0.847339	5	1	2		2008-08-19		1	1	1	0	0		good	500-900
153	4	2	2.34634	Female	4	0	0	0	-3.25771	-2.64664	12.2	-3.28769	0	5	5	Mother	0	0	-1.79054	1	1	2	2-3 years	<16%	0	<16%	1	-2.64664	0.847339	5	1	0		2008-09-11	0	0	1	1	0	0	5	good	500-900
153	8	2	2.34634	Female	8	0	0	0	-1.97423	-2.64664	12.5	-3.4494	0	5	5	Mother	0	0	0.0780454	0	1	2	2-3 years	<16%	0	<16%	1	-3.25771	0.847339	5	1	0		2008-10-14	0	0	1	1	0	0	5	good	500-900
153	12	2	2.34634	Female	12	0	0	0	-3.00602	-2.64664	19	-3.46389	0	5	14	Mother	0	0	-1.23586	0	1	2	2-3 years	<16%	0	<16%	0	-1.97423	0.847339	5	1	0		2008-11-11	0	0	1	1	0	0	5	good	500-900
153	16	2	2.34634	Female	16	0	0	0	-3.11691	-2.64664	19	-3.28105	0	5	14	Mother	0	0	-1.47364	0	1	2	2-3 years	<16%	0	<16%	0	-3.00602	0.847339	5	1	1		2008-12-09	9	0	1	1	0	0	14	good	500-900
153	20	2	2.34634	Female	16	4	0	0	-2.27815	-2.64664	36.4	-3.17168	0	5	14	Mother	0	0	-0.495084	0	1	2	2-3 years	<16%	0	<16%	0	-3.11691	0.847339	5	1	1		2008-12-30	9	0	1	1	0	0	14	good	500-900
153	24	2	2.34634	Female	16	8	0	0	-1.97389	-2.64664	14	-2.97502	0	5	17	Mother	0	0	-0.304712	0	1	2	2-3 years	16-24%	0	<16%	0	-2.27815	0.847339	5	1	1		2009-01-29	9	0	1	1	0	0	14	good	>900
153	28	2	2.34634	Female	16	12	0	0	-2.3391	-2.64664	14	-3.1424	0	5	17	Mother	0	0	-0.635342	0	1	2	2-3 years	16-24%	0	16-24%	0	-1.97389	0.847339	5	1	1		2009-03-03	12	1	1	1	0	0	17	good	>900
153	32	2	2.34634	Female	16	16	0	0	-1.44266	-2.64664	14	-2.94965	0	5	17	Mother	0	0	0.470234	0	1	2	2-3 years	16-24%	0	16-24%	0	-2.3391	0.847339	5	1	1		2009-04-03	12	1	1	1	0	0	17	good	>900
153	36	2	2.34634	Female	16	20	0	0	-1.1811	-2.64664	14	-2.96603	0	5	16	Mother	0	0	0.817774	0	1	2	2-3 years	16-24%	0	16-24%	0	-1.44266	0.847339	5	1	1		2009-04-28	12	1	1	1	0	0	17	good	>900
153	40	2	2.34634	Female	16	24	0	0	-0.635389	-2.64664	14.2	-2.83916	0	5	16	Mother	0	0	1.44599	0	1	2	2-3 years	16-24%	0	16-24%	0	-1.1811	0.847339	5	1	1		2009-05-26	11	0	1	1	0	0	16	good	>900
153	44	2	2.34634	Female	16	28	0	0	-1.36695	-2.64664	13.4	-2.71364	0	5	16	Mother	0	0	0.33624	0	1	2	2-3 years	16-24%	0	16-24%	0	-0.635389	0.847339	5	1	1		2009-06-23	11	0	1	1	0	0	16	good	>900
153	48	2	2.34634	Female	16	32	0	0	-1.12903	-2.64664	14.5	-2.71547	0	5	21	Mother	0	0	0.668292	0	1	2	2-3 years	16-24%	0	16-24%	0	-1.36695	0.847339	5	1	1		2009-07-21	11	0	1	1	0	0	16	good	>900
154	0	2	5.05955	Female	0	0	0	0	-0.127524	-0.127524	17	-1.3171	0	31	31	Other	0	0	1.06725	0	0	2	4-5 years	24-32%					16.5859	31	0	2		2008-08-22		1	1	1	0	0		good	500-900
154	4	2	5.05955	Female	4	0	0	0	-0.0998502	-0.127524	17	-1.21547	0	31	31	Other	0	0	0.961891	0	0	2	4-5 years	24-32%	0	24-32%	0	-0.127524	16.5859	31	0	0		2008-09-19	0	1	1	1	0	0	31	good	500-900
154	8	2	5.05955	Female	8	0	0	0	0.0252999	-0.127524	17.2	-1.23303	0	31	31	Other	0	0	1.24781	0	0	2	4-5 years	24-32%	0	24-32%	0	-0.0998502	16.5859	31	0	0		2008-10-20	0	1	1	1	0	0	31	good	500-900
154	12	2	5.05955	Female	12	0	0	0	-0.0402053	-0.127524	17.2	-0.918693	0	31	21	Other	0	0	0.822047	0	0	2	4-5 years	16-24%	0	24-32%	0	0.0252999	16.5859	31	0	0		2008-11-14	0	1	1	1	0	0	31	good	250-500
154	16	2	5.05955	Female	16	0	0	0	-0.104673	-0.127524	17.5	-0.956597	0	31	21	Other	0	0	0.713874	0	0	2	4-5 years	16-24%	0	16-24%	0	-0.0402053	16.5859	31	0	0		2008-12-12	-10	1	1	1	0	0	21	good	250-500
154	20	2	5.05955	Female	16	4	0	0	0.0165097	-0.127524	17.5	-0.952534	0	31	21	Other	0	0	0.883656	0	0	2	4-5 years	16-24%	0	16-24%	0	-0.104673	16.5859	31	0	0		2009-01-09	-10	1	1	1	0	0	21	good	250-500
154	24	2	5.05955	Female	16	8	0	0	-0.423239	-0.127524	17	-1.00825	0	31	30	Other	0	0	0.315672	0	0	2	4-5 years	24-32%	0	16-24%	0	0.0165097	16.5859	31	0	0		2009-02-06	-10	1	1	1	0	0	21	good	250-500
154	28	2	5.05955	Female	16	12	0	0	-0.107678	-0.127524	17.1	-0.700148	0	31	30	Other	0	0	0.444351	0	0	2	4-5 years	24-32%	0	24-32%	0	-0.423239	16.5859	31	0	0		2009-03-06	-1	1	1	1	0	0	30	good	250-500
154	32	2	5.05955	Female	16	16	0	0	-0.168529	-0.127524	17.1	-0.795337	0	31	30	Other	0	0	0.444351	0	0	2	4-5 years	24-32%	0	24-32%	0	-0.107678	16.5859	31	0	0		2009-04-03	-1	1	1	1	0	0	30	good	250-500
154	36	2	5.05955	Female	16	20	0	0	-0.0505427	-0.127524	16	-0.729428	0	31	32	Other	0	0	0.494278	0	0	2	4-5 years	>32%	0	24-32%	0	-0.168529	16.5859	31	0	0		2009-04-30	-1	1	1	1	0	0	30	good	500-900
[truncated: 1,732 more rows]
